# Supplementary material for: Quantitative drug susceptibility testing for Mycobacterium tuberculosis using unassembled sequencing data and machine learning
Source: PLoS Comput Biol. 2024 Aug 5;20(8):e1012260. doi: 10.1371/journal.pcbi.1012260 (PMC11326700; doi:10.1371/journal.pcbi.1012260)
Supplement: S1 Appendix — (XLSX) [file pcbi.1012260.s004.xlsx]

## Sheet: Table2wcount
Table 2: Essential agreement rates (within 1 doubling dilution) for all drugs
	All isolates		Phenotypically susceptible			Phenotypically resistant			Comparison (R vs S)
DRUG	n	EA	n	EA	95% CI	n	EA	95% CI	Difference	P-value
INH	2380	0.942	1207	0.978	(0.969-0.986)	1173	0.905	(0.888-0.921)	0.073	<0.001
EMB	1907	0.95	1501	0.952	(0.941-0.963)	406	0.943	(0.921-0.966)	0.009	0.48
RIF	2246	0.929	1315	0.926	(0.912-0.940)	931	0.933	(0.917-0.949)	-0.007	0.51
LEV	1936	0.949	1626	0.97	(0.962-0.979)	310	0.839	(0.798-0.880)	0.131	<0.001
MXF	1699	0.909	1438	0.92	(0.906-0.934)	261	0.847	(0.803-0.890)	0.073	<0.001
AMI	2248	0.975	2090	0.982	(0.977-0.988)	158	0.873	(0.822-0.925)	0.109	<0.001
KAN	2297	0.982	2109	0.989	(0.985-0.994)	188	0.899	(0.856-0.942)	0.09	<0.001
ETH	2210	0.913	1901	0.941	(0.930-0.951)	309	0.741	(0.692-0.790)	0.2	<0.001
RFB	2505	0.935	1659	0.969	(0.961-0.978)	846	0.866	(0.844-0.889)	0.103	<0.001
BDQ	2130	0.933	2114	0.94	(0.930-0.950)	16	0.062	(0.000-0.181)	0.878	<0.001
CFZ	1917	0.961	1894	0.971	(0.964-0.979)	23	0.13	(0.000-0.268)	0.841	<0.001
LZD	1805	0.936	1777	0.944	(0.934-0.955)	28	0.393	(0.212-0.574)	0.551	<0.001
DLM	1990	0.964	1970	0.973	(0.966-0.980)	20	0.1	(0.000-0.231)	0.873	<0.001
Mean (weighted)		0.944867		0.959355			0.873793		0.025	*stats.ttest_ind
Std (weighted)		0.0211689		0.0209612			0.107803

## Sheet: A
Table A: Detailed of sample provenance, lineages, and resistance profiles in the CRyPTIC and independent datasets, by country of origin
a- CRyPTIC set
	Country	Total samples	IR	RR	MDR	XDR	INH	RIF	EMB	MXF	LEV	AMI	KAN	ETH	RFB	BDQ	CFZ	DLM	LZD	INH_R	RIF_R	EMB_R	MXF_R	LEV_R	AMI_R	KAN_R	ETH_R	RFB_R	BDQ_R	CFZ_R	DLM_R	LZD_R	Lin1	Lin2	Lin3	Lin4	Lin6	LinMix	LinBovis	LinUnknown
1	Algeria	24	2	2	2	0	18	21	10	8	12	18	15	23	22	19	16	12	9	2	2	0	0	0	0	0	2	1	0	0	0	0	0	0	0	23	0	1	0	0
2	Belarus	101	54	41	38	4	83	81	56	54	69	70	81	69	97	78	63	46	66	54	41	14	6	9	10	14	17	43	0	1	1	0	0	40	0	60	0	1	0	0
3	Brazil	331	98	72	48	0	254	265	206	121	162	223	281	248	311	198	143	163	131	98	72	22	7	6	10	3	37	70	2	1	3	3	1	8	0	315	0	7	0	0
4	China	901	256	217	198	22	817	822	736	715	724	818	815	814	833	752	717	813	696	256	217	138	92	105	34	38	60	202	9	18	17	9	0	590	1	292	0	13	0	5
5	Germany	691	206	146	128	13	644	522	485	447	531	657	635	571	667	593	591	662	492	206	146	27	25	39	20	42	41	149	1	0	3	6	25	210	59	392	1	3	1	0
6	India	1259	625	612	558	62	1074	1088	908	828	822	1099	1072	1034	1154	927	920	866	878	625	612	388	302	317	77	94	198	561	5	1	15	14	207	494	350	178	0	26	0	4
7	Italy	843	352	318	251	17	665	595	453	460	566	580	623	631	742	536	477	400	500	352	318	63	62	89	47	81	102	304	10	8	11	4	34	94	83	612	4	5	10	1
8	Japan	1	1	1	1	0	1	1	0	1	1	1	1	1	1	1	1	1	0	1	1	0	0	0	0	0	1	1	0	0	0	0	0	0	0	1	0	0	0	0
9	Kyrgyzstan	26	23	13	13	2	25	20	23	17	22	25	24	22	25	26	24	26	26	23	13	3	3	8	6	8	7	16	0	0	0	0	0	22	0	3	0	1	0	0
10	Nepal	197	138	121	117	6	189	150	131	127	156	177	172	156	183	169	174	190	130	138	121	48	76	111	3	6	42	132	0	0	0	0	5	137	34	21	0	0	0	0
11	Pakistan	365	295	276	258	13	337	332	275	237	259	326	333	318	324	286	251	331	241	295	276	81	45	106	16	15	39	245	6	7	3	3	15	21	269	53	0	7	0	0
12	Peru	2605	1083	782	703	65	2381	2268	1915	1724	2127	2363	2385	2175	2423	2110	2118	2068	1806	1083	782	326	126	135	144	175	264	597	3	0	4	0	1	337	0	2229	0	37	1	0
13	Slovenia	1	0	0	0	0	1	1	0	1	1	0	1	1	0	1	0	0	1	0	0	0	0	0	0	0	0	0	0	0	0	0	0	0	0	1	0	0	0	0
14	Somalia	2	0	0	0	0	2	1	1	0	1	0	0	0	1	1	0	0	0	0	0	0	0	0	0	0	0	0	0	0	0	0	0	1	0	1	0	0	0	0
15	South Africa	1978	698	538	416	138	1699	1490	1409	1094	1222	1341	1542	1559	1809	1593	1136	1122	1179	698	538	257	206	200	194	244	260	531	31	58	12	25	55	795	46	1058	0	23	1	0
16	South Georgia and the South Sandwich Islands	1	1	0	0	0	1	1	1	1	1	1	1	1	1	1	1	1	1	1	0	0	0	0	0	0	0	0	0	0	0	0	0	0	0	1	0	0	0	0
17	Sweden	5	5	5	5	0	5	5	5	4	4	5	4	5	5	4	5	4	5	5	5	3	3	4	1	1	4	5	0	0	0	0	0	3	0	2	0	0	0	0
18	Tajikistan	17	13	9	8	2	17	16	16	14	17	17	16	15	16	16	17	17	16	13	9	2	2	3	2	3	0	10	0	0	0	0	0	13	0	4	0	0	0	0
19	Turkmenistan	109	79	56	55	6	104	84	87	81	89	98	99	97	105	99	98	106	91	79	56	2	8	11	8	11	5	67	0	0	0	0	0	76	1	29	0	3	0	0
20	Ukraine	28	15	15	14	4	26	27	26	22	25	25	27	26	27	27	26	28	25	15	15	0	4	5	3	7	3	14	0	0	0	0	0	19	0	9	0	0	0	0
21	United States	125	99	80	71	1	105	83	74	42	43	87	103	81	103	87	80	48	73	99	80	25	10	9	1	3	19	96	0	0	1	2	24	45	8	46	0	1	1	0
22	Vietnam	1249	453	186	149	0	1060	1052	658	715	839	986	1060	924	1171	963	847	1097	728	453	186	61	11	17	10	4	86	202	2	11	11	7	251	840	4	106	0	48	0	0
Total		10859	4496	3490	3033	355	9508	8925	7475	6713	7693	8917	9290	8771	10020	8487	7705	8001	7094	4496	3490	1460	988	1174	586	749	1187	3246	69	105	81	73	618	3745	855	5436	5	176	14	10
b- Independent set
	Country	Total samples	IR	RR	MDR	XDR	INH	RIF	EMB	MXF	LEV	AMI	KAN	ETH	RFB	BDQ	CFZ	DLM	LZD	INH_R	RIF_R	EMB_R	MXF_R	LEV_R	AMI_R	KAN_R	ETH_R	RFB_R	BDQ_R	CFZ_R	DLM_R	LZD_R	Lin1	Lin2	Lin3	Lin4	Lin6	LinMix	LinBovis	LinUnknown
1	Australia	31	31	30	30	0	31	31	31	0	0	31	0	0	0	0	0	0	0	31	30	12	0	0	2	0	0	0	0	0	0	0	3	13	4	9	0	2	0	0
2	Azerbaijan	497	204	113	113	8	494	494	491	224	36	176	239	0	0	0	3	0	0	204	113	124	12	5	22	32	0	0	0	3	0	0	-	-	-	-	-	-	-	-
3	Bangladesh	693	65	38	36	0	693	693	693	692	31	0	66	0	0	0	0	0	0	65	38	25	23	24	0	0	0	0	0	0	0	0	357	96	90	135	0	14	0	1
4	Belarus	4	2	1	1	0	4	4	4	4	0	4	4	0	0	0	0	0	0	2	1	1	0	0	0	0	0	0	0	0	0	0	0	0	0	4	0	0	0	0
5	Belgium	234	99	97	97	5	234	234	234	67	0	100	0	0	0	0	0	0	0	99	97	66	17	0	19	0	0	0	0	0	0	0	4	57	9	150	2	0	10	1
6	Canada	2279	317	88	69	1	2277	2278	2277	138	0	69	42	61	58	0	16	0	47	317	88	40	9	0	4	4	20	43	0	0	0	0	253	333	130	617	0	8	0	0
7	China	105	105	105	105	0	105	105	105	0	0	0	0	0	0	0	0	0	0	105	105	63	0	0	0	0	0	0	0	0	0	0	0	100	0	4	0	1	0	0
8	Germany	1595	1325	1325	1300	48	1571	1581	1568	285	188	953	35	0	0	87	89	88	1059	1325	1325	780	131	118	157	11	0	0	2	2	2	9	15	32	21	183	0	1	3	3
9	Ireland	236	26	21	16	2	236	236	236	26	0	26	26	26	25	8	23	8	25	26	21	11	3	0	2	3	7	16	0	0	0	0	-	-	-	-	-	-	-	-
10	Italy	167	44	37	37	10	167	167	165	19	0	28	26	0	0	0	0	0	0	44	37	29	14	0	13	17	0	0	0	0	0	0	7	29	7	118	4	0	1	0
11	Moldova,Republic of	215	214	214	214	5	215	215	215	0	211	211	0	0	0	0	0	0	0	214	214	112	0	37	14	0	0	0	0	0	0	0	-	-	-	-	-	-	-	-
12	Netherlands	936	190	157	153	0	927	935	924	0	0	0	0	0	0	0	0	0	0	190	157	61	0	0	0	0	0	0	0	0	0	0	56	64	123	398	2	2	16	2
13	Pakistan	196	91	93	85	2	196	196	196	192	37	0	193	0	0	0	0	0	0	91	93	56	24	27	0	4	0	0	0	0	0	0	21	9	137	19	0	10	0	0
14	Peru	200	164	154	154	0	200	199	200	0	0	0	0	0	0	0	0	0	0	164	154	140	0	0	0	0	0	0	0	0	0	0	3	32	1	163	0	1	0	0
15	Serbia	105	105	105	105	0	105	105	102	0	0	0	10	0	0	0	0	0	0	105	105	69	0	0	0	0	0	0	0	0	0	0	0	18	0	87	0	0	0	0
16	South Africa	991	189	325	151	0	880	989	987	0	0	932	932	0	0	0	0	0	0	189	325	171	0	0	56	83	0	0	0	0	0	0	30	334	31	584	0	11	1	0
17	Spain	702	53	25	19	0	701	702	698	0	0	0	0	0	0	0	0	0	0	53	25	17	0	0	0	0	0	0	0	0	0	0	1	5	2	56	0	0	0	0
18	Swaziland	243	112	97	95	0	243	237	243	0	0	114	0	0	0	0	0	0	0	112	97	84	0	0	2	0	0	0	0	0	0	0	29	27	2	185	0	0	0	0
19	Ukraine	598	255	182	180	21	598	598	598	598	0	598	598	0	0	0	0	0	0	255	182	119	35	0	34	78	0	0	0	0	0	0	0	295	0	297	0	6	0	0
20	United Kingdom	5103	506	218	194	9	5026	5064	5021	248	0	238	238	22	0	0	0	0	145	506	218	139	51	0	13	19	12	0	0	0	0	0	577	431	1654	2266	8	74	72	13
21	United States	319	64	18	15	0	263	238	267	0	0	8	66	68	66	0	0	0	0	64	18	18	0	0	1	3	25	16	0	0	0	0	-	-	-	-	-	-	-	-
22	Vietnam	20	3	2	1	0	20	20	20	0	0	0	0	0	0	0	0	0	0	3	2	1	0	0	0	0	0	0	0	0	0	0	-	-	-	-	-	-	-	-
Total		15469	4164	3445	3170	111	15186	15321	15275	2493	503	3488	2475	177	149	95	131	96	1276	4164	3445	2138	319	211	339	254	64	75	2	5	2	9
*Drug names: INH: Isoniazid, RIF: Rifampin, EMB: Ethambutol, MXF: Moxifloxacin, LEV: Levofloxacin, AMI: Amikacin, KAN: Kanamycin, ETH: Ethionamid, RFB: Rifabutin. BDQ: Bedaquilin. DLM: Delamanid. CFZ: Clofazimine. LZD: Linezolid.
**Other acronyms: IR: Isoniazid Resistant. RR: Rifampicin Resistant. MDR: Multidrug Resistant. XDR: Extensively Drug Resistant. _R: Resistance to the drug. Lin: Lineage.

## Sheet: B
Table B: Comparison of essential agreement rates and perfect agreement rates for all drugs
Drug	n	EA	95% CI	PA	95% CI	Difference	P-value
INH	2380	0.942	(0.932-0.951)	0.605	(0.585-0.624)	0.337	<0.001
EMB	1907	0.95	(0.940-0.960)	0.547	(0.525-0.570)	0.403	<0.001
RIF	2246	0.929	(0.919-0.940)	0.698	(0.679-0.717)	0.231	<0.001
LEV	1936	0.949	(0.940-0.959)	0.606	(0.585-0.628)	0.343	<0.001
MXF	1699	0.909	(0.895-0.922)	0.48	(0.457-0.504)	0.429	<0.001
AMI	2248	0.975	(0.968-0.981)	0.731	(0.713-0.750)	0.244	<0.001
KAN	2297	0.982	(0.976-0.987)	0.664	(0.645-0.683)	0.318	<0.001
ETH	2210	0.913	(0.901-0.924)	0.505	(0.485-0.526)	0.408	<0.001
RFB	2505	0.935	(0.925-0.944)	0.836	(0.821-0.850)	0.099	<0.001
BDQ	2130	0.933	(0.923-0.944)	0.476	(0.455-0.497)	0.457	<0.001
CFZ	1917	0.961	(0.953-0.970)	0.762	(0.743-0.781)	0.199	<0.001
LZD	1805	0.936	(0.924-0.947)	0.547	(0.524-0.570)	0.389	<0.001
DLM	1990	0.964	(0.956-0.972)	0.841	(0.825-0.857)	0.123	<0.001
Mean (weighted)		0.944867		0.643702		0.301165
Std (weighted)		0.0211689		0.122709		0.113207
*Drug names: INH: Isoniazid, RIF: Rifampin, EMB: Ethambutol, MXF: Moxifloxacin, LEV: Levofloxacin, AMI: Amikacin, KAN: Kanamycin, ETH: Ethionamid, RFB: Rifabutin. BDQ: Bedaquilin. DLM: Delamanid. CFZ: Clofazimine. LZD: Linezolid.
**Other acronyms: EA: Essential Agreement. CI: Confidence interval. std: Standard deviation.
***p-values calculated using McNemar's chi square

## Sheet: C
Table C: Comparison of essential agreement rates across lineages
	Total			Lineage 1			Lineage 2			Lineage 3			Lineage 4			All other lineages
Drug	n	EA	95% CI	n	EA	95% CI	n	EA	95% CI	n	EA	95% CI	n	EA	95% CI	n	EA	95% CI
INH	2380	0.942	(0.932-0.951)	149	0.946	(0.910-0.983)	817	0.947	(0.932-0.963)	188	0.941	(0.908-0.975)	1181	0.943	(0.930-0.956)	45	0.778	(0.656-0.899)
EMB	1907	0.95	(0.940-0.960)	115	0.948	(0.907-0.988)	663	0.935	(0.916-0.954)	134	0.918	(0.871-0.964)	962	0.965	(0.953-0.976)	33	0.97	(0.911-1.000)
RIF	2246	0.929	(0.919-0.940)	144	0.903	(0.854-0.951)	806	0.943	(0.927-0.959)	181	0.873	(0.824-0.921)	1072	0.935	(0.920-0.949)	43	0.86	(0.757-0.964)
LEV	1936	0.949	(0.940-0.959)	119	0.975	(0.947-1.000)	645	0.927	(0.907-0.947)	146	0.979	(0.956-1.000)	987	0.959	(0.947-0.972)	39	0.872	(0.767-0.977)
MXF	1699	0.909	(0.895-0.922)	108	0.917	(0.865-0.969)	593	0.875	(0.849-0.902)	135	0.948	(0.911-0.986)	835	0.932	(0.915-0.949)	28	0.714	(0.547-0.882)
AMI	2248	0.975	(0.968-0.981)	153	0.993	(0.981-1.000)	743	0.968	(0.955-0.980)	187	0.968	(0.943-0.993)	1127	0.98	(0.972-0.989)	38	0.895	(0.797-0.992)
KAN	2297	0.982	(0.976-0.987)	149	0.993	(0.980-1.000)	784	0.971	(0.959-0.982)	184	0.984	(0.965-1.000)	1137	0.989	(0.984-0.995)	43	0.93	(0.854-1.000)
ETH	2210	0.913	(0.901-0.924)	147	0.925	(0.883-0.968)	753	0.903	(0.882-0.924)	174	0.931	(0.893-0.969)	1097	0.922	(0.906-0.938)	39	0.718	(0.577-0.859)
RFB	2505	0.935	(0.925-0.944)	157	0.924	(0.882-0.965)	861	0.937	(0.921-0.953)	199	0.889	(0.846-0.933)	1243	0.945	(0.933-0.958)	45	0.822	(0.711-0.934)
BDQ	2130	0.933	(0.923-0.944)	136	0.934	(0.892-0.976)	752	0.943	(0.926-0.959)	161	0.832	(0.775-0.890)	1045	0.947	(0.934-0.961)	36	0.778	(0.642-0.914)
CFZ	1917	0.961	(0.953-0.970)	124	1	(1.000-1.000)	668	0.945	(0.927-0.962)	144	0.938	(0.898-0.977)	945	0.971	(0.961-0.982)	36	0.972	(0.919-1.000)
LZD	1805	0.936	(0.924-0.947)	114	0.93	(0.883-0.977)	672	0.936	(0.918-0.955)	141	0.915	(0.869-0.961)	849	0.94	(0.924-0.956)	29	0.931	(0.839-1.000)
DLM	1990	0.964	(0.956-0.972)	126	0.929	(0.884-0.974)	721	0.96	(0.945-0.974)	157	0.975	(0.950-0.999)	947	0.973	(0.962-0.983)	39	0.923	(0.839-1.000)
Mean (weighted)		0.944867			0.947785			0.938933			0.929581			0.954108			0.857988
Std (weighted)		0.0211689			0.031066			0.0238955			0.0437598			0.019837			0.0841049
P-value	Lineage 1	Lineage 1	Lineage 3	Lineage 4	All others
Lineage 1	-	-	-	-	-
Lineage 2	0.401798	-	-	-	-
Lineage 3	0.267938	0.585448	-	-	-
Lineage 4	0.547187	0.0880069	0.0942027	-	-
All others	0.00258533	0.00543141	0.0168506	0.00102032	-
*Drug names: INH: Isoniazid, RIF: Rifampin, EMB: Ethambutol, MXF: Moxifloxacin, LEV: Levofloxacin, AMI: Amikacin, KAN: Kanamycin, ETH: Ethionamid, RFB: Rifabutin. BDQ: Bedaquilin. DLM: Delamanid. CFZ: Clofazimine. LZD: Linezolid.
**Other acronyms: EA: Essential Agreement. CI: Confidence interval. std: Standard deviation.

## Sheet: D
Table D: Conversion of Minimum Inhbitory Concentrations (MIC) to binary phenotypes for CRyPTIC samples based on epidemiological cutoffs
DRUG	MIC (mg/L)	Binary phenotype
AMI	>8	R
AMI	8	R
AMI	4	R
AMI	2	R
AMI	1	S
AMI	0.5	S
AMI	<=0.25	S
BDQ	>1	R
BDQ	1	R
BDQ	0.5	R
BDQ	0.25	S
BDQ	0.12	S
BDQ	0.06	S
BDQ	0.03	S
BDQ	<=0.015	S
CFZ	>2	R
CFZ	2	R
CFZ	1	R
CFZ	0.5	R
CFZ	0.25	S
CFZ	0.12	S
CFZ	<=0.06	S
DLM	>0.5	R
DLM	0.5	R
DLM	0.25	R
DLM	0.12	S
DLM	0.06	S
DLM	0.03	S
DLM	<=0.015	S
EMB	>8	R
EMB	8	R
EMB	4	S
EMB	2	S
EMB	1	S
EMB	0.5	S
EMB	<=0.25	S
ETH	>8	R
ETH	8	R
ETH	4	S
ETH	2	S
ETH	1	S
ETH	0.5	S
ETH	<=0.25	S
INH	>1.6	R
INH	1.6	R
INH	0.8	R
INH	0.4	R
INH	0.2	R
INH	0.1	S
INH	0.05	S
INH	<=0.025	S
KAN	>16	R
KAN	16	R
KAN	8	R
KAN	4	S
KAN	2	S
KAN	<=1	S
LEV	>8	R
LEV	8	R
LEV	4	R
LEV	2	R
LEV	1	S
LEV	0.5	S
LEV	0.25	S
LEV	<=0.12	S
LZD	>2	R
LZD	2	R
LZD	1	S
LZD	0.5	S
LZD	0.25	S
LZD	0.12	S
LZD	<=0.06	S
MXF	>4	R
MXF	4	R
MXF	2	R
MXF	1	S
MXF	0.5	S
MXF	0.25	S
MXF	0.12	S
MXF	<=0.06	S
RFB	>2	R
RFB	2	R
RFB	1	R
RFB	0.5	R
RFB	0.25	R
RFB	0.12	S
RFB	<=0.06	S
RIF	>4	R
RIF	4	R
RIF	2	R
RIF	1	R
RIF	0.5	S
RIF	0.25	S
RIF	0.12	S
RIF	<=0.06	S
*Drug names: INH: Isoniazid, RIF: Rifampin, EMB: Ethambutol, MXF: Moxifloxacin, LEV: Levofloxacin, AMI: Amikacin, KAN: Kanamycin, ETH: Ethionamid, RFB: Rifabutin. BDQ: Bedaquilin. DLM: Delamanid. CFZ: Clofazimine. LZD: Linezolid.
**Other acronyms: R: Resistant. S: Susceptible. MIC: Minimum Inhibitory Concentration.
*** Epidemiological cutoffs defined elsewhere ("Epidemiological cutoff values for a 96-well broth microdilution plate for high-throughput research antibiotic susceptibility testing of M. tuberculosis", CRyPTIC consortium, 2021)

## Sheet: E
Table E: Conversion of Minimum Inhbitory Concentrations (MIC) to binary phenotypes for CRyPTIC samples based on epidemiological cutoffs
Drug	Dataset	Method	AUC	AUC_CI	Sens	Sens_CI	Spec	Spec_CI	PPV	PPV_CI	NPV	NPV_CI	Acc	TP	TN	FP	FN	R	S	All	Prevalence
INH	CRyPTIC	ml	0.983	(0.979,0.987)	0.95	(0.937-0.963)	0.981	(0.969-0.993)	0.98	(0.972-0.988)	0.953	(0.942-0.964)	0.966	1114	1184	23	59	1173	1207	2380	0.493
INH	CRyPTIC	cat			0.962	(0.951-0.973)	0.952	(0.941-0.963)	0.951	(0.939-0.963)	0.963	(0.953-0.973)	0.957	1129	1149	58	44	1173	1207	2380	0.493
INH	CRyPTIC	xp			0.914	(0.897-0.931)	0.998	(0.982-1)	0.997	(0.994-1.0)	0.923	(0.91-0.936)	0.956	1072	1204	3	101	1173	1207	2380	0.493
INH	Seq&Treat	ml	0.971	(0.967,0.975)	0.936	(0.927-0.945)	0.963	(0.958-0.968)	0.899	(0.89-0.908)	0.977	(0.975-0.979)	0.956	3178	9246	356	219	3397	9602	12999	0.261
INH	Seq&Treat	cat			0.935	(0.926-0.944)	0.992	(0.987-0.997)	0.976	(0.971-0.981)	0.977	(0.975-0.979)	0.977	3177	9525	77	220	3397	9602	12999	0.261
INH	Seq&Treat	xp			0.911	(0.901-0.921)	0.994	(0.988-1.0)	0.981	(0.976-0.986)	0.969	(0.967-0.971)	0.972	3095	9542	60	302	3397	9602	12999	0.261
EMB	CRyPTIC	ml	0.965	(0.957,0.973)	0.931	(0.905-0.957)	0.894	(0.88-0.908)	0.704	(0.671-0.737)	0.98	(0.976-0.984)	0.902	378	1342	159	28	406	1501	1907	0.213
EMB	CRyPTIC	cat			0.963	(0.944-0.982)	0.831	(0.821-0.841)	0.606	(0.577-0.635)	0.988	(0.985-0.991)	0.859	391	1247	254	15	406	1501	1907	0.213
RIF	CRyPTIC	ml	0.992	(0.988,0.994)	0.971	(0.96-0.982)	0.973	(0.964-0.982)	0.962	(0.95-0.974)	0.979	(0.973-0.985)	0.972	904	1279	36	27	931	1315	2246	0.415
RIF	CRyPTIC	cat			0.977	(0.967-0.987)	0.941	(0.933-0.949)	0.922	(0.906-0.938)	0.983	(0.977-0.989)	0.956	910	1238	77	21	931	1315	2246	0.415
RIF	CRyPTIC	xp			0.966	(0.954-0.978)	0.969	(0.959-0.979)	0.956	(0.943-0.969)	0.975	(0.968-0.982)	0.967	899	1274	41	32	931	1315	2246	0.415
RIF	Seq&Treat	ml	0.981	(0.978,0.984)	0.96	(0.953-0.967)	0.984	(0.98-0.988)	0.944	(0.936-0.952)	0.988	(0.987-0.989)	0.978	2899	10329	173	122	3021	10502	13523	0.223
RIF	Seq&Treat	cat			0.972	(0.966-0.978)	0.99	(0.987-0.993)	0.965	(0.959-0.971)	0.992	(0.991-0.993)	0.986	2936	10394	108	85	3021	10502	13523	0.223
RIF	Seq&Treat	xp			0.943	(0.934-0.952)	0.987	(0.983-0.991)	0.955	(0.948-0.962)	0.984	(0.983-0.985)	0.977	2848	10367	135	173	3021	10502	13523	0.223
LEV	CRyPTIC	ml	0.945	(0.931,0.963)	0.916	(0.884-0.948)	0.961	(0.947-0.975)	0.816	(0.779-0.853)	0.984	(0.981-0.987)	0.954	284	1562	64	26	310	1626	1936	0.16
LEV	CRyPTIC	cat			0.894	(0.858-0.93)	0.985	(0.97-1.0)	0.92	(0.891-0.949)	0.98	(0.977-0.983)	0.971	277	1602	24	33	310	1626	1936	0.16
LEV	CRyPTIC	xp			0.871	(0.831-0.911)	0.986	(0.97-1)	0.922	(0.892-0.952)	0.976	(0.973-0.979)	0.967	270	1603	23	40	310	1626	1936	0.16
LEV	Seq&Treat	ml	0.949	(0.931,0.968)	0.912	(0.858-0.966)	0.925	(0.89-0.96)	0.839	(0.779-0.899)	0.961	(0.946-0.976)	0.921	104	246	20	10	114	266	380	0.3
LEV	Seq&Treat	cat			0.798	(0.716-0.88)	0.951	(0.902-1.0)	0.875	(0.815-0.935)	0.917	(0.898-0.936)	0.905	91	253	13	23	114	266	380	0.3
LEV	Seq&Treat	xp			0.798	(0.716-0.88)	0.955	(0.906-1)	0.883	(0.824-0.942)	0.917	(0.898-0.936)	0.908	91	254	12	23	114	266	380	0.3
MXF	CRyPTIC	ml	0.97	(0.958,0.982)	0.95	(0.923-0.977)	0.961	(0.95-0.972)	0.816	(0.777-0.855)	0.991	(0.989-0.993)	0.959	248	1382	56	13	261	1438	1699	0.154
MXF	CRyPTIC	cat			0.943	(0.914-0.972)	0.957	(0.945-0.969)	0.799	(0.759-0.839)	0.989	(0.987-0.991)	0.955	246	1376	62	15	261	1438	1699	0.154
MXF	CRyPTIC	xp			0.912	(0.876-0.948)	0.962	(0.947-0.977)	0.815	(0.775-0.855)	0.984	(0.981-0.987)	0.955	238	1384	54	23	261	1438	1699	0.154
MXF	Seq&Treat	ml	0.948	(0.930,0.963)	0.916	(0.884-0.948)	0.951	(0.939-0.963)	0.729	(0.691-0.767)	0.988	(0.986-0.99)	0.947	285	2062	106	26	311	2168	2479	0.125
MXF	Seq&Treat	cat			0.859	(0.817-0.901)	0.969	(0.954-0.984)	0.797	(0.758-0.836)	0.979	(0.977-0.981)	0.955	267	2100	68	44	311	2168	2479	0.125
MXF	Seq&Treat	xp			0.859	(0.817-0.901)	0.969	(0.954-0.984)	0.797	(0.758-0.836)	0.979	(0.977-0.981)	0.955	267	2100	68	44	311	2168	2479	0.125
AMI	CRyPTIC	ml	0.97	(0.953,0.984)	0.918	(0.873-0.963)	0.991	(0.979-1)	0.884	(0.838-0.93)	0.994	(0.993-0.995)	0.986	145	2071	19	13	158	2090	2248	0.07
AMI	CRyPTIC	cat			0.918	(0.873-0.963)	0.993	(0.981-1)	0.906	(0.863-0.949)	0.994	(0.993-0.995)	0.988	145	2075	15	13	158	2090	2248	0.07
AMI	CRyPTIC	xp			0.918	(0.873-0.963)	0.993	(0.981-1)	0.906	(0.863-0.949)	0.994	(0.993-0.995)	0.988	145	2075	15	13	158	2090	2248	0.07
AMI	Seq&Treat	ml	0.924	(0.899,0.950)	0.877	(0.838-0.916)	0.949	(0.936-0.962)	0.673	(0.635-0.711)	0.985	(0.983-0.987)	0.941	265	2406	129	37	302	2535	2837	0.106
AMI	Seq&Treat	cat			0.851	(0.807-0.895)	0.982	(0.968-0.996)	0.848	(0.811-0.885)	0.982	(0.98-0.984)	0.968	257	2489	46	45	302	2535	2837	0.106
AMI	Seq&Treat	xp			0.851	(0.807-0.895)	0.982	(0.968-0.996)	0.848	(0.811-0.885)	0.982	(0.98-0.984)	0.968	257	2489	46	45	302	2535	2837	0.106
KAN	CRyPTIC	ml	0.96	(0.941,0.975)	0.91	(0.867-0.953)	0.97	(0.958-0.982)	0.728	(0.679-0.777)	0.992	(0.991-0.993)	0.965	171	2045	64	17	188	2109	2297	0.082
KAN	CRyPTIC	cat			0.899	(0.854-0.944)	0.98	(0.967-0.993)	0.801	(0.753-0.849)	0.991	(0.99-0.992)	0.973	169	2067	42	19	188	2109	2297	0.082
KAN	CRyPTIC	xp			0.899	(0.854-0.944)	0.981	(0.968-0.994)	0.805	(0.757-0.853)	0.991	(0.99-0.992)	0.974	169	2068	41	19	188	2109	2297	0.082
KAN	Seq&Treat	ml	0.882	(0.858,0.914)	0.82	(0.757-0.883)	0.875	(0.855-0.895)	0.413	(0.379-0.447)	0.978	(0.976-0.98)	0.87	141	1399	200	31	172	1599	1771	0.097
KAN	Seq&Treat	cat			0.738	(0.662-0.814)	0.99	(0.968-1)	0.888	(0.839-0.937)	0.972	(0.97-0.974)	0.966	127	1583	16	45	172	1599	1771	0.097
KAN	Seq&Treat	xp			0.738	(0.662-0.814)	0.99	(0.968-1)	0.888	(0.839-0.937)	0.972	(0.97-0.974)	0.966	127	1583	16	45	172	1599	1771	0.097
ETH	CRyPTIC	ml	0.939	(0.924,0.952)	0.874	(0.834-0.914)	0.894	(0.878-0.91)	0.572	(0.538-0.606)	0.978	(0.975-0.981)	0.891	270	1699	202	39	309	1901	2210	0.14
ETH	CRyPTIC	cat			0.644	(0.577-0.711)	0.961	(0.939-0.983)	0.726	(0.68-0.772)	0.943	(0.94-0.946)	0.916	199	1826	75	110	309	1901	2210	0.14
ETH	CRyPTIC	xp			0.631	(0.563-0.699)	0.968	(0.946-0.99)	0.765	(0.719-0.811)	0.942	(0.939-0.945)	0.921	195	1841	60	114	309	1901	2210	0.14
ETH	Seq&Treat	ml	0.812	(0.726,0.894)	0.906	(0.8-1)	0.667	(0.569-0.765)	0.63	(0.516-0.744)	0.919	(0.839-0.999)	0.759	29	34	17	3	32	51	83	0.386
ETH	Seq&Treat	cat			0.5	(0.255-0.745)	0.882	(0.736-1)	0.727	(0.558-0.896)	0.738	(0.678-0.798)	0.735	16	45	6	16	32	51	83	0.386
ETH	Seq&Treat	xp			0.5	(0.255-0.745)	0.882	(0.736-1)	0.727	(0.558-0.896)	0.738	(0.678-0.798)	0.735	16	45	6	16	32	51	83	0.386
RFB	CRyPTIC	ml	0.988	(0.985,0.991)	0.955	(0.941-0.969)	0.957	(0.947-0.967)	0.918	(0.901-0.935)	0.977	(0.972-0.982)	0.956	808	1587	72	38	846	1659	2505	0.338
BDQ	CRyPTIC	ml	0.908	(0.876,0.952)	0.875	(0.702-1)	0.76	(0.744-0.776)	0.027	(0.025-0.029)	0.999	(0.999-0.999)	0.761	14	1607	507	2	16	2114	2130	0.008
CFZ	CRyPTIC	ml	0.879	(0.832,0.934)	0.826	(0.656-0.996)	0.722	(0.702-0.742)	0.035	(0.032-0.038)	0.997	(0.997-0.997)	0.724	19	1368	526	4	23	1894	1917	0.012
LZD	CRyPTIC	ml	0.781	(0.695,0.866)	0.571	(0.329-0.813)	0.876	(0.851-0.901)	0.068	(0.059-0.077)	0.992	(0.992-0.992)	0.871	16	1557	220	12	28	1777	1805	0.016
DLM	CRyPTIC	ml	0.785	(0.711,0.861)	0.75	(0.531-0.969)	0.724	(0.702-0.746)	0.027	(0.025-0.029)	0.997	(0.997-0.997)	0.724	15	1426	544	5	20	1970	1990	0.01
*Drug names: INH: Isoniazid, RIF: Rifampin, EMB: Ethambutol, MXF: Moxifloxacin, LEV: Levofloxacin, AMI: Amikacin, KAN: Kanamycin, ETH: Ethionamid, RFB: Rifabutin. BDQ: Bedaquilin. DLM: Delamanid. CFZ: Clofazimine. LZD: Linezolid.
**Other acronyms: EA: Essential Agreement. CI: Confidence interval. R: resistance. S: Susceptible. AUC: Area under the Curve. Sens: Sensitivity. Spec: Specificity. PPV: Positive Predictive Value. NPV: Negative Predictive Value. Acc: Accuracy. TP: True Positive. TN: True negative. FP: False Positive. FN: False negative. R: Resistance. S: Susceptible. ml: Machine learning. cat: Catalogue. xp: GeneX…

## Sheet: F
Table F: List of candidate genes used for algorithmic catalogue generation
Drug	Candidate genes
INH	ahpC, inhA, katG
RIF	rpoB
EMB	embA, embB, embC
MXF	gyrA, gyrB
LEV	gyrA, gyrB
AMI	rrs, eis, whiB7
KAN	rrs, eis, whiB7
ETH	inhA, ethA
RFB	rpoB
BDQ	pepQ, Rv0678, mmpL5, mmpS5, atpE
LZD	rplC, rrl
CFZ	pepQ, Rv0678, mmpL5, mmpS5
DLM	fgd1, ddn, fbiA, fbiB, fbiC, Rv2983
*Drug names: INH: Isoniazid, RIF: Rifampin, EMB: Ethambutol, MXF: Moxifloxacin, LEV: Levofloxacin, AMI: Amikacin, KAN: Kanamycin, ETH: Ethionamid, RFB: Rifabutin. BDQ: Bedaquilin. DLM: Delamanid. CFZ: Clofazimine. LZD: Linezolid.
**The list of candidate genes used is further descriped in Walker et al (Walker, T. et al. The 2021 WHO catalogue of Mycobacterium tuberculosis complex mutations associated with drug resistance: a genotypic analysis. The Lancet Microbe. 21, S2666. (2022))

## Sheet: G
Table G: List of gene mutations used for Genexpert predictions
Drug	Gene	Variant
AMI	eis	c-14t
AMI	rrs	a1401g
AMI	rrs	c1402t
CAP	rrs	a1401g
ETH	inhA	c-777t
ETH	inhA	t-770c
ETH	inhA	t-770a
ETH	inhA	g-154a
INH	inhA	c-777t
INH	inhA	t-770c
INH	inhA	t-770a
INH	katG	S315T
INH	inhA	g-154a
INH	ahpC	g-6a
INH	ahpC	a-48g
KAN	eis	g-37t
KAN	eis	c-14t
KAN	eis	c-12t
KAN	eis	c-8_indel
KAN	eis	g-10a
KAN	rrs	a1401g
KAN	rrs	c1402t
LEV	gyrA	A90V
LEV	gyrA	S91P
LEV	gyrA	D94A
LEV	gyrA	D94G
LEV	gyrA	D94N
LEV	gyrA	D94Y
LEV	gyrB	D500V
LEV	gyrB	D500N
LEV	gyrB	E540V
LEV	gyrB	E540D
MXF	gyrA	A90V
MXF	gyrA	S91P
MXF	gyrA	D94A
MXF	gyrA	D94G
MXF	gyrA	D94N
MXF	gyrA	D94Y
MXF	gyrB	D500V
MXF	gyrB	D500N
MXF	gyrB	E540V
MXF	gyrB	E540D
*Drug names: INH: Isoniazid, RIF: Rifampin, EMB: Ethambutol, MXF: Moxifloxacin, LEV: Levofloxacin, AMI: Amikacin, KAN: Kanamycin, ETH: Ethionamid, RFB: Rifabutin. BDQ: Bedaquilin. DLM: Delamanid. CFZ: Clofazimine. LZD: Linezolid.

## Sheet: H
Table H: List of all samples included in the CRyPTIC dataset
The data used for this study is public and available here: https://ftp.ebi.ac.uk/pub/databases/cryptic/. We provide the IDs of all isolates used in this study to allow the reproduction of results.
All acronyms are described in Reference #14 (CRyPTIC Consortium. A data compendium associating the genomes of 12,289 Mycobacterium tuberculosis isolates with quantitative resistance phenotypes to 13 antibiotics. Plos Biology. 20(8), e3001721 (2022).
	UNIQUEID	SOURCE	SITE_NAME	LIN1	LIN2	COUNTRY_NAME
0	site.01.subj.DR0018.lab.DR0018.iso.1	CRYPTIC	site.01	Lineage 2	lineage2.2	United States
1	site.01.subj.DR0025.lab.DR0025.iso.1	CRYPTIC	site.01	Lineage 4	lineage4.10	United States
2	site.01.subj.DR0030.lab.DR0030.iso.1	CRYPTIC	site.01	Lineage 2	lineage2.2.7	United States
3	site.01.subj.DR0031.lab.DR0031.iso.1	CRYPTIC	site.01	Lineage 4	lineage4.3.3	United States
4	site.01.subj.DR0036.lab.DR0036.iso.1	CRYPTIC	site.01	Lineage 2	lineage2.2	United States
5	site.01.subj.DR0044.lab.DR0044.iso.1	CRYPTIC	site.01	Lineage 2	lineage2.2.9	United States
6	site.01.subj.DR0048.lab.DR0048.iso.1	CRYPTIC	site.01	Lineage 2	lineage2.2	United States
7	site.01.subj.DR0051.lab.DR0051.iso.1	CRYPTIC	site.01	Lineage 4	lineage4.10	United States
8	site.01.subj.DR0053.lab.DR0053.iso.1	CRYPTIC	site.01	Lineage 2	lineage2.2.3	United States
9	site.01.subj.DR0057.lab.DR0057.iso.1	CRYPTIC	site.01	Lineage 4	lineage4.10	United States
10	site.01.subj.DR0058.lab.DR0058.iso.1	CRYPTIC	site.01	Lineage 1	lineage1.2.1	United States
11	site.01.subj.DR0060.lab.DR0060.iso.1	CRYPTIC	site.01	Lineage 1	lineage1.2.1	United States
12	site.01.subj.DR0067.lab.DR0067.iso.1	CRYPTIC	site.01	Lineage 3	lineage3	United States
13	site.01.subj.DR0082.lab.DR0082.iso.1	CRYPTIC	site.01	Lineage 4	lineage4.3.4.1	United States
14	site.01.subj.DR0085.lab.DR0085.iso.1	CRYPTIC	site.01	Lineage 2	lineage2.2.6	United States
15	site.01.subj.DR0095.lab.DR0095.iso.1	CRYPTIC	site.01	Lineage 4	lineage4.3.3	United States
16	site.01.subj.DR0100.lab.DR0100.iso.1	CRYPTIC	site.01	Lineage 2	lineage2.2.6	United States
17	site.01.subj.DR0114.lab.DR0114.iso.1	CRYPTIC	site.01	Lineage 4	lineage4.6.2	United States
18	site.01.subj.DR0134.lab.DR0134.iso.1	CRYPTIC	site.01	Lineage 2	lineage2.2.3	United States
19	site.01.subj.DR0137.lab.DR0137.iso.1	CRYPTIC	site.01	Lineage 1	lineage1.2.1	United States
20	site.01.subj.DR0144.lab.DR0144.iso.1	CRYPTIC	site.01	Lineage 2	lineage2.2	United States
21	site.01.subj.DR0155.lab.DR0155.iso.1	CRYPTIC	site.01	Lineage 4	lineage4.1.1.3	United States
22	site.01.subj.DR0160.lab.DR0160.iso.1	CRYPTIC	site.01	Lineage 3	lineage3	United States
23	site.01.subj.DR0163.lab.DR0163.iso.1	CRYPTIC	site.01	Lineage 2	lineage2.2.3	United States
24	site.01.subj.DR0182.lab.DR0182.iso.1	CRYPTIC	site.01	Mixed	lineage2.2.9/lineage4.10	United States
25	site.01.subj.DR0183.lab.DR0183.iso.1	CRYPTIC	site.01	Lineage 4	lineage4.10	United States
26	site.01.subj.DR0186.lab.DR0186.iso.1	CRYPTIC	site.01	Lineage 4	lineage4.2.2	United States
27	site.01.subj.DR0189.lab.DR0189.iso.1	CRYPTIC	site.01	Lineage 2	lineage2.2	United States
28	site.01.subj.DR0586.lab.DR0586.iso.1	CRYPTIC	site.01	Lineage 2	lineage2.2	United States
29	site.01.subj.DR0587.lab.DR0587.iso.1	CRYPTIC	site.01	Lineage 2	lineage2.2	United States
30	site.01.subj.DR0588.lab.DR0588.iso.1	CRYPTIC	site.01	Lineage 1	lineage1.2.1	United States
31	site.01.subj.DR0589.lab.DR0589.iso.1	CRYPTIC	site.01	Lineage 4	lineage4.1.1	United States
32	site.01.subj.DR0590.lab.DR0590.iso.1	CRYPTIC	site.01	Lineage 1	lineage1.2.1	United States
33	site.01.subj.DR0591.lab.DR0591.iso.1	CRYPTIC	site.01	Lineage 1	lineage1.2.1	United States
34	site.01.subj.DR0594.lab.DR0594.iso.1	CRYPTIC	site.01	Lineage 1	lineage1.2.1	United States
35	site.01.subj.DR0595.lab.DR0595.iso.1	CRYPTIC	site.01	Lineage 2	lineage2.2	United States
36	site.01.subj.DR0596.lab.DR0596.iso.1	CRYPTIC	site.01	Lineage 2	lineage2.2.3	United States
37	site.01.subj.DR0597.lab.DR0597.iso.1	CRYPTIC	site.01	Lineage 2	lineage2.2.6	United States
38	site.01.subj.DR0598.lab.DR0598.iso.1	CRYPTIC	site.01	Lineage 1	lineage1.2.1	United States
39	site.01.subj.DR0599.lab.DR0599.iso.1	CRYPTIC	site.01	Lineage 2	lineage2.2.6	United States
40	site.01.subj.DR0600.lab.DR0600.iso.1	CRYPTIC	site.01	Lineage 2	lineage2.2	United States
41	site.01.subj.DR0601.lab.DR0601.iso.1	CRYPTIC	site.01	Lineage 1	lineage1.2.1	United States
42	site.01.subj.DR0602.lab.DR0602.iso.1	CRYPTIC	site.01	Lineage 2	lineage2.2	United States
43	site.01.subj.DR0603.lab.DR0603.iso.1	CRYPTIC	site.01	Lineage 4	lineage4.1.1	United States
44	site.01.subj.DR0604.lab.DR0604.iso.1	CRYPTIC	site.01	Lineage 1	lineage1.2.1	United States
45	site.01.subj.DR0605.lab.DR0605.iso.1	CRYPTIC	site.01	Lineage 4	lineage4.3.4.1	United States
46	site.01.subj.DR0606.lab.DR0606.iso.1	CRYPTIC	site.01	Lineage 2	lineage2.2.7	United States
47	site.01.subj.DR0607.lab.DR0607.iso.1	CRYPTIC	site.01	Lineage 3	lineage3	United States
48	site.01.subj.DR0608.lab.DR0608.iso.1	CRYPTIC	site.01	Lineage 2	lineage2.2.7	United States
49	site.01.subj.DR0609.lab.DR0609.iso.1	CRYPTIC	site.01	Lineage 1	lineage1.2.1	United States
50	site.01.subj.DR0610.lab.DR0610.iso.1	CRYPTIC	site.01	Lineage 2	lineage2.2.7	United States
51	site.01.subj.DR0611.lab.DR0611.iso.1	CRYPTIC	site.01	Lineage 4	lineage4.3.2	United States
52	site.01.subj.DR0612.lab.DR0612.iso.1	CRYPTIC	site.01	Lineage 1	lineage1.2.1	United States
53	site.01.subj.DR0613.lab.DR0613.iso.1	CRYPTIC	site.01	Lineage 2	lineage2.2.3	United States
54	site.01.subj.DR0614.lab.DR0614.iso.1	CRYPTIC	site.01	Lineage 4	lineage4.3.2	United States
55	site.01.subj.DR0615.lab.DR0615.iso.1	CRYPTIC	site.01	Lineage 3	lineage3	United States
56	site.01.subj.DR0616.lab.DR0616.iso.1	CRYPTIC	site.01	Lineage 1	lineage1.2.1	United States
57	site.01.subj.DR0617.lab.DR0617.iso.1	CRYPTIC	site.01	Lineage 1	lineage1.2.1	United States
58	site.01.subj.DR0618.lab.DR0618.iso.1	CRYPTIC	site.01	Lineage 4	lineage4.1.1	United States
59	site.01.subj.DR0619.lab.DR0619.iso.1	CRYPTIC	site.01	Lineage 4	lineage4.1.1.3	United States
60	site.01.subj.DR0621.lab.DR0621.iso.1	CRYPTIC	site.01	Lineage 4	lineage4.1.1	United States
61	site.01.subj.DR0622.lab.DR0622.iso.1	CRYPTIC	site.01	Lineage 2	lineage2.2	United States
62	site.01.subj.DR0626.lab.DR0626.iso.1	CRYPTIC	site.01	Lineage 2	lineage2.2	United States
63	site.01.subj.DR0627.lab.DR0627.iso.1	CRYPTIC	site.01	Lineage 2	lineage2.2.8	United States
64	site.01.subj.DR0628.lab.DR0628.iso.1	CRYPTIC	site.01	Lineage 2	lineage2.2	United States
65	site.01.subj.DR0629.lab.DR0629.iso.1	CRYPTIC	site.01	Lineage 4	lineage4.1.1.3	United States
66	site.01.subj.DR0630.lab.DR0630.iso.1	CRYPTIC	site.01	Lineage 2	lineage2.2.10	United States
67	site.01.subj.DR0631.lab.DR0631.iso.1	CRYPTIC	site.01	Lineage 4	lineage4.1.1.3	United States
68	site.01.subj.DR0632.lab.DR0632.iso.1	CRYPTIC	site.01	Lineage 1	lineage1.2.2	United States
69	site.01.subj.DR0633.lab.DR0633.iso.1	CRYPTIC	site.01	Lineage 4	lineage4.10	United States
70	site.01.subj.DR0634.lab.DR0634.iso.1	CRYPTIC	site.01	Lineage 4	lineage4.1.1.1	United States
71	site.01.subj.DR0635.lab.DR0635.iso.1	CRYPTIC	site.01	Lineage 4	lineage4.1.1.3	United States
72	site.01.subj.DR0636.lab.DR0636.iso.1	CRYPTIC	site.01	Lineage 2	lineage2.2.3	United States
73	site.01.subj.DR0637.lab.DR0637.iso.1	CRYPTIC	site.01	Lineage 4	lineage4.1.1.3	United States
74	site.01.subj.DR0638.lab.DR0638.iso.1	CRYPTIC	site.01	Lineage 4	lineage4.1.3	United States
75	site.01.subj.DR0639.lab.DR0639.iso.1	CRYPTIC	site.01	Lineage 4	lineage4.10	United States
76	site.01.subj.DR0640.lab.DR0640.iso.1	CRYPTIC	site.01	Lineage 4	lineage4.3.3	United States
77	site.01.subj.DR0641.lab.DR0641.iso.1	CRYPTIC	site.01	Lineage 4	lineage4.1.1.3	United States
78	site.01.subj.DR0642.lab.DR0642.iso.1	CRYPTIC	site.01	Lineage 2	lineage2.2	United States
79	site.01.subj.DR0650.lab.DR0650.iso.1	CRYPTIC	site.01	Lineage 4	lineage4.4.1.1	United States
80	site.01.subj.DR0652.lab.DR0652.iso.1	CRYPTIC	site.01	Lineage 2	lineage2.2.10	United States
81	site.01.subj.DR0653.lab.DR0653.iso.1	CRYPTIC	site.01	Lineage 4	lineage4.1.1.3	United States
82	site.01.subj.DR0654.lab.DR0654.iso.1	CRYPTIC	site.01	Lineage 2	lineage2.2.6	United States
83	site.01.subj.DR0655.lab.DR0655.iso.1	CRYPTIC	site.01	Lineage 4	lineage4.3.4.2	United States
84	site.01.subj.DR0656.lab.DR0656.iso.1	CRYPTIC	site.01	Lineage 4	lineage4.3.4.2	United States
85	site.01.subj.DR0657.lab.DR0657.iso.1	CRYPTIC	site.01	Lineage 1	lineage1.2.1	United States
86	site.01.subj.DR0658.lab.DR0658.iso.1	CRYPTIC	site.01	Lineage 2	lineage2.2	United States
87	site.01.subj.DR0659.lab.DR0659.iso.1	CRYPTIC	site.01	Lineage 3	lineage3	United States
88	site.01.subj.DR0660.lab.DR0660.iso.1	CRYPTIC	site.01	Lineage 1	lineage1.2.1	United States
89	site.01.subj.DR0661.lab.DR0661.iso.1	CRYPTIC	site.01	Lineage 4	lineage4.1.2.1	United States
90	site.01.subj.DR0663.lab.DR0663.iso.1	CRYPTIC	site.01	Lineage 1	lineage1.1.2	United States
91	site.01.subj.DR0666.lab.DR0666.iso.1	CRYPTIC	site.01	Lineage Bovis	lineageBovis	United States
92	site.01.subj.DR0668.lab.DR0668.iso.1	CRYPTIC	site.01	Lineage 4	lineage4.1.2.1	United States
93	site.01.subj.DR0671.lab.DR0671.iso.1	CRYPTIC	site.01	Lineage 4	lineage4.3.2	United States
94	site.01.subj.DR0672.lab.DR0672.iso.1	CRYPTIC	site.01	Lineage 1	lineage1.2.1	United States
95	site.01.subj.DR0673.lab.DR0673.iso.1	CRYPTIC	site.01	Lineage 1	lineage1.2.1	United States
96	site.01.subj.DR0674.lab.DR0674.iso.1	CRYPTIC	site.01	Lineage 4	lineage4.2.2	United States
97	site.01.subj.DR0675.lab.DR0675.iso.1	CRYPTIC	site.01	Lineage 4	lineage4.10	United States
98	site.01.subj.DR0676.lab.DR0676.iso.1	CRYPTIC	site.01	Lineage 4	lineage4.1.1.3	United States
99	site.01.subj.DR0677.lab.DR0677.iso.1	CRYPTIC	site.01	Lineage 2	lineage2.2.3	United States
100	site.01.subj.DR0678.lab.DR0678.iso.1	CRYPTIC	site.01	Lineage 3	lineage3	United States
101	site.01.subj.DR0679.lab.DR0679.iso.1	CRYPTIC	site.01	Lineage 2	lineage2.2	United States
102	site.01.subj.DR0680.lab.DR0680.iso.1	CRYPTIC	site.01	Lineage 1	lineage1.2.1	United States
103	site.01.subj.DR0681.lab.DR0681.iso.1	CRYPTIC	site.01	Lineage 2	lineage2.2.7	United States
104	site.01.subj.DR0682.lab.DR0682.iso.1	CRYPTIC	site.01	Lineage 2	lineage2.2.7	United States
105	site.01.subj.DR0683.lab.DR0683.iso.1	CRYPTIC	site.01	Lineage 4	lineage4	United States
106	site.01.subj.DR0684.lab.DR0684.iso.1	CRYPTIC	site.01	Lineage 2	lineage2.2	United States
107	site.01.subj.DR0685.lab.DR0685.iso.1	CRYPTIC	site.01	Lineage 2	lineage2.1	United States
108	site.01.subj.DR0686.lab.DR0686.iso.1	CRYPTIC	site.01	Lineage 4	lineage4.10	United States
109	site.01.subj.DR0687.lab.DR0687.iso.1	CRYPTIC	site.01	Lineage 2	lineage2.2.10	United States
110	site.01.subj.DR0688.lab.DR0688.iso.1	CRYPTIC	site.01	Lineage 1	lineage1.2.1	United States
111	site.01.subj.DR0690.lab.DR0690.iso.1	CRYPTIC	site.01	Lineage 4	lineage4.1.1.3	United States
112	site.01.subj.DR0691.lab.DR0691.iso.1	CRYPTIC	site.01	Lineage 1	lineage1.1.2	United States
113	site.01.subj.DR0692.lab.DR0692.iso.1	CRYPTIC	site.01	Lineage 3	lineage3.1.2	United States
114	site.01.subj.DR0696.lab.DR0696.iso.1	CRYPTIC	site.01	Lineage 4	lineage4.1.1	United States
115	site.01.subj.DR0701.lab.DR0701.iso.1	CRYPTIC	site.01	Lineage 2	lineage2.2.10	United States
116	site.01.subj.DR0702.lab.DR0702.iso.1	CRYPTIC	site.01	Lineage 3	lineage3	United States
117	site.01.subj.DR0712.lab.DR0712.iso.1	CRYPTIC	site.01	Lineage 2	lineage2.2.7	United States
118	site.01.subj.DR0719.lab.DR0719.iso.1	CRYPTIC	site.01	Lineage 2	lineage2.2	United States
119	site.01.subj.DR0720.lab.DR0720.iso.1	CRYPTIC	site.01	Lineage 4	lineage4.3.3	United States
120	site.01.subj.DR0721.lab.DR0721.iso.1	CRYPTIC	site.01	Lineage 1	lineage1.2.1	United States
121	site.01.subj.DR0722.lab.DR0722.iso.1	CRYPTIC	site.01	Lineage 4	lineage4.2.2	United States
122	site.01.subj.DR0723.lab.DR0723.iso.1	CRYPTIC	site.01	Lineage 4	lineage4.10	United States
123	site.01.subj.DR0724.lab.DR0724.iso.1	CRYPTIC	site.01	Lineage 4	lineage4.3.3	United States
124	site.01.subj.DR0725.lab.DR0725.iso.1	CRYPTIC	site.01	Lineage 2	lineage2.2	United States
125	site.02.subj.0001.lab.2014222001.iso.1	CRYPTIC	site.02	Lineage 4	lineage4.4.2	China
126	site.02.subj.0002.lab.2014222005.iso.1	CRYPTIC	site.02	Lineage 4	lineage4.5	China
127	site.02.subj.0004.lab.2014222010.iso.1	CRYPTIC	site.02	Lineage 4	lineage4.4.2	China
128	site.02.subj.0005.lab.2014222011.iso.1	CRYPTIC	site.02	Lineage 4	lineage4.5	China
129	site.02.subj.0006.lab.2014222013.iso.1	CRYPTIC	site.02	Lineage 2	lineage2.2.1	China
130	site.02.subj.0007.lab.2014222016.iso.1	CRYPTIC	site.02	Lineage 4	lineage4.5	China
131	site.02.subj.0008.lab.2014222017.iso.1	CRYPTIC	site.02	Lineage 2	lineage2.2.5	China
132	site.02.subj.0009.lab.2014222037.iso.1	CRYPTIC	site.02	Lineage 4	lineage4.5	China
133	site.02.subj.0010.lab.2014222040.iso.1	CRYPTIC	site.02	Lineage 2	lineage2.2.7	China
134	site.02.subj.0011.lab.2014222046.iso.1	CRYPTIC	site.02	Lineage 2	lineage2.2.3	China
135	site.02.subj.0012.lab.2014222053.iso.1	CRYPTIC	site.02	Lineage 2	lineage2.2.1	China
136	site.02.subj.0013.lab.2014222055.iso.1	CRYPTIC	site.02	Lineage 4	lineage4.5	China
137	site.02.subj.0015.lab.2014231003.iso.1	CRYPTIC	site.02	Lineage 4	lineage4.5	China
138	site.02.subj.0016.lab.2014231005.iso.1	CRYPTIC	site.02	Lineage 2	lineage2.2	China
139	site.02.subj.0017.lab.2014231009.iso.1	CRYPTIC	site.02	Lineage 4	lineage4.5	China
140	site.02.subj.0018.lab.2014231011.iso.1	CRYPTIC	site.02	Lineage 4	lineage4.4.2	China
141	site.02.subj.0019.lab.2014231015.iso.1	CRYPTIC	site.02	Lineage 4	lineage4.5	China
142	site.02.subj.0020.lab.2014231019.iso.1	CRYPTIC	site.02	Lineage 4	lineage4.5	China
143	site.02.subj.0021.lab.2014232001.iso.1	CRYPTIC	site.02	Lineage 4	lineage4.5	China
144	site.02.subj.0022.lab.2014232005.iso.1	CRYPTIC	site.02	Lineage 2	lineage2.2	China
145	site.02.subj.0023.lab.2014232007.iso.1	CRYPTIC	site.02	Lineage 2	lineage2.2.2	China
146	site.02.subj.0024.lab.2014232009.iso.1	CRYPTIC	site.02	Lineage 2	lineage2.2	China
147	site.02.subj.0025.lab.2014232010.iso.1	CRYPTIC	site.02	Lineage 2	lineage2.2.6	China
148	site.02.subj.0026.lab.2014233007.iso.1	CRYPTIC	site.02	Lineage 4	lineage4.5	China
149	site.02.subj.0027.lab.2014233008.iso.1	CRYPTIC	site.02	Lineage 4	lineage4.4.2	China
150	site.02.subj.0028.lab.2014233011.iso.1	CRYPTIC	site.02	Lineage 2	lineage2.2	China
151	site.02.subj.0029.lab.2014233012.iso.1	CRYPTIC	site.02	Lineage 2	lineage2.2	China
152	site.02.subj.0031.lab.2014234024.iso.1	CRYPTIC	site.02	Mixed	lineage2.2.3/lineage4.5	China
153	site.02.subj.0032.lab.2014234059.iso.1	CRYPTIC	site.02	Lineage 2	lineage2.2.7	China
154	site.02.subj.0033.lab.2014235050.iso.1	CRYPTIC	site.02	Lineage 2	lineage2.2.5	China
155	site.02.subj.0036.lab.2014222006.iso.1	CRYPTIC	site.02	Lineage 4	lineage4.5	China
156	site.02.subj.0037.lab.2014251029.iso.1	CRYPTIC	site.02	Lineage 2	lineage2.2	China
157	site.02.subj.0038.lab.2015235078.iso.1	CRYPTIC	site.02	Lineage 4	lineage4.5	China
158	site.02.subj.0039.lab.2015235174.iso.1	CRYPTIC	site.02	Lineage 4	lineage4	China
159	site.02.subj.0040.lab.2015235180.iso.1	CRYPTIC	site.02	Lineage 2	lineage2.2.3	China
160	site.02.subj.0041.lab.2015235168.iso.1	CRYPTIC	site.02	Lineage 4	lineage4.10	China
161	site.02.subj.0042.lab.2015231006.iso.1	CRYPTIC	site.02	Lineage 4	lineage4.4.2	China
162	site.02.subj.0043.lab.2015231007.iso.1	CRYPTIC	site.02	Lineage 2	lineage2.2	China
163	site.02.subj.0044.lab.2015231009.iso.1	CRYPTIC	site.02	Lineage 2	lineage2.2.2	China
164	site.02.subj.0046.lab.2015231016.iso.1	CRYPTIC	site.02	Lineage 2	lineage2.2.6	China
165	site.02.subj.0047.lab.2015231017.iso.1	CRYPTIC	site.02	Lineage 4	lineage4.4.2	China
166	site.02.subj.0048.lab.2015232018.iso.1	CRYPTIC	site.02	Lineage 2	lineage2.2	China
167	site.02.subj.0049.lab.2015232027.iso.1	CRYPTIC	site.02	Lineage 2	lineage2.2	China
168	site.02.subj.0050.lab.2015232028.iso.1	CRYPTIC	site.02	Lineage 2	lineage2.2	China
169	site.02.subj.0051.lab.22A001.iso.1	CRYPTIC	site.02	Lineage 2	lineage2.2.7	China
170	site.02.subj.0052.lab.22A002.iso.1	CRYPTIC	site.02	Lineage 2	lineage2.2.3	China
171	site.02.subj.0053.lab.22A003.iso.1	CRYPTIC	site.02	Lineage 2	lineage2.2	China
172	site.02.subj.0054.lab.22A004.iso.1	CRYPTIC	site.02	Lineage 2	lineage2.2.3	China
173	site.02.subj.0055.lab.22A005.iso.1	CRYPTIC	site.02	Lineage 2	lineage2.2	China
174	site.02.subj.0056.lab.22A006.iso.1	CRYPTIC	site.02	Lineage 2	lineage2.2.3	China
175	site.02.subj.0057.lab.22A007.iso.1	CRYPTIC	site.02	Lineage 2	lineage2.2	China
176	site.02.subj.0058.lab.22A008.iso.1	CRYPTIC	site.02	Lineage 2	lineage2.2.7	China
177	site.02.subj.0059.lab.22A009.iso.1	CRYPTIC	site.02	Lineage 2	lineage2.2.3	China
178	site.02.subj.0061.lab.22A011.iso.1	CRYPTIC	site.02	Lineage 2	lineage2.2	China
179	site.02.subj.0062.lab.22A012.iso.1	CRYPTIC	site.02	Lineage 2	lineage2.2	China
180	site.02.subj.0063.lab.22A013.iso.1	CRYPTIC	site.02	Lineage 2	lineage2.2	China
181	site.02.subj.0064.lab.22A014.iso.1	CRYPTIC	site.02	Lineage 2	lineage2.2	China
182	site.02.subj.0065.lab.22A015.iso.1	CRYPTIC	site.02	Lineage 2	lineage2.2	China
183	site.02.subj.0066.lab.22A016.iso.1	CRYPTIC	site.02	Lineage 2	lineage2.2.5	China
184	site.02.subj.0067.lab.22A017.iso.1	CRYPTIC	site.02	Lineage 2	lineage2.2	China
185	site.02.subj.0068.lab.22A018.iso.1	CRYPTIC	site.02	Lineage 2	lineage2.2.3	China
186	site.02.subj.0069.lab.22A019.iso.1	CRYPTIC	site.02	Lineage 2	lineage2.2	China
187	site.02.subj.0070.lab.22A021.iso.1	CRYPTIC	site.02	Lineage 2	lineage2.2.3	China
188	site.02.subj.0071.lab.22A022.iso.1	CRYPTIC	site.02	Lineage 2	lineage2.2.7	China
189	site.02.subj.0072.lab.22A023.iso.1	CRYPTIC	site.02	Lineage 2	lineage2.2.3	China
190	site.02.subj.0073.lab.22A025.iso.1	CRYPTIC	site.02	Lineage 2	lineage2.2	China
191	site.02.subj.0074.lab.22A026.iso.1	CRYPTIC	site.02	Lineage 4	lineage4	China
192	site.02.subj.0075.lab.22A027.iso.1	CRYPTIC	site.02	Lineage 2	lineage2.2	China
193	site.02.subj.0076.lab.22A028.iso.1	CRYPTIC	site.02	Lineage 2	lineage2.2	China
194	site.02.subj.0077.lab.22A029.iso.1	CRYPTIC	site.02	Lineage 2	lineage2.2.5	China
195	site.02.subj.0078.lab.22A030.iso.1	CRYPTIC	site.02	Lineage 2	lineage2.2	China
196	site.02.subj.0079.lab.22A031.iso.1	CRYPTIC	site.02	Lineage 2	lineage2.2	China
197	site.02.subj.0080.lab.22A020.iso.1	CRYPTIC	site.02	Lineage 2	lineage2.2.7	China
198	site.02.subj.0081.lab.22A032.iso.1	CRYPTIC	site.02	Lineage 2	lineage2.2	China
199	site.02.subj.0082.lab.22A033.iso.1	CRYPTIC	site.02	Lineage 2	lineage2.2.3	China
200	site.02.subj.0083.lab.22A034.iso.1	CRYPTIC	site.02	Lineage 2	lineage2.2.3	China
201	site.02.subj.0084.lab.22A035.iso.1	CRYPTIC	site.02	Lineage 4	lineage4.2.2	China
202	site.02.subj.0086.lab.22A038.iso.1	CRYPTIC	site.02	Lineage 2	lineage2.2	China
203	site.02.subj.0087.lab.22A039.iso.1	CRYPTIC	site.02	Lineage 2	lineage2.2	China
204	site.02.subj.0088.lab.22A040.iso.1	CRYPTIC	site.02	Lineage 2	lineage2.2.1	China
205	site.02.subj.0089.lab.22A041.iso.1	CRYPTIC	site.02	Lineage 2	lineage2.2	China
206	site.02.subj.0090.lab.22A042.iso.1	CRYPTIC	site.02	Lineage 2	lineage2.2	China
207	site.02.subj.0091.lab.22A043.iso.1	CRYPTIC	site.02	Lineage 2	lineage2.2	China
208	site.02.subj.0092.lab.22A044.iso.1	CRYPTIC	site.02	Lineage 4	lineage4.4.2	China
209	site.02.subj.0093.lab.22A045.iso.1	CRYPTIC	site.02	Lineage 2	lineage2.2	China
210	site.02.subj.0094.lab.22A046.iso.1	CRYPTIC	site.02	Lineage 2	lineage2.2	China
211	site.02.subj.0095.lab.22A047.iso.1	CRYPTIC	site.02	Lineage 2	lineage2.2	China
212	site.02.subj.0096.lab.22A048.iso.1	CRYPTIC	site.02	Lineage 2	lineage2.2.3	China
213	site.02.subj.0097.lab.22A049.iso.1	CRYPTIC	site.02	Lineage 2	lineage2.2	China
214	site.02.subj.0098.lab.22A050.iso.1	CRYPTIC	site.02	Lineage 2	lineage2.2.3	China
215	site.02.subj.0099.lab.22A051.iso.1	CRYPTIC	site.02	Lineage 4	lineage4.2.2	China
216	site.02.subj.0100.lab.22A052.iso.1	CRYPTIC	site.02	Lineage 2	lineage2.2.7	China
217	site.02.subj.0101.lab.22A054.iso.1	CRYPTIC	site.02	Lineage 2	lineage2.2.7	China
218	site.02.subj.0102.lab.22A055.iso.1	CRYPTIC	site.02	Lineage 4	lineage4.5	China
219	site.02.subj.0103.lab.22A056.iso.1	CRYPTIC	site.02	Lineage 2	lineage2.2.3	China
220	site.02.subj.0104.lab.22A057.iso.1	CRYPTIC	site.02	Lineage 2	lineage2.2.5	China
221	site.02.subj.0105.lab.22A058.iso.1	CRYPTIC	site.02	Lineage 4	lineage4.2.2	China
222	site.02.subj.0106.lab.22A060.iso.1	CRYPTIC	site.02	Lineage 2	lineage2.2.5	China
223	site.02.subj.0107.lab.22A061.iso.1	CRYPTIC	site.02	Lineage 2	lineage2.2.3	China
224	site.02.subj.0108.lab.22A062.iso.1	CRYPTIC	site.02	Lineage 2	lineage2.2.5	China
225	site.02.subj.0109.lab.22A063.iso.1	CRYPTIC	site.02	Lineage 2	lineage2.2	China
226	site.02.subj.0110.lab.22A064.iso.1	CRYPTIC	site.02	Lineage 4	lineage4.5	China
227	site.02.subj.0111.lab.22A065.iso.1	CRYPTIC	site.02	Lineage 2	lineage2.2.1	China
228	site.02.subj.0112.lab.22A066.iso.1	CRYPTIC	site.02	Lineage 2	lineage2.2	China
229	site.02.subj.0113.lab.22A067.iso.1	CRYPTIC	site.02	Lineage 4	lineage4.5	China
230	site.02.subj.0114.lab.22A068.iso.1	CRYPTIC	site.02	Lineage 2	lineage2.2.7	China
231	site.02.subj.0115.lab.22A069.iso.1	CRYPTIC	site.02	Lineage 2	lineage2.2	China
232	site.02.subj.0116.lab.22A070.iso.1	CRYPTIC	site.02	Lineage 2	lineage2.2.3	China
233	site.02.subj.0117.lab.22A071.iso.1	CRYPTIC	site.02	Lineage 2	lineage2.2	China
234	site.02.subj.0118.lab.22A072.iso.1	CRYPTIC	site.02	Lineage 2	lineage2.2.2	China
235	site.02.subj.0119.lab.22A073.iso.1	CRYPTIC	site.02	Lineage 2	lineage2.2.3	China
236	site.02.subj.0120.lab.22A074.iso.1	CRYPTIC	site.02	Lineage 2	lineage2.2.3	China
237	site.02.subj.0121.lab.22A075.iso.1	CRYPTIC	site.02	Mixed	lineage2.2.3/lineage4.10	China
238	site.02.subj.0122.lab.22A076.iso.1	CRYPTIC	site.02	Lineage 4	lineage4.5	China
239	site.02.subj.0123.lab.22A077.iso.1	CRYPTIC	site.02	Lineage 2	lineage2.2.1	China
240	site.02.subj.0124.lab.22A078.iso.1	CRYPTIC	site.02	Lineage 4	lineage4.2.2	China
241	site.02.subj.0125.lab.22A079.iso.1	CRYPTIC	site.02	Lineage 2	lineage2.2	China
242	site.02.subj.0126.lab.22A080.iso.1	CRYPTIC	site.02	Lineage 2	lineage2.2.2	China
243	site.02.subj.0127.lab.22A082.iso.1	CRYPTIC	site.02	Lineage 2	lineage2.2.1	China
244	site.02.subj.0129.lab.22A084.iso.1	CRYPTIC	site.02	Lineage 2	lineage2.2.7	China
245	site.02.subj.0130.lab.22A085.iso.1	CRYPTIC	site.02	Lineage 2	lineage2.2	China
246	site.02.subj.0131.lab.22A086.iso.1	CRYPTIC	site.02	Lineage 2	lineage2.2	China
247	site.02.subj.0132.lab.22A087.iso.1	CRYPTIC	site.02	Lineage 2	lineage2.2.5	China
248	site.02.subj.0133.lab.22A088.iso.1	CRYPTIC	site.02	Lineage 2	lineage2.2	China
249	site.02.subj.0134.lab.22A089.iso.1	CRYPTIC	site.02	Lineage 2	lineage2.2	China
250	site.02.subj.0135.lab.22A090.iso.1	CRYPTIC	site.02	Lineage 2	lineage2.2.7	China
251	site.02.subj.0136.lab.22A091.iso.1	CRYPTIC	site.02	Lineage 2	lineage2.2	China
252	site.02.subj.0137.lab.22A093.iso.1	CRYPTIC	site.02	Lineage 2	lineage2.2	China
253	site.02.subj.0138.lab.22A094.iso.1	CRYPTIC	site.02	Lineage 2	lineage2.2.3	China
254	site.02.subj.0139.lab.22A095.iso.1	CRYPTIC	site.02	Lineage 4	lineage4.4.2	China
255	site.02.subj.0140.lab.22A096.iso.1	CRYPTIC	site.02	Lineage 2	lineage2.2	China
256	site.02.subj.0141.lab.2013232142.iso.1	CRYPTIC	site.02	Lineage 2	lineage2.2	China
257	site.02.subj.0142.lab.2013232136.iso.1	CRYPTIC	site.02	Lineage 4	lineage4.5	China
258	site.02.subj.0143.lab.2013232134.iso.1	CRYPTIC	site.02	Lineage 4	lineage4.4.2	China
259	site.02.subj.0144.lab.2013232128.iso.1	CRYPTIC	site.02	Lineage 2	lineage2.2.7	China
260	site.02.subj.0145.lab.2013232124.iso.1	CRYPTIC	site.02	Lineage 2	lineage2.2	China
261	site.02.subj.0146.lab.2013232121.iso.1	CRYPTIC	site.02	Lineage 2	lineage2.2	China
262	site.02.subj.0147.lab.2013232118.iso.1	CRYPTIC	site.02	Lineage 2	lineage2.2	China
263	site.02.subj.0148.lab.2013232067.iso.1	CRYPTIC	site.02	Lineage 2	lineage2.2.3	China
264	site.02.subj.0149.lab.2013232062.iso.1	CRYPTIC	site.02	Lineage 4	lineage4.4.2	China
265	site.02.subj.0150.lab.2013232061.iso.1	CRYPTIC	site.02	Lineage 4	lineage4.4.2	China
266	site.02.subj.0151.lab.2013232055.iso.1	CRYPTIC	site.02	Lineage 4	lineage4.4.2	China
267	site.02.subj.0152.lab.2013232054.iso.1	CRYPTIC	site.02	Lineage 4	lineage4.4.2	China
268	site.02.subj.0153.lab.2013232053.iso.1	CRYPTIC	site.02	Lineage 2	lineage2.2.3	China
269	site.02.subj.0154.lab.2013232052.iso.1	CRYPTIC	site.02	Lineage 2	lineage2.2	China
270	site.02.subj.0155.lab.2013232045.iso.1	CRYPTIC	site.02	Lineage 4	lineage4.4.2	China
271	site.02.subj.0156.lab.2013232044.iso.1	CRYPTIC	site.02	Lineage 4	lineage4.4.2	China
272	site.02.subj.0157.lab.2013232029.iso.1	CRYPTIC	site.02	Lineage 4	lineage4.5	China
273	site.02.subj.0158.lab.2013232028.iso.1	CRYPTIC	site.02	Lineage 4	lineage4.5	China
274	site.02.subj.0159.lab.2013232027.iso.1	CRYPTIC	site.02	Lineage 4	lineage4.4.2	China
275	site.02.subj.0160.lab.2013232023.iso.1	CRYPTIC	site.02	Lineage 4	lineage4.5	China
276	site.02.subj.0161.lab.2013232021.iso.1	CRYPTIC	site.02	Lineage 4	lineage4.4.2	China
277	site.02.subj.0162.lab.2013232019.iso.1	CRYPTIC	site.02	Lineage 4	lineage4.5	China
278	site.02.subj.0163.lab.2013232018.iso.1	CRYPTIC	site.02	Lineage 4	lineage4.5	China
279	site.02.subj.0164.lab.2013232013.iso.1	CRYPTIC	site.02	Lineage 2	lineage2.2.3	China
280	site.02.subj.0165.lab.2013232011.iso.1	CRYPTIC	site.02	Lineage 2	lineage2.2	China
281	site.02.subj.0166.lab.2013232010.iso.1	CRYPTIC	site.02	Lineage 2	lineage2.2	China
282	site.02.subj.0167.lab.2013232005.iso.1	CRYPTIC	site.02	Lineage 2	lineage2.2	China
283	site.02.subj.0168.lab.2013232003.iso.1	CRYPTIC	site.02	Lineage 2	lineage2.2	China
284	site.02.subj.0169.lab.2013232002.iso.1	CRYPTIC	site.02	Lineage 4	lineage4.4.2	China
285	site.02.subj.0170.lab.2013232001.iso.1	CRYPTIC	site.02	Lineage 2	lineage2.2	China
286	site.02.subj.0171.lab.2013231104.iso.1	CRYPTIC	site.02	Lineage 4	lineage4.5	China
287	site.02.subj.0172.lab.2013231099.iso.1	CRYPTIC	site.02	Lineage 2	lineage2.2	China
288	site.02.subj.0173.lab.2013231098.iso.1	CRYPTIC	site.02	Lineage 2	lineage2.2.7	China
289	site.02.subj.0174.lab.2013231094.iso.1	CRYPTIC	site.02	Lineage 4	lineage4.5	China
290	site.02.subj.0176.lab.2013231083.iso.1	CRYPTIC	site.02	Lineage 2	lineage2.2.3	China
291	site.02.subj.0177.lab.2013231075.iso.1	CRYPTIC	site.02	Lineage 4	lineage4.4.2	China
292	site.02.subj.0179.lab.2013231058.iso.1	CRYPTIC	site.02	Lineage 2	lineage2.2	China
293	site.02.subj.0180.lab.2013231057.iso.1	CRYPTIC	site.02	Lineage 4	lineage4.5	China
294	site.02.subj.0181.lab.2013231055.iso.1	CRYPTIC	site.02	Lineage 2	lineage2.2.6	China
295	site.02.subj.0182.lab.2013222341.iso.1	CRYPTIC	site.02	Lineage 2	lineage2.2.1	China
296	site.02.subj.0183.lab.2013222280.iso.1	CRYPTIC	site.02	Lineage 2	lineage2.2.3	China
297	site.02.subj.0184.lab.2013222270.iso.1	CRYPTIC	site.02	Lineage 2	lineage2.2.6	China
298	site.02.subj.0185.lab.2013222238.iso.1	CRYPTIC	site.02	Lineage 2	lineage2.2	China
299	site.02.subj.0186.lab.2013222215.iso.1	CRYPTIC	site.02	Lineage 4	lineage4.5	China
300	site.02.subj.0187.lab.2013222155.iso.1	CRYPTIC	site.02	Lineage 4	lineage4.5	China
301	site.02.subj.0188.lab.2013222133.iso.1	CRYPTIC	site.02	Lineage 2	lineage2.2.1	China
302	site.02.subj.0189.lab.2013222096.iso.1	CRYPTIC	site.02	Lineage 2	lineage2.2	China
303	site.02.subj.0190.lab.2013222078.iso.1	CRYPTIC	site.02	Lineage 2	lineage2.2.3	China
304	site.02.subj.0191.lab.2013221431.iso.1	CRYPTIC	site.02	Lineage 2	lineage2.2	China
305	site.02.subj.0192.lab.2013221395.iso.1	CRYPTIC	site.02	Lineage 2	lineage2.2	China
306	site.02.subj.0193.lab.2013221353.iso.1	CRYPTIC	site.02	Lineage 2	lineage2.2	China
307	site.02.subj.0194.lab.2013221351.iso.1	CRYPTIC	site.02	Lineage 2	lineage2.2	China
308	site.02.subj.0195.lab.2013221348.iso.1	CRYPTIC	site.02	Lineage 4	lineage4.5	China
309	site.02.subj.0196.lab.2013221243.iso.1	CRYPTIC	site.02	Lineage 2	lineage2.2.7	China
310	site.02.subj.0197.lab.2013221241.iso.1	CRYPTIC	site.02	Lineage 2	lineage2.2	China
311	site.02.subj.0198.lab.2013221238.iso.1	CRYPTIC	site.02	Lineage 2	lineage2.2	China
312	site.02.subj.0199.lab.2013221219.iso.1	CRYPTIC	site.02	Lineage 2	lineage2.2.3	China
313	site.02.subj.0200.lab.2013221211.iso.1	CRYPTIC	site.02	Lineage 4	lineage4.2	China
314	site.02.subj.0201.lab.2013221209.iso.1	CRYPTIC	site.02	Lineage 4	lineage4.5	China
315	site.02.subj.0202.lab.2013221188.iso.1	CRYPTIC	site.02	Lineage 2	lineage2.2.5	China
316	site.02.subj.0203.lab.2013221187.iso.1	CRYPTIC	site.02	Lineage 2	lineage2.2.2	China
317	site.02.subj.0204.lab.2013221178.iso.1	CRYPTIC	site.02	Lineage 2	lineage2.2.5	China
318	site.02.subj.0205.lab.2013221173.iso.1	CRYPTIC	site.02	Lineage 4	lineage4.5	China
319	site.02.subj.0206.lab.2013221166.iso.1	CRYPTIC	site.02	Lineage 4	lineage4.5	China
320	site.02.subj.0207.lab.2013221161.iso.1	CRYPTIC	site.02	Lineage 2	lineage2.2	China
321	site.02.subj.0208.lab.2013221157.iso.1	CRYPTIC	site.02	Lineage 2	lineage2.2.3	China
322	site.02.subj.0209.lab.2013221153.iso.1	CRYPTIC	site.02	Lineage 2	lineage2.2	China
323	site.02.subj.0210.lab.2013221151.iso.1	CRYPTIC	site.02	Lineage 4	lineage4.5	China
324	site.02.subj.0211.lab.2013221149.iso.1	CRYPTIC	site.02	Lineage 2	lineage2.2	China
325	site.02.subj.0212.lab.2013221142.iso.1	CRYPTIC	site.02	Lineage 4	lineage4.4.2	China
326	site.02.subj.0213.lab.2013221136.iso.1	CRYPTIC	site.02	Lineage 4	lineage4.5	China
327	site.02.subj.0214.lab.2013221123.iso.1	CRYPTIC	site.02	Lineage 2	lineage2.2	China
328	site.02.subj.0215.lab.2013221122.iso.1	CRYPTIC	site.02	Lineage 2	lineage2.2.5	China
329	site.02.subj.0216.lab.2013221117.iso.1	CRYPTIC	site.02	Lineage 2	lineage2.2	China
330	site.02.subj.0217.lab.2013221116.iso.1	CRYPTIC	site.02	Lineage 2	lineage2.2.3	China
331	site.02.subj.0218.lab.2013221114.iso.1	CRYPTIC	site.02	Lineage 2	lineage2.2	China
332	site.02.subj.0219.lab.2013221106.iso.1	CRYPTIC	site.02	Lineage 4	lineage4.5	China
333	site.02.subj.0221.lab.2013221098.iso.1	CRYPTIC	site.02	Lineage 2	lineage2.2	China
334	site.02.subj.0222.lab.2013221091.iso.1	CRYPTIC	site.02	Lineage 4	lineage4.5	China
335	site.02.subj.0223.lab.2013221090.iso.1	CRYPTIC	site.02	Lineage 4	lineage4.4.2	China
336	site.02.subj.0225.lab.2013221077.iso.1	CRYPTIC	site.02	Lineage 2	lineage2.2	China
337	site.02.subj.0226.lab.2013221072.iso.1	CRYPTIC	site.02	Lineage 4	lineage4.2.2	China
338	site.02.subj.0227.lab.2013221071.iso.1	CRYPTIC	site.02	Lineage 2	lineage2.2.5	China
339	site.02.subj.0228.lab.2013221068.iso.1	CRYPTIC	site.02	Lineage 2	lineage2.2.1	China
340	site.02.subj.0229.lab.2013221036.iso.1	CRYPTIC	site.02	Lineage 4	lineage4.5	China
341	site.02.subj.0230.lab.2013221029.iso.1	CRYPTIC	site.02	Lineage 2	lineage2.2	China
342	site.02.subj.0231.lab.2013221022.iso.1	CRYPTIC	site.02	Lineage 2	lineage2.2.5	China
343	site.02.subj.0232.lab.2013221017.iso.1	CRYPTIC	site.02	Lineage 2	lineage2.2.5	China
344	site.02.subj.0233.lab.2013221016.iso.1	CRYPTIC	site.02	Lineage 2	lineage2.2	China
345	site.02.subj.0234.lab.2013221013.iso.1	CRYPTIC	site.02	Lineage 2	lineage2.2	China
346	site.02.subj.0235.lab.2013221009.iso.1	CRYPTIC	site.02	Lineage 4	lineage4.5	China
347	site.02.subj.0236.lab.2013221007.iso.1	CRYPTIC	site.02	Lineage 4	lineage4.5	China
348	site.02.subj.0239.lab.2013241004.iso.1	CRYPTIC	site.02	Lineage 2	lineage2.2.5	China
349	site.02.subj.0240.lab.2013241104.iso.1	CRYPTIC	site.02	Lineage 2	lineage2.2.3	China
350	site.02.subj.0241.lab.2013241113.iso.1	CRYPTIC	site.02	Lineage 4	lineage4.4.2	China
351	site.02.subj.0244.lab.2013241140.iso.1	CRYPTIC	site.02	Lineage 2	lineage2.2.5	China
352	site.02.subj.0245.lab.2013241146.iso.1	CRYPTIC	site.02	Lineage 2	lineage2.2.3	China
353	site.02.subj.0246.lab.2013241147.iso.1	CRYPTIC	site.02	Lineage 4	lineage4.2.2	China
354	site.02.subj.0247.lab.2013241149.iso.1	CRYPTIC	site.02	Lineage 2	lineage2.2.7	China
355	site.02.subj.0248.lab.2013241158.iso.1	CRYPTIC	site.02	Lineage 2	lineage2.2	China
356	site.02.subj.0249.lab.2103241181.iso.1	CRYPTIC	site.02	Lineage 4	lineage4.5	China
357	site.02.subj.0250.lab.2013241183.iso.1	CRYPTIC	site.02	Lineage 4	lineage4.2.2	China
358	site.02.subj.0251.lab.2013241190.iso.1	CRYPTIC	site.02	Lineage 2	lineage2.2.3	China
359	site.02.subj.0252.lab.2013241197.iso.1	CRYPTIC	site.02	Lineage 2	lineage2.2	China
360	site.02.subj.0253.lab.2013241261.iso.1	CRYPTIC	site.02	Lineage 2	lineage2.2	China
361	site.02.subj.0254.lab.2013241270.iso.1	CRYPTIC	site.02	Lineage 2	lineage2.2	China
362	site.02.subj.0255.lab.2013232008.iso.1	CRYPTIC	site.02	Lineage 2	lineage2.2	China
363	site.02.subj.0256.lab.2013232012.iso.1	CRYPTIC	site.02	Lineage 4	lineage4.5	China
364	site.02.subj.0257.lab.2013232046.iso.1	CRYPTIC	site.02	Lineage 4	lineage4.4.2	China
365	site.02.subj.0258.lab.2013241201.iso.1	CRYPTIC	site.02	Lineage 4	lineage4.5	China
366	site.02.subj.0259.lab.2013241214.iso.1	CRYPTIC	site.02	Lineage 2	lineage2.2.7	China
367	site.02.subj.0260.lab.2013241217.iso.1	CRYPTIC	site.02	Lineage 2	lineage2.2.2	China
368	site.02.subj.0261.lab.2013241219.iso.1	CRYPTIC	site.02	Lineage 4	lineage4.4.2	China
369	site.02.subj.0262.lab.2013241223.iso.1	CRYPTIC	site.02	Lineage 2	lineage2.2.5	China
370	site.02.subj.0263.lab.2013241234.iso.1	CRYPTIC	site.02	Lineage 2	lineage2.2	China
371	site.02.subj.0264.lab.2013241237.iso.1	CRYPTIC	site.02	Lineage 2	lineage2.2.2	China
372	site.02.subj.0265.lab.2013241256.iso.1	CRYPTIC	site.02	Lineage 4	lineage4.4.2	China
373	site.02.subj.0266.lab.2013241257.iso.1	CRYPTIC	site.02	Lineage 2	lineage2.2.3	China
374	site.02.subj.0267.lab.2014222003.iso.1	CRYPTIC	site.02	Lineage 4	lineage4.5	China
375	site.02.subj.0268.lab.2014232011.iso.1	CRYPTIC	site.02	Lineage 4	lineage4.2.2	China
376	site.02.subj.0269.lab.2014232012.iso.1	CRYPTIC	site.02	Lineage 2	lineage2.2.3	China
377	site.02.subj.0270.lab.2014232013.iso.1	CRYPTIC	site.02	Lineage 2	lineage2.2.5	China
378	site.02.subj.0271.lab.2014232014.iso.1	CRYPTIC	site.02	Lineage 4	lineage4.5	China
379	site.02.subj.0272.lab.2014232015.iso.1	CRYPTIC	site.02	Lineage 4	lineage4.4.2	China
380	site.02.subj.0273.lab.2014233003.iso.1	CRYPTIC	site.02	Lineage 2	lineage2.2	China
381	site.02.subj.0274.lab.2014233004.iso.1	CRYPTIC	site.02	Lineage 2	lineage2.2.7	China
382	site.02.subj.0275.lab.2014234022.iso.1	CRYPTIC	site.02	Lineage 4	lineage4.5	China
383	site.02.subj.0276.lab.2014234023.iso.1	CRYPTIC	site.02	Lineage 4	lineage4.5	China
384	site.02.subj.0277.lab.2014234025.iso.1	CRYPTIC	site.02	Lineage 2	lineage2.2.3	China
385	site.02.subj.0278.lab.2014234026.iso.1	CRYPTIC	site.02	Lineage 2	lineage2.2	China
386	site.02.subj.0279.lab.2014234027.iso.1	CRYPTIC	site.02	Lineage 2	lineage2.2.2	China
387	site.02.subj.0280.lab.2014234028.iso.1	CRYPTIC	site.02	Lineage 4	lineage4.5	China
388	site.02.subj.0281.lab.2014234030.iso.1	CRYPTIC	site.02	Lineage 2	lineage2.2.1	China
389	site.02.subj.0282.lab.2014234055.iso.1	CRYPTIC	site.02	Lineage 4	lineage4.4.2	China
390	site.02.subj.0283.lab.2014235015.iso.1	CRYPTIC	site.02	Lineage 2	lineage2.2.7	China
391	site.02.subj.0284.lab.2014235018.iso.1	CRYPTIC	site.02	Lineage 2	lineage2.2.3	China
392	site.02.subj.0285.lab.2014235023.iso.1	CRYPTIC	site.02	Lineage 2	lineage2.2	China
393	site.02.subj.0286.lab.2014235024.iso.1	CRYPTIC	site.02	Lineage 4	lineage4.5	China
394	site.02.subj.0287.lab.2014235026.iso.1	CRYPTIC	site.02	Lineage 4	lineage4.5	China
395	site.02.subj.0288.lab.2014235031.iso.1	CRYPTIC	site.02	Lineage 4	lineage4.4.2	China
396	site.02.subj.0289.lab.2014235036.iso.1	CRYPTIC	site.02	Lineage 2	lineage2.2	China
397	site.02.subj.0290.lab.2014235037.iso.1	CRYPTIC	site.02	Lineage 2	lineage2.2	China
398	site.02.subj.0291.lab.2014235040.iso.1	CRYPTIC	site.02	Lineage 4	lineage4.4.2	China
399	site.02.subj.0292.lab.2014235041.iso.1	CRYPTIC	site.02	Lineage 2	lineage2.2	China
400	site.02.subj.0293.lab.2014235044.iso.1	CRYPTIC	site.02	Lineage 2	lineage2.2.7	China
401	site.02.subj.0294.lab.2014235045.iso.1	CRYPTIC	site.02	Lineage 4	lineage4.2.2	China
402	site.02.subj.0295.lab.2014235046.iso.1	CRYPTIC	site.02	Lineage 4	lineage4.4.2	China
403	site.02.subj.0296.lab.2014235047.iso.1	CRYPTIC	site.02	Lineage 2	lineage2.2.7	China
404	site.02.subj.0297.lab.2014235072.iso.1	CRYPTIC	site.02	Lineage 4	lineage4.2.2	China
405	site.02.subj.0298.lab.2014235082.iso.1	CRYPTIC	site.02	Lineage 2	lineage2.2	China
406	site.02.subj.0299.lab.2014235084.iso.1	CRYPTIC	site.02	Lineage 4	lineage4.4.2	China
407	site.02.subj.0300.lab.2014235098.iso.1	CRYPTIC	site.02	Lineage 4	lineage4.5	China
408	site.02.subj.0301.lab.2014235099.iso.1	CRYPTIC	site.02	Lineage 2	lineage2.2.5	China
409	site.02.subj.0302.lab.2014235100.iso.1	CRYPTIC	site.02	Lineage 2	lineage2.2.10	China
410	site.02.subj.0303.lab.2015234029.iso.1	CRYPTIC	site.02	Lineage 4	lineage4.2.2	China
411	site.02.subj.0304.lab.2015235176.iso.1	CRYPTIC	site.02	Lineage 2	lineage2.2.3	China
412	site.02.subj.0306.lab.2015231001.iso.1	CRYPTIC	site.02	Lineage 4	lineage4.4.2	China
413	site.02.subj.0307.lab.2015232032.iso.1	CRYPTIC	site.02	Lineage 4	lineage4.5	China
414	site.02.subj.0309.lab.2015232071.iso.1	CRYPTIC	site.02	Mixed	lineage2.2.3/lineage4.10	China
415	site.02.subj.0310.lab.2015232072.iso.1	CRYPTIC	site.02	Lineage 2	lineage2.2.5	China
416	site.02.subj.0311.lab.2015232077.iso.1	CRYPTIC	site.02	Lineage 2	lineage2.2.5	China
417	site.02.subj.0314.lab.2015233007.iso.1	CRYPTIC	site.02	Lineage 4	lineage4.5	China
418	site.02.subj.0315.lab.2015234018.iso.1	CRYPTIC	site.02	Lineage 4	lineage4.5	China
419	site.02.subj.0316.lab.2015234024.iso.1	CRYPTIC	site.02	Lineage 2	lineage2.2.7	China
420	site.02.subj.0317.lab.2015234025.iso.1	CRYPTIC	site.02	Lineage 4	lineage4.5	China
421	site.02.subj.0318.lab.2015234027.iso.1	CRYPTIC	site.02	Lineage 2	lineage2.2.3	China
422	site.02.subj.0319.lab.2015234033.iso.1	CRYPTIC	site.02	Lineage 2	lineage2.2	China
423	site.02.subj.0320.lab.2015234037.iso.1	CRYPTIC	site.02	Lineage 4	lineage4	China
424	site.02.subj.0321.lab.2015234038.iso.1	CRYPTIC	site.02	Lineage 4	lineage4.5	China
425	site.02.subj.0323.lab.2015234049.iso.1	CRYPTIC	site.02	Lineage 2	lineage2.2.3	China
426	site.02.subj.0325.lab.2015251030.iso.1	CRYPTIC	site.02	Lineage 2	lineage2.2	China
427	site.02.subj.0326.lab.2015251043.iso.1	CRYPTIC	site.02	Lineage 4	lineage4.5	China
428	site.02.subj.0327.lab.2015235069.iso.1	CRYPTIC	site.02	Lineage 2	lineage2.2	China
429	site.02.subj.0328.lab.2015235124.iso.1	CRYPTIC	site.02	Lineage 4	lineage4.2.2	China
430	site.02.subj.0329.lab.2015235156.iso.1	CRYPTIC	site.02	Lineage 2	lineage2.2	China
431	site.02.subj.0330.lab.2015235158.iso.1	CRYPTIC	site.02	Lineage 4	lineage4.4.2	China
432	site.02.subj.0331.lab.2015235162.iso.1	CRYPTIC	site.02	Lineage 2	lineage2.2.2	China
433	site.02.subj.0332.lab.2015235165.iso.1	CRYPTIC	site.02	Lineage 2	lineage2.2	China
434	site.02.subj.0333.lab.2015235166.iso.1	CRYPTIC	site.02	Lineage 2	lineage2.2.1	China
435	site.02.subj.0335.lab.2014235053.iso.1	CRYPTIC	site.02	Lineage 2	lineage2.2	China
436	site.02.subj.0336.lab.2014235054.iso.1	CRYPTIC	site.02	Lineage 2	lineage2.2.7	China
437	site.02.subj.0338.lab.251088-14.iso.1	CRYPTIC	site.02	Lineage 4	lineage4.2.2	China
438	site.02.subj.0340.lab.222054-14.iso.1	CRYPTIC	site.02	Lineage 2	lineage2.2.1	China
439	site.02.subj.0341.lab.235097-15.iso.1	CRYPTIC	site.02	Lineage 4	lineage4.5	China
440	site.02.subj.0343.lab.232002-15.iso.1	CRYPTIC	site.02	Lineage 2	lineage2.2	China
441	site.02.subj.0344.lab.235117-15.iso.1	CRYPTIC	site.02	Lineage 4	lineage4.5	China
442	site.02.subj.0345.lab.234051-15.iso.1	CRYPTIC	site.02	Lineage 4	lineage4.5	China
443	site.02.subj.0347.lab.231019-15.iso.1	CRYPTIC	site.02	Lineage 2	lineage2.2.7	China
444	site.02.subj.0348.lab.232031-15.iso.1	CRYPTIC	site.02	Lineage 4	lineage4	China
445	site.02.subj.0349.lab.251038-15.iso.1	CRYPTIC	site.02	Lineage 4	lineage4.5	China
446	site.02.subj.0351.lab.235022-14.iso.1	CRYPTIC	site.02	Lineage 2	lineage2.2.3	China
447	site.02.subj.0352.lab.235093-15.iso.1	CRYPTIC	site.02	Lineage 2	lineage2.2.3	China
448	site.02.subj.0353.lab.235092-15.iso.1	CRYPTIC	site.02	Lineage 4	lineage4.5	China
449	site.02.subj.0354.lab.235118-15.iso.1	CRYPTIC	site.02	Lineage 2	lineage2.2.7	China
450	site.02.subj.0355.lab.235091-15.iso.1	CRYPTIC	site.02	Lineage 4	lineage4.5	China
451	site.02.subj.0356.lab.235074-14.iso.1	CRYPTIC	site.02	Lineage 2	lineage2.2	China
452	site.02.subj.0357.lab.235093-14.iso.1	CRYPTIC	site.02	Lineage 2	lineage2.2.3	China
453	site.02.subj.0359.lab.222018-14.iso.1	CRYPTIC	site.02	Lineage 2	lineage2.2.3	China
454	site.02.subj.0362.lab.233013-14.iso.1	CRYPTIC	site.02	Lineage 2	lineage2.2.3	China
455	site.02.subj.0363.lab.235089-14.iso.1	CRYPTIC	site.02	Lineage 2	lineage2.2.6	China
456	site.02.subj.0364.lab.231002-14.iso.1	CRYPTIC	site.02	Lineage 4	lineage4.4.2	China
457	site.02.subj.0365.lab.231012-14.iso.1	CRYPTIC	site.02	Lineage 4	lineage4.5	China
458	site.02.subj.0366.lab.222025-14.iso.1	CRYPTIC	site.02	Mixed	lineage4.2/lineage4.4.2	China
459	site.02.subj.0368.lab.222052-14.iso.1	CRYPTIC	site.02	Lineage 2	lineage2.2	China
460	site.02.subj.0369.lab.222026-14.iso.1	CRYPTIC	site.02	Lineage 4	lineage4.5	China
461	site.02.subj.0370.lab.222044-14.iso.1	CRYPTIC	site.02	Lineage 3	lineage3	China
462	site.02.subj.0371.lab.232008-14.iso.1	CRYPTIC	site.02	Lineage 2	lineage2.2	China
463	site.02.subj.0372.lab.231004-14.iso.1	CRYPTIC	site.02	Lineage 2	lineage2.2	China
464	site.02.subj.0373.lab.233006-14.iso.1	CRYPTIC	site.02	Lineage 2	lineage2.2.3	China
465	site.02.subj.0374.lab.251079-14.iso.1	CRYPTIC	site.02	Lineage 4	lineage4.2.2	China
466	site.02.subj.0375.lab.222032-14.iso.1	CRYPTIC	site.02	Lineage 4	lineage4.5	China
467	site.02.subj.0377.lab.235044-15.iso.1	CRYPTIC	site.02	Lineage 4	lineage4.4.2	China
468	site.02.subj.0378.lab.235013-15.iso.1	CRYPTIC	site.02	Lineage 4	lineage4.5	China
469	site.02.subj.0379.lab.232022-15.iso.1	CRYPTIC	site.02	Lineage 4	lineage4.5	China
470	site.02.subj.0380.lab.251023-15.iso.1	CRYPTIC	site.02	Lineage 4	lineage4.5	China
471	site.02.subj.0381.lab.234012-14.iso.1	CRYPTIC	site.02	Lineage 2	lineage2.2	China
472	site.02.subj.0382.lab.235088-15.iso.1	CRYPTIC	site.02	Lineage 2	lineage2.2	China
473	site.02.subj.0383.lab.235095-15.iso.1	CRYPTIC	site.02	Lineage 2	lineage2.2.7	China
474	site.02.subj.0384.lab.232003-15.iso.1	CRYPTIC	site.02	Lineage 2	lineage2.2	China
475	site.02.subj.0385.lab.235016-15.iso.1	CRYPTIC	site.02	Lineage 2	lineage2.2.3	China
476	site.02.subj.0387.lab.234061-15.iso.1	CRYPTIC	site.02	Lineage 4	lineage4.5	China
477	site.02.subj.0388.lab.232005-15.iso.1	CRYPTIC	site.02	Lineage 2	lineage2.2.5	China
478	site.02.subj.0389.lab.251027-15.iso.1	CRYPTIC	site.02	Lineage 4	lineage4.5	China
479	site.02.subj.0390.lab.235019-14.iso.1	CRYPTIC	site.02	Lineage 2	lineage2.2	China
480	site.02.subj.0391.lab.235100-15.iso.1	CRYPTIC	site.02	Lineage 2	lineage2.2	China
481	site.02.subj.0392.lab.232004-15.iso.1	CRYPTIC	site.02	Lineage 2	lineage2.2.7	China
482	site.02.subj.0393.lab.232013-15.iso.1	CRYPTIC	site.02	Lineage 2	lineage2.2	China
483	site.02.subj.0394.lab.235049-15.iso.1	CRYPTIC	site.02	Lineage 4	lineage4.2.2	China
484	site.02.subj.0395.lab.235084-15.iso.1	CRYPTIC	site.02	Lineage 2	lineage2.2.7	China
485	site.02.subj.0397.lab.251014-15.iso.1	CRYPTIC	site.02	Lineage 2	lineage2.2.2	China
486	site.02.subj.0398.lab.234011-14.iso.1	CRYPTIC	site.02	Lineage 2	lineage2.2	China
487	site.02.subj.0399.lab.222014-14.iso.1	CRYPTIC	site.02	Lineage 2	lineage2.2	China
488	site.02.subj.0400.lab.235073-14.iso.1	CRYPTIC	site.02	Lineage 2	lineage2.2	China
489	site.02.subj.0401.lab.235086-14.iso.1	CRYPTIC	site.02	Lineage 2	lineage2.2.3	China
490	site.02.subj.0402.lab.232006-14.iso.1	CRYPTIC	site.02	Lineage 2	lineage2.2	China
491	site.02.subj.0403.lab.231007-14.iso.1	CRYPTIC	site.02	Lineage 2	lineage2.2	China
492	site.02.subj.0404.lab.222028-14.iso.1	CRYPTIC	site.02	Lineage 2	lineage2.2	China
493	site.02.subj.0405.lab.231010-14.iso.1	CRYPTIC	site.02	Lineage 2	lineage2.2	China
494	site.02.subj.0406.lab.222034-14.iso.1	CRYPTIC	site.02	Lineage 2	lineage2.2.7	China
495	site.02.subj.0407.lab.222033-14.iso.1	CRYPTIC	site.02	Lineage 2	lineage2.2.8	China
496	site.02.subj.0408.lab.222045-14.iso.1	CRYPTIC	site.02	Lineage 2	lineage2.2	China
497	site.02.subj.0409.lab.235063-14.iso.1	CRYPTIC	site.02	Lineage 2	lineage2.2.7	China
498	site.02.subj.0410.lab.235080-14.iso.1	CRYPTIC	site.02	Lineage 2	lineage2.2.6	China
499	site.02.subj.0411.lab.235087-14.iso.1	CRYPTIC	site.02	Lineage 2	lineage2.2.3	China
500	site.02.subj.0412.lab.231016-14.iso.1	CRYPTIC	site.02	Lineage 2	lineage2.2	China
501	site.02.subj.0413.lab.235101-15.iso.1	CRYPTIC	site.02	Lineage 2	lineage2.2.3	China
502	site.02.subj.0415.lab.222039-14.iso.1	CRYPTIC	site.02	Lineage 4	lineage4.4.2	China
503	site.02.subj.0416.lab.234036-14.iso.1	CRYPTIC	site.02	Lineage 2	lineage2.2	China
504	site.02.subj.0417.lab.235096-14.iso.1	CRYPTIC	site.02	Lineage 4	lineage4.2.2	China
505	site.02.subj.0418.lab.234037-14.iso.1	CRYPTIC	site.02	Lineage 2	lineage2.2.7	China
506	site.02.subj.0419.lab.251031-15.iso.1	CRYPTIC	site.02	Lineage 2	lineage2.2.3	China
507	site.02.subj.0420.lab.234034-14.iso.1	CRYPTIC	site.02	Lineage 2	lineage2.2.7	China
508	site.02.subj.0421.lab.251028-14.iso.1	CRYPTIC	site.02	Lineage 2	lineage2.2	China
509	site.02.subj.0423.lab.235003-14.iso.1	CRYPTIC	site.02	Lineage 2	lineage2.2	China
510	site.02.subj.0424.lab.251022-14.iso.1	CRYPTIC	site.02	Lineage 2	lineage2.2	China
511	site.02.subj.0425.lab.235085-14.iso.1	CRYPTIC	site.02	Lineage 2	lineage2.2.7	China
512	site.02.subj.0426.lab.251003-15.iso.1	CRYPTIC	site.02	Lineage 2	lineage2.2	China
513	site.02.subj.0428.lab.232082-15.iso.1	CRYPTIC	site.02	Lineage 2	lineage2.2.3	China
514	site.02.subj.0430.lab.234035-14.iso.1	CRYPTIC	site.02	Lineage 2	lineage2.2	China
515	site.02.subj.0431.lab.235049-14.iso.1	CRYPTIC	site.02	Lineage 4	lineage4.2.2	China
516	site.02.subj.0432.lab.232022-14.iso.1	CRYPTIC	site.02	Lineage 4	lineage4.5	China
517	site.02.subj.0434.lab.235016-14.iso.1	CRYPTIC	site.02	Lineage 4	lineage4.4.2	China
518	site.02.subj.0436.lab.235179-15.iso.1	CRYPTIC	site.02	Lineage 4	lineage4.5	China
519	site.02.subj.0437.lab.251002-15.iso.1	CRYPTIC	site.02	Lineage 2	lineage2.2.3	China
520	site.02.subj.0438.lab.235010-14.iso.1	CRYPTIC	site.02	Lineage 2	lineage2.2	China
521	site.02.subj.0439.lab.235048-14.iso.1	CRYPTIC	site.02	Lineage 4	lineage4.4.2	China
522	site.02.subj.0440.lab.251021-14.iso.1	CRYPTIC	site.02	Lineage 2	lineage2.2	China
523	site.02.subj.0441.lab.235092-14.iso.1	CRYPTIC	site.02	Lineage 4	lineage4.4.2	China
524	site.02.subj.0442.lab.251039-15.iso.1	CRYPTIC	site.02	Lineage 2	lineage2.2.3	China
525	site.02.subj.0444.lab.234002-14.iso.1	CRYPTIC	site.02	Lineage 4	lineage4.5	China
526	site.02.subj.0445.lab.235007-14.iso.1	CRYPTIC	site.02	Lineage 2	lineage2.2	China
527	site.02.subj.0446.lab.234038-14.iso.1	CRYPTIC	site.02	Lineage 2	lineage2.2	China
528	site.02.subj.0448.lab.234016-14.iso.1	CRYPTIC	site.02	Lineage 4	lineage4.4.2	China
529	site.02.subj.0449.lab.235076-14.iso.1	CRYPTIC	site.02	Lineage 2	lineage2.2.6	China
530	site.02.subj.0450.lab.235057-14.iso.1	CRYPTIC	site.02	Lineage 4	lineage4.2.2	China
531	site.02.subj.0451.lab.235021-14.iso.1	CRYPTIC	site.02	Lineage 4	lineage4.5	China
532	site.02.subj.0452.lab.234018-14.iso.1	CRYPTIC	site.02	Lineage 2	lineage2.2.7	China
533	site.02.subj.0453.lab.233014-14.iso.1	CRYPTIC	site.02	Lineage 2	lineage2.2	China
534	site.02.subj.0454.lab.235043-14.iso.1	CRYPTIC	site.02	Lineage 4	lineage4	China
535	site.02.subj.0455.lab.251040-15.iso.1	CRYPTIC	site.02	Lineage 2	lineage2.2	China
536	site.02.subj.0456.lab.234008-14.iso.1	CRYPTIC	site.02	Lineage 2	lineage2.2.6	China
537	site.02.subj.0457.lab.235066-14.iso.1	CRYPTIC	site.02	Lineage 4	lineage4.5	China
538	site.02.subj.0458.lab.235034-14.iso.1	CRYPTIC	site.02	Lineage 4	lineage4.4.2	China
539	site.02.subj.0459.lab.233001-14.iso.1	CRYPTIC	site.02	Lineage 2	lineage2.2.3	China
540	site.02.subj.0460.lab.222009-14.iso.1	CRYPTIC	site.02	Lineage 2	lineage2.2.3	China
541	site.02.subj.0463.lab.235070-14.iso.1	CRYPTIC	site.02	Lineage 4	lineage4.4.2	China
542	site.02.subj.0464.lab.232021-14.iso.1	CRYPTIC	site.02	Lineage 2	lineage2.2	China
543	site.02.subj.0465.lab.233009-14.iso.1	CRYPTIC	site.02	Lineage 2	lineage2.2.2	China
544	site.02.subj.0466.lab.235027-14.iso.1	CRYPTIC	site.02	Lineage 2	lineage2.2.7	China
545	site.02.subj.0467.lab.234020-14.iso.1	CRYPTIC	site.02	Lineage 2	lineage2.2	China
546	site.02.subj.0468.lab.234005-14.iso.1	CRYPTIC	site.02	Lineage 2	lineage2.2	China
547	site.02.subj.0469.lab.235020-14.iso.1	CRYPTIC	site.02	Lineage 2	lineage2.2.7	China
548	site.02.subj.0470.lab.234006-14.iso.1	CRYPTIC	site.02	Lineage 4	lineage4.4.2	China
549	site.02.subj.0471.lab.222047-14.iso.1	CRYPTIC	site.02	Lineage 4	lineage4.4.2	China
550	site.02.subj.0472.lab.222036-14.iso.1	CRYPTIC	site.02	Lineage 4	lineage4.5	China
551	site.02.subj.0473.lab.235077-14.iso.1	CRYPTIC	site.02	Lineage 4	lineage4.5	China
552	site.02.subj.0474.lab.235058-14.iso.1	CRYPTIC	site.02	Lineage 2	lineage2.2.7	China
553	site.02.subj.0475.lab.235025-14.iso.1	CRYPTIC	site.02	Lineage 2	lineage2.2	China
554	site.02.subj.0476.lab.235028-14.iso.1	CRYPTIC	site.02	Lineage 2	lineage2.2	China
555	site.02.subj.0477.lab.234013-14.iso.1	CRYPTIC	site.02	Lineage 4	lineage4.5	China
556	site.02.subj.0478.lab.234019-14.iso.1	CRYPTIC	site.02	Lineage 4	lineage4.4.2	China
557	site.02.subj.0479.lab.235068-14.iso.1	CRYPTIC	site.02	Lineage 2	lineage2.2	China
558	site.02.subj.0480.lab.234017-14.iso.1	CRYPTIC	site.02	Lineage 4	lineage4.5	China
559	site.02.subj.0481.lab.251005-15.iso.1	CRYPTIC	site.02	Lineage 2	lineage2.2.1	China
560	site.02.subj.0482.lab.235081-14.iso.1	CRYPTIC	site.02	Lineage 2	lineage2.2.1	China
561	site.02.subj.0483.lab.222021-14.iso.1	CRYPTIC	site.02	Lineage 4	lineage4.4.2	China
562	site.02.subj.0485.lab.235059-14.iso.1	CRYPTIC	site.02	Lineage 2	lineage2.2.7	China
563	site.02.subj.0486.lab.235060-14.iso.1	CRYPTIC	site.02	Lineage 2	lineage2.2.7	China
564	site.02.subj.0488.lab.233005-14.iso.1	CRYPTIC	site.02	Lineage 2	lineage2.2.7	China
565	site.02.subj.0490.lab.251016-14.iso.1	CRYPTIC	site.02	Lineage 2	lineage2.2	China
566	site.02.subj.0491.lab.231014-15.iso.1	CRYPTIC	site.02	Lineage 4	lineage4.5	China
567	site.02.subj.0492.lab.231015-15.iso.1	CRYPTIC	site.02	Lineage 4	lineage4.5	China
568	site.02.subj.0493.lab.235052-14.iso.1	CRYPTIC	site.02	Lineage 4	lineage4.5	China
569	site.02.subj.0494.lab.234031-14.iso.1	CRYPTIC	site.02	Lineage 2	lineage2.2.7	China
570	site.02.subj.0497.lab.235075-14.iso.1	CRYPTIC	site.02	Lineage 4	lineage4.4.2	China
571	site.02.subj.0498.lab.234060-14.iso.1	CRYPTIC	site.02	Lineage 4	lineage4.4.2	China
572	site.02.subj.0499.lab.251034-15.iso.1	CRYPTIC	site.02	Lineage 2	lineage2.2.2	China
573	site.02.subj.0500.lab.241129-14.iso.1	CRYPTIC	site.02	Lineage 2	lineage2.2.3	China
574	site.02.subj.0501.lab.242280-14.iso.1	CRYPTIC	site.02	Lineage 2	lineage2.2.7	China
575	site.02.subj.0502.lab.242281-14.iso.1	CRYPTIC	site.02	Lineage 2	lineage2.2	China
576	site.02.subj.0503.lab.241132-14.iso.1	CRYPTIC	site.02	Lineage 2	lineage2.2	China
577	site.02.subj.0505.lab.242120-14.iso.1	CRYPTIC	site.02	Lineage 2	lineage2.2	China
578	site.02.subj.0507.lab.241133-14.iso.1	CRYPTIC	site.02	Lineage 2	lineage2.2	China
579	site.02.subj.0508.lab.242279-14.iso.1	CRYPTIC	site.02	Lineage 4	lineage4.5	China
580	site.02.subj.0509.lab.242054-14.iso.1	CRYPTIC	site.02	Lineage 4	lineage4.2.2	China
581	site.02.subj.0510.lab.242061-14.iso.1	CRYPTIC	site.02	Mixed	lineage2.2.3/lineage4.10	China
582	site.02.subj.0511.lab.241152-14.iso.1	CRYPTIC	site.02	Lineage 2	lineage2.2.5	China
583	site.02.subj.0512.lab.241128-14.iso.1	CRYPTIC	site.02	Lineage 2	lineage2.2.2	China
584	site.02.subj.0513.lab.241127-14.iso.1	CRYPTIC	site.02	Lineage 2	lineage2.2.3	China
585	site.02.subj.0515.lab.242316-14.iso.1	CRYPTIC	site.02	Lineage 2	lineage2.2.3	China
586	site.02.subj.0517.lab.242314-14.iso.1	CRYPTIC	site.02	Lineage 4	lineage4.5	China
587	site.02.subj.0518.lab.242313-14.iso.1	CRYPTIC	site.02	Lineage 2	lineage2.2.7	China
588	site.02.subj.0519.lab.242319-14.iso.1	CRYPTIC	site.02	Lineage 2	lineage2.2.3	China
589	site.02.subj.0520.lab.242338-14.iso.1	CRYPTIC	site.02	Lineage 2	lineage2.2	China
590	site.02.subj.0521.lab.242304-14.iso.1	CRYPTIC	site.02	Lineage 2	lineage2.2.3	China
591	site.02.subj.0522.lab.242333-14.iso.1	CRYPTIC	site.02	Lineage 2	lineage2.2.1	China
592	site.02.subj.0523.lab.242334-14.iso.1	CRYPTIC	site.02	Lineage 4	lineage4.4.2	China
593	site.02.subj.0525.lab.242317-14.iso.1	CRYPTIC	site.02	Lineage 4	lineage4.5	China
594	site.02.subj.0527.lab.231018-15.iso.1	CRYPTIC	site.02	Lineage 4	lineage4.5	China
595	site.02.subj.0529.lab.241137-14.iso.1	CRYPTIC	site.02	Lineage 2	lineage2.2.1	China
596	site.02.subj.0530.lab.241139-14.iso.1	CRYPTIC	site.02	Lineage 2	lineage2.2.6	China
597	site.02.subj.0531.lab.242305-14.iso.1	CRYPTIC	site.02	Lineage 4	lineage4.5	China
598	site.02.subj.0532.lab.242320-14.iso.1	CRYPTIC	site.02	Lineage 2	lineage2.2.3	China
599	site.02.subj.0533.lab.242321-14.iso.1	CRYPTIC	site.02	Lineage 4	lineage4.4.2	China
600	site.02.subj.0534.lab.241146-14.iso.1	CRYPTIC	site.02	Lineage 2	lineage2.2.5	China
601	site.02.subj.0535.lab.241147-14.iso.1	CRYPTIC	site.02	Lineage 2	lineage2.2.5	China
602	site.02.subj.0536.lab.241148-14.iso.1	CRYPTIC	site.02	Lineage 2	lineage2.2.5	China
603	site.02.subj.0537.lab.242289-14.iso.1	CRYPTIC	site.02	Lineage 4	lineage4.5	China
604	site.02.subj.0538.lab.242287-14.iso.1	CRYPTIC	site.02	Lineage 2	lineage2.2.7	China
605	site.02.subj.0539.lab.242302-14.iso.1	CRYPTIC	site.02	Lineage 4	lineage4.5	China
606	site.02.subj.0540.lab.241036-14.iso.1	CRYPTIC	site.02	Lineage 2	lineage2.2.7	China
607	site.02.subj.0541.lab.241038-14.iso.1	CRYPTIC	site.02	Lineage 2	lineage2.2.7	China
608	site.02.subj.0543.lab.242277-14.iso.1	CRYPTIC	site.02	Lineage 2	lineage2.2	China
609	site.02.subj.0545.lab.242340-14.iso.1	CRYPTIC	site.02	Lineage 2	lineage2.2.2	China
610	site.02.subj.0546.lab.242059-14.iso.1	CRYPTIC	site.02	Lineage 2	lineage2.2.1	China
611	site.02.subj.0547.lab.242299-14.iso.1	CRYPTIC	site.02	Lineage 4	lineage4.5	China
612	site.02.subj.0548.lab.241030-14.iso.1	CRYPTIC	site.02	Lineage 2	lineage2.2.5	China
613	site.02.subj.0549.lab.242337-14.iso.1	CRYPTIC	site.02	Lineage 2	lineage2.2.2	China
614	site.02.subj.0550.lab.242336-14.iso.1	CRYPTIC	site.02	Lineage 2	lineage2.2.3	China
615	site.02.subj.0551.lab.242341-14.iso.1	CRYPTIC	site.02	Lineage 2	lineage2.2.3	China
616	site.02.subj.0552.lab.241168-14.iso.1	CRYPTIC	site.02	Lineage 4	lineage4.5	China
617	site.02.subj.0554.lab.242360-14.iso.1	CRYPTIC	site.02	Lineage 4	lineage4.5	China
618	site.02.subj.0555.lab.241106-14.iso.1	CRYPTIC	site.02	Lineage 4	lineage4.5	China
619	site.02.subj.0556.lab.241171-14.iso.1	CRYPTIC	site.02	Lineage 2	lineage2.2	China
620	site.02.subj.0557.lab.242107-14.iso.1	CRYPTIC	site.02	Lineage 2	lineage2.2	China
621	site.02.subj.0558.lab.242112-14.iso.1	CRYPTIC	site.02	Lineage 4	lineage4.4.2	China
622	site.02.subj.0559.lab.242311-14.iso.1	CRYPTIC	site.02	Lineage 2	lineage2.2.5	China
623	site.02.subj.0560.lab.241169-14.iso.1	CRYPTIC	site.02	Lineage 4	lineage4.5	China
624	site.02.subj.0562.lab.241173-14.iso.1	CRYPTIC	site.02	Lineage 2	lineage2.2.3	China
625	site.02.subj.0563.lab.241172-14.iso.1	CRYPTIC	site.02	Lineage 2	lineage2.2	China
626	site.02.subj.0564.lab.241140-14.iso.1	CRYPTIC	site.02	Lineage 2	lineage2.2.3	China
627	site.02.subj.0565.lab.242309-14.iso.1	CRYPTIC	site.02	Lineage 2	lineage2.2.3	China
628	site.02.subj.0566.lab.242105-14.iso.1	CRYPTIC	site.02	Lineage 4	lineage4.5	China
629	site.02.subj.0567.lab.242103-14.iso.1	CRYPTIC	site.02	Lineage 4	lineage4.5	China
630	site.02.subj.0568.lab.241174-14.iso.1	CRYPTIC	site.02	Lineage 2	lineage2.2.3	China
631	site.02.subj.0569.lab.242347-14.iso.1	CRYPTIC	site.02	Lineage 4	lineage4.4.2	China
632	site.02.subj.0570.lab.242345-14.iso.1	CRYPTIC	site.02	Lineage 2	lineage2.2.3	China
633	site.02.subj.0571.lab.241050-14.iso.1	CRYPTIC	site.02	Lineage 4	lineage4.4.2	China
634	site.02.subj.0572.lab.241002-14.iso.1	CRYPTIC	site.02	Lineage 2	lineage2.2.2	China
635	site.02.subj.0573.lab.241010-14.iso.1	CRYPTIC	site.02	Lineage 4	lineage4.4.2	China
636	site.02.subj.0575.lab.242349-14.iso.1	CRYPTIC	site.02	Lineage 4	lineage4.5	China
637	site.02.subj.0576.lab.242352-14.iso.1	CRYPTIC	site.02	Lineage 2	lineage2.2	China
638	site.02.subj.0577.lab.241018-14.iso.1	CRYPTIC	site.02	Lineage 2	lineage2.2	China
639	site.02.subj.0579.lab.242351-14.iso.1	CRYPTIC	site.02	Lineage 2	lineage2.2.2	China
640	site.02.subj.0580.lab.242350-14.iso.1	CRYPTIC	site.02	Lineage 4	lineage4.5	China
641	site.02.subj.0581.lab.241014-14.iso.1	CRYPTIC	site.02	Lineage 2	lineage2.2.3	China
642	site.02.subj.0582.lab.241039-14.iso.1	CRYPTIC	site.02	Lineage 2	lineage2.2.2	China
643	site.02.subj.0583.lab.241044-14.iso.1	CRYPTIC	site.02	Lineage 2	lineage2.2.3	China
644	site.02.subj.0584.lab.241048-14.iso.1	CRYPTIC	site.02	Lineage 2	lineage2.2	China
645	site.02.subj.0585.lab.241040-14.iso.1	CRYPTIC	site.02	Lineage 2	lineage2.2.7	China
646	site.02.subj.0586.lab.241045-14.iso.1	CRYPTIC	site.02	Lineage 2	lineage2.2	China
647	site.02.subj.0587.lab.241042-14.iso.1	CRYPTIC	site.02	Lineage 4	lineage4.5	China
648	site.02.subj.0588.lab.241047-14.iso.1	CRYPTIC	site.02	Lineage 2	lineage2.2	China
649	site.02.subj.0589.lab.241043-14.iso.1	CRYPTIC	site.02	Lineage 2	lineage2.2.3	China
650	site.02.subj.0590.lab.242286-14.iso.1	CRYPTIC	site.02	Lineage 4	lineage4.4.2	China
651	site.02.subj.0591.lab.242284-14.iso.1	CRYPTIC	site.02	Lineage 2	lineage2.2.5	China
652	site.02.subj.0592.lab.241035-14.iso.1	CRYPTIC	site.02	Lineage 2	lineage2.2.7	China
653	site.02.subj.0593.lab.241033-14.iso.1	CRYPTIC	site.02	Lineage 2	lineage2.2.1	China
654	site.02.subj.0594.lab.242355-14.iso.1	CRYPTIC	site.02	Lineage 4	lineage4.5	China
655	site.02.subj.0595.lab.242356-14.iso.1	CRYPTIC	site.02	Lineage 2	lineage2.2	China
656	site.02.subj.0596.lab.242357-14.iso.1	CRYPTIC	site.02	Lineage 2	lineage2.2.3	China
657	site.02.subj.0597.lab.241134-14.iso.1	CRYPTIC	site.02	Lineage 4	lineage4.5	China
658	site.02.subj.0598.lab.242108-14.iso.1	CRYPTIC	site.02	Lineage 2	lineage2.2.3	China
659	site.02.subj.0599.lab.241141-14.iso.1	CRYPTIC	site.02	Lineage 2	lineage2.2.3	China
660	site.02.subj.0600.lab.241153-14.iso.1	CRYPTIC	site.02	Lineage 2	lineage2.2.5	China
661	site.02.subj.0602.lab.242354-14.iso.1	CRYPTIC	site.02	Lineage 4	lineage4.4.2	China
662	site.02.subj.0603.lab.242111-14.iso.1	CRYPTIC	site.02	Lineage 4	lineage4.5	China
663	site.02.subj.0604.lab.241032-14.iso.1	CRYPTIC	site.02	Lineage 2	lineage2.2	China
664	site.02.subj.0605.lab.241028-14.iso.1	CRYPTIC	site.02	Lineage 2	lineage2.2	China
665	site.02.subj.0606.lab.241023-14.iso.1	CRYPTIC	site.02	Lineage 2	lineage2.2.6	China
666	site.02.subj.0607.lab.241016-14.iso.1	CRYPTIC	site.02	Lineage 2	lineage2.2	China
667	site.02.subj.0609.lab.241013-14.iso.1	CRYPTIC	site.02	Lineage 2	lineage2.2.3	China
668	site.02.subj.0610.lab.241012-14.iso.1	CRYPTIC	site.02	Lineage 2	lineage2.2.6	China
669	site.02.subj.0611.lab.241008-14.iso.1	CRYPTIC	site.02	Lineage 2	lineage2.2	China
670	site.02.subj.0612.lab.241006-14.iso.1	CRYPTIC	site.02	Lineage 2	lineage2.2	China
671	site.02.subj.0614.lab.241125-14.iso.1	CRYPTIC	site.02	Lineage 2	lineage2.2.2	China
672	site.02.subj.0615.lab.232090-15.iso.1	CRYPTIC	site.02	Lineage 4	lineage4.5	China
673	site.02.subj.0616.lab.232059-15.iso.1	CRYPTIC	site.02	Lineage 4	lineage4.5	China
674	site.02.subj.0617.lab.232092-15.iso.1	CRYPTIC	site.02	Lineage 4	lineage4.5	China
675	site.02.subj.0618.lab.241084-14.iso.1	CRYPTIC	site.02	Lineage 2	lineage2.2.7	China
676	site.02.subj.0619.lab.234044-15.iso.1	CRYPTIC	site.02	Lineage 2	lineage2.2.2	China
677	site.02.subj.0620.lab.235132-15.iso.1	CRYPTIC	site.02	Lineage 2	lineage2.2	China
678	site.02.subj.0621.lab.234052-15.iso.1	CRYPTIC	site.02	Lineage 2	lineage2.2.6	China
679	site.02.subj.0623.lab.232103-15.iso.1	CRYPTIC	site.02	Lineage 2	lineage2.2	China
680	site.02.subj.0624.lab.235134-15.iso.1	CRYPTIC	site.02	Lineage 2	lineage2.2	China
681	site.02.subj.0626.lab.235148-15.iso.1	CRYPTIC	site.02	Lineage 2	lineage2.2.7	China
682	site.02.subj.0627.lab.232093-15.iso.1	CRYPTIC	site.02	Lineage 2	lineage2.2.7	China
683	site.02.subj.0628.lab.235149-15.iso.1	CRYPTIC	site.02	Lineage 2	lineage2.2.7	China
684	site.02.subj.0631.lab.235136-15.iso.1	CRYPTIC	site.02	Lineage 4	lineage4.5	China
685	site.02.subj.0634.lab.232085-15.iso.1	CRYPTIC	site.02	Mixed	lineage2.2.7/lineage4.5	China
686	site.02.subj.0636.lab.241093-14.iso.1	CRYPTIC	site.02	Lineage 2	lineage2.2	China
687	site.02.subj.0638.lab.235150-15.iso.1	CRYPTIC	site.02	Lineage 2	lineage2.2.2	China
688	site.02.subj.0639.lab.235137-15.iso.1	CRYPTIC	site.02	Lineage 4	lineage4.5	China
689	site.02.subj.0640.lab.232091-15.iso.1	CRYPTIC	site.02	Lineage 2	lineage2.2	China
690	site.02.subj.0641.lab.241101-14.iso.1	CRYPTIC	site.02	Lineage 4	lineage4.5	China
691	site.02.subj.0643.lab.241082-14.iso.1	CRYPTIC	site.02	Lineage 2	lineage2.2.3	China
692	site.02.subj.0644.lab.232102-15.iso.1	CRYPTIC	site.02	Lineage 4	lineage4.5	China
693	site.02.subj.0645.lab.235081-15.iso.1	CRYPTIC	site.02	Lineage 2	lineage2.2.3	China
694	site.02.subj.0647.lab.241003-14.iso.1	CRYPTIC	site.02	Lineage 4	lineage4.5	China
695	site.02.subj.0651.lab.241192-14.iso.1	CRYPTIC	site.02	Lineage 2	lineage2.2.3	China
696	site.02.subj.0652.lab.241195-14.iso.1	CRYPTIC	site.02	Lineage 2	lineage2.2.3	China
697	site.02.subj.0653.lab.232098-15.iso.1	CRYPTIC	site.02	Lineage 2	lineage2.2.1	China
698	site.02.subj.0654.lab.232101-15.iso.1	CRYPTIC	site.02	Lineage 4	lineage4.2.2	China
699	site.02.subj.0655.lab.242318-14.iso.1	CRYPTIC	site.02	Lineage 4	lineage4.4.2	China
700	site.02.subj.0659.lab.241110-14.iso.1	CRYPTIC	site.02	Lineage 2	lineage2.2.3	China
701	site.02.subj.0660.lab.235135-15.iso.1	CRYPTIC	site.02	Lineage 2	lineage2.2	China
702	site.02.subj.0661.lab.241083-14.iso.1	CRYPTIC	site.02	Lineage 2	lineage2.2.7	China
703	site.02.subj.0665.lab.232089-15.iso.1	CRYPTIC	site.02	Lineage 2	lineage2.2.5	China
704	site.02.subj.0666.lab.235178-15.iso.1	CRYPTIC	site.02	Mixed	lineage4.4.2/lineage4.5	China
705	site.02.subj.0667.lab.2014241187.iso.1	CRYPTIC	site.02	Lineage 2	lineage2.2.3	China
706	site.02.subj.0668.lab.2014241159.iso.1	CRYPTIC	site.02	Lineage 2	lineage2.2.3	China
707	site.02.subj.0669.lab.2014241041.iso.1	CRYPTIC	site.02	Lineage 4	lineage4.5	China
708	site.02.subj.0670.lab.2014241092.iso.1	CRYPTIC	site.02	Lineage 2	lineage2.2	China
709	site.02.subj.0671.lab.2014242260.iso.1	CRYPTIC	site.02	Lineage 2	lineage2.2	China
710	site.02.subj.0672.lab.2014241191.iso.1	CRYPTIC	site.02	Lineage 2	lineage2.2.3	China
711	site.02.subj.0673.lab.2014242052.iso.1	CRYPTIC	site.02	Lineage 4	lineage4.2.2	China
712	site.02.subj.0674.lab.2014241004.iso.1	CRYPTIC	site.02	Lineage 4	lineage4.5	China
713	site.02.subj.0675.lab.2014241163.iso.1	CRYPTIC	site.02	Lineage 2	lineage2.2.7	China
714	site.02.subj.0676.lab.2014242257.iso.1	CRYPTIC	site.02	Lineage 4	lineage4.4.2	China
715	site.02.subj.0677.lab.2014241057.iso.1	CRYPTIC	site.02	Lineage 4	lineage4.4.2	China
716	site.02.subj.0678.lab.2014241056.iso.1	CRYPTIC	site.02	Lineage 4	lineage4.4.2	China
717	site.02.subj.0679.lab.2014241005.iso.1	CRYPTIC	site.02	Lineage 2	lineage2.2	China
718	site.02.subj.0681.lab.2014241022.iso.1	CRYPTIC	site.02	Lineage 4	lineage4.2.2	China
719	site.02.subj.0682.lab.2014241105.iso.1	CRYPTIC	site.02	Lineage 2	lineage2.2.7	China
720	site.02.subj.0683.lab.2014241156.iso.1	CRYPTIC	site.02	Lineage 2	lineage2.2.5	China
721	site.02.subj.0684.lab.2014242053.iso.1	CRYPTIC	site.02	Lineage 4	lineage4.4.2	China
722	site.02.subj.0687.lab.2014241059.iso.1	CRYPTIC	site.02	Lineage 4	lineage4.4.2	China
723	site.02.subj.0688.lab.2014241024.iso.1	CRYPTIC	site.02	Lineage 2	lineage2.2.2	China
724	site.02.subj.0690.lab.2014242266.iso.1	CRYPTIC	site.02	Lineage 2	lineage2.2.3	China
725	site.02.subj.0691.lab.2014241055.iso.1	CRYPTIC	site.02	Lineage 4	lineage4.4.2	China
726	site.02.subj.0692.lab.2014241054.iso.1	CRYPTIC	site.02	Lineage 4	lineage4.4.2	China
727	site.02.subj.0693.lab.2014241072.iso.1	CRYPTIC	site.02	Lineage 2	lineage2.2	China
728	site.02.subj.0724.lab.2013232162.iso.1	CRYPTIC	site.02	Lineage 4	lineage4.4.2	China
729	site.02.subj.0731.lab.2013241443.iso.1	CRYPTIC	site.02	Lineage 4	lineage4.5	China
730	site.02.subj.0733.lab.2013232231.iso.1	CRYPTIC	site.02	Lineage 4	lineage4.5	China
731	site.02.subj.0735.lab.2013221229.iso.1	CRYPTIC	site.02	Lineage 2	lineage2.2	China
732	site.02.subj.0736.lab.2013221227.iso.1	CRYPTIC	site.02	Lineage 4	lineage4.5	China
733	site.02.subj.0746.lab.2013241059.iso.1	CRYPTIC	site.02	Lineage 4	lineage4.2.2	China
734	site.02.subj.0750.lab.2013235025.iso.1	CRYPTIC	site.02	Lineage 4	lineage4	China
735	site.02.subj.0781.lab.2013241488.iso.1	CRYPTIC	site.02	Lineage 2	lineage2.2.5	China
736	site.02.subj.0782.lab.2013241381.iso.1	CRYPTIC	site.02	Lineage 2	lineage2.2.1	China
737	site.02.subj.0783.lab.2013241334.iso.1	CRYPTIC	site.02	Lineage 2	lineage2.2.5	China
738	site.02.subj.0784.lab.2013235048.iso.1	CRYPTIC	site.02	Lineage 4	lineage4.5	China
739	site.02.subj.0785.lab.2013241417.iso.1	CRYPTIC	site.02	Lineage 2	lineage2.2.3	China
740	site.02.subj.0786.lab.2013241530.iso.1	CRYPTIC	site.02	Lineage 2	lineage2.2.7	China
741	site.02.subj.0787.lab.2013241439.iso.1	CRYPTIC	site.02	Lineage 4	lineage4.2.2	China
742	site.02.subj.0789.lab.2013232254.iso.1	CRYPTIC	site.02	Lineage 4	lineage4.4.2	China
743	site.02.subj.0790.lab.2013232253.iso.1	CRYPTIC	site.02	Lineage 2	lineage2.2	China
744	site.02.subj.0791.lab.2013241424.iso.1	CRYPTIC	site.02	Lineage 2	lineage2.2.3	China
745	site.02.subj.0792.lab.2013241431.iso.1	CRYPTIC	site.02	Lineage 4	lineage4.2.2	China
746	site.02.subj.0793.lab.2013241378.iso.1	CRYPTIC	site.02	Lineage 2	lineage2.2.1	China
747	site.02.subj.0794.lab.2013232222.iso.1	CRYPTIC	site.02	Lineage 2	lineage2.2.7	China
748	site.02.subj.0796.lab.2013232225.iso.1	CRYPTIC	site.02	Lineage 2	lineage2.2.3	China
749	site.02.subj.0797.lab.2013232152.iso.1	CRYPTIC	site.02	Lineage 4	lineage4.4.2	China
750	site.02.subj.0798.lab.2013234405.iso.1	CRYPTIC	site.02	Lineage 4	lineage4.4.2	China
751	site.02.subj.0799.lab.2013221205.iso.1	CRYPTIC	site.02	Lineage 2	lineage2.2	China
752	site.02.subj.0800.lab.2013241337.iso.1	CRYPTIC	site.02	Lineage 2	lineage2.2.5	China
753	site.02.subj.0824.lab.2013251009.iso.1	CRYPTIC	site.02	Lineage 4	lineage4.2.2	China
754	site.02.subj.0856.lab.2013251004.iso.1	CRYPTIC	site.02	Lineage 2	lineage2.2	China
755	site.02.subj.0865.lab.22A099.iso.1	CRYPTIC	site.02	Lineage 2	lineage2.2	China
756	site.02.subj.0866.lab.22A100.iso.1	CRYPTIC	site.02	Lineage 2	lineage2.2.3	China
757	site.02.subj.0867.lab.22A101.iso.1	CRYPTIC	site.02	Lineage 2	lineage2.2.3	China
758	site.02.subj.0883.lab.22A117.iso.1	CRYPTIC	site.02	Lineage 2	lineage2.2.3	China
759	site.02.subj.0884.lab.22A118.iso.1	CRYPTIC	site.02	Lineage 2	lineage2.2.3	China
760	site.02.subj.0885.lab.22A119.iso.1	CRYPTIC	site.02	Lineage 2	lineage2.2.1	China
761	site.02.subj.0886.lab.22A120.iso.1	CRYPTIC	site.02	Lineage 2	lineage2.2.1	China
762	site.02.subj.0887.lab.22A121.iso.1	CRYPTIC	site.02	Lineage 2	lineage2.2.1	China
763	site.02.subj.0888.lab.22A122.iso.1	CRYPTIC	site.02	Lineage 2	lineage2.2.5	China
764	site.02.subj.0889.lab.22A123.iso.1	CRYPTIC	site.02	Lineage 2	lineage2.2.1	China
765	site.02.subj.0890.lab.22A124.iso.1	CRYPTIC	site.02	Lineage 2	lineage2.2	China
766	site.02.subj.0891.lab.22A125.iso.1	CRYPTIC	site.02	Lineage 2	lineage2.2	China
767	site.02.subj.0892.lab.22A126.iso.1	CRYPTIC	site.02	Lineage 2	lineage2.2.3	China
768	site.02.subj.0893.lab.22A127.iso.1	CRYPTIC	site.02	Lineage 2	lineage2.2.1	China
769	site.02.subj.0894.lab.22A128.iso.1	CRYPTIC	site.02	Lineage 4	lineage4.2.2	China
770	site.02.subj.0895.lab.22A129.iso.1	CRYPTIC	site.02	Lineage 2	lineage2.2	China
771	site.02.subj.0896.lab.22A130.iso.1	CRYPTIC	site.02	Lineage 4	lineage4.2.2	China
772	site.02.subj.0897.lab.22A131.iso.1	CRYPTIC	site.02	Lineage 2	lineage2.2	China
773	site.02.subj.0898.lab.22A132.iso.1	CRYPTIC	site.02	Lineage 4	lineage4.4.2	China
774	site.02.subj.0899.lab.22A133.iso.1	CRYPTIC	site.02	Lineage 2	lineage2.2.3	China
775	site.02.subj.0900.lab.22A134.iso.1	CRYPTIC	site.02	Lineage 2	lineage2.2	China
776	site.02.subj.0901.lab.22A135.iso.1	CRYPTIC	site.02	Lineage 2	lineage2.2.1	China
777	site.02.subj.0902.lab.22A136.iso.1	CRYPTIC	site.02	Lineage 2	lineage2.2.3	China
778	site.02.subj.0903.lab.22A137.iso.1	CRYPTIC	site.02	Lineage 2	lineage2.2	China
779	site.02.subj.0904.lab.22A138.iso.1	CRYPTIC	site.02	Lineage 2	lineage2.2.6	China
780	site.02.subj.0905.lab.22A139.iso.1	CRYPTIC	site.02	Lineage 2	lineage2.2.7	China
781	site.02.subj.0906.lab.22A140.iso.1	CRYPTIC	site.02	Lineage 2	lineage2.2.3	China
782	site.02.subj.0907.lab.22A141.iso.1	CRYPTIC	site.02	Lineage 2	lineage2.2.3	China
783	site.02.subj.0908.lab.22A142.iso.1	CRYPTIC	site.02	Lineage 2	lineage2.2	China
784	site.02.subj.0909.lab.22A143.iso.1	CRYPTIC	site.02	Lineage 2	lineage2.2.3	China
785	site.02.subj.0910.lab.22A144.iso.1	CRYPTIC	site.02	Lineage 2	lineage2.2	China
786	site.02.subj.0911.lab.22A145.iso.1	CRYPTIC	site.02	Lineage 2	lineage2.2.5	China
787	site.02.subj.0912.lab.22A146.iso.1	CRYPTIC	site.02	Lineage 2	lineage2.2.3	China
788	site.02.subj.0913.lab.22A147.iso.1	CRYPTIC	site.02	Lineage 2	lineage2.2	China
789	site.02.subj.0914.lab.22A148.iso.1	CRYPTIC	site.02	Lineage 2	lineage2.2.3	China
790	site.02.subj.0915.lab.22A149.iso.1	CRYPTIC	site.02	Lineage 2	lineage2.2.6	China
791	site.02.subj.0916.lab.22A151.iso.1	CRYPTIC	site.02	Lineage 2	lineage2.2	China
792	site.02.subj.0918.lab.22A153.iso.1	CRYPTIC	site.02	Lineage 2	lineage2.2.3	China
793	site.02.subj.0919.lab.22A154.iso.1	CRYPTIC	site.02	Lineage 2	lineage2.2.7	China
794	site.02.subj.0920.lab.22A155.iso.1	CRYPTIC	site.02	Lineage 4	lineage4.4.2	China
795	site.02.subj.0921.lab.22A156.iso.1	CRYPTIC	site.02	Lineage 2	lineage2.2.8	China
796	site.02.subj.0922.lab.22A157.iso.1	CRYPTIC	site.02	Lineage 2	lineage2.2.3	China
797	site.02.subj.0923.lab.22A158.iso.1	CRYPTIC	site.02	Lineage 2	lineage2.2	China
798	site.02.subj.0924.lab.22A159.iso.1	CRYPTIC	site.02	Lineage 2	lineage2.2.5	China
799	site.02.subj.0925.lab.22A160.iso.1	CRYPTIC	site.02	Lineage 4	lineage4.5	China
800	site.02.subj.0926.lab.22A161.iso.1	CRYPTIC	site.02	Lineage 2	lineage2.2	China
801	site.02.subj.0927.lab.22A162.iso.1	CRYPTIC	site.02	Lineage 2	lineage2.2.1	China
802	site.02.subj.0928.lab.22A163.iso.1	CRYPTIC	site.02	Lineage 2	lineage2.2	China
803	site.02.subj.0930.lab.22A165.iso.1	CRYPTIC	site.02	Lineage 2	lineage2.2	China
804	site.02.subj.0931.lab.22A166.iso.1	CRYPTIC	site.02	Lineage 2	lineage2.2.3	China
805	site.02.subj.0934.lab.22A169.iso.1	CRYPTIC	site.02	Lineage 2	lineage2.2	China
806	site.02.subj.0935.lab.22A170.iso.1	CRYPTIC	site.02	Lineage 4	lineage4.2.2	China
807	site.02.subj.0936.lab.22A171.iso.1	CRYPTIC	site.02	Lineage 2	lineage2.2.3	China
808	site.02.subj.0937.lab.22A172.iso.1	CRYPTIC	site.02	Lineage 2	lineage2.2	China
809	site.02.subj.0938.lab.22A173.iso.1	CRYPTIC	site.02	Lineage 2	lineage2.2.7	China
810	site.02.subj.0940.lab.22A175.iso.1	CRYPTIC	site.02	Lineage 2	lineage2.2.5	China
811	site.02.subj.0941.lab.22A176.iso.1	CRYPTIC	site.02	Lineage 4	lineage4.2.2	China
812	site.02.subj.0942.lab.22A177.iso.1	CRYPTIC	site.02	Lineage 2	lineage2.2.1	China
813	site.02.subj.0943.lab.22A178.iso.1	CRYPTIC	site.02	Lineage 2	lineage2.2.3	China
814	site.02.subj.0944.lab.22A179.iso.1	CRYPTIC	site.02	Lineage 2	lineage2.2	China
815	site.02.subj.0945.lab.22A180.iso.1	CRYPTIC	site.02	Lineage 2	lineage2.2.3	China
816	site.02.subj.0946.lab.22A181.iso.1	CRYPTIC	site.02	Lineage 2	lineage2.2	China
817	site.02.subj.0947.lab.22A182.iso.1	CRYPTIC	site.02	Lineage 4	lineage4.2.2	China
818	site.02.subj.0948.lab.22A183.iso.1	CRYPTIC	site.02	Lineage 2	lineage2.2	China
819	site.02.subj.0949.lab.22A184.iso.1	CRYPTIC	site.02	Lineage 2	lineage2.2.2	China
820	site.02.subj.0950.lab.22A185.iso.1	CRYPTIC	site.02	Lineage 2	lineage2.2.1	China
821	site.02.subj.0952.lab.22A187.iso.1	CRYPTIC	site.02	Lineage 2	lineage2.2.5	China
822	site.02.subj.0955.lab.22A194.iso.1	CRYPTIC	site.02	Lineage 4	lineage4.2.2	China
823	site.02.subj.0956.lab.22A195.iso.1	CRYPTIC	site.02	Lineage 2	lineage2.2.2	China
824	site.02.subj.0958.lab.22A197.iso.1	CRYPTIC	site.02	Lineage 2	lineage2.2.1	China
825	site.02.subj.0959.lab.22A199.iso.1	CRYPTIC	site.02	Lineage 2	lineage2.2.3	China
826	site.02.subj.0960.lab.22A200.iso.1	CRYPTIC	site.02	Lineage 4	lineage4.2.2	China
827	site.02.subj.0961.lab.22A201.iso.1	CRYPTIC	site.02	Lineage 2	lineage2.2.5	China
828	site.02.subj.0962.lab.22A202.iso.1	CRYPTIC	site.02	Lineage 2	lineage2.2	China
829	site.02.subj.0963.lab.22A203.iso.1	CRYPTIC	site.02	Lineage 2	lineage2.2.3	China
830	site.02.subj.0964.lab.22A204.iso.1	CRYPTIC	site.02	Lineage 4	lineage4.2.2	China
831	site.02.subj.0966.lab.22A206.iso.1	CRYPTIC	site.02	Lineage 2	lineage2.2	China
832	site.02.subj.0967.lab.22A207.iso.1	CRYPTIC	site.02	Lineage 2	lineage2.2.3	China
833	site.02.subj.0968.lab.22A208.iso.1	CRYPTIC	site.02	Lineage 2	lineage2.2	China
834	site.02.subj.0969.lab.22A209.iso.1	CRYPTIC	site.02	Lineage 2	lineage2.2	China
835	site.02.subj.0970.lab.22A210.iso.1	CRYPTIC	site.02	Lineage 2	lineage2.2.3	China
836	site.02.subj.0971.lab.22A211.iso.1	CRYPTIC	site.02	Lineage 4	lineage4.4.2	China
837	site.02.subj.0972.lab.22A212.iso.1	CRYPTIC	site.02	Lineage 2	lineage2.2	China
838	site.02.subj.0973.lab.22A213.iso.1	CRYPTIC	site.02	Lineage 2	lineage2.2	China
839	site.02.subj.0974.lab.22A214.iso.1	CRYPTIC	site.02	Lineage 2	lineage2.2.3	China
840	site.02.subj.0977.lab.22A217.iso.1	CRYPTIC	site.02	Lineage 2	lineage2.2.2	China
841	site.02.subj.0978.lab.22A218.iso.1	CRYPTIC	site.02	Lineage 4	lineage4.4.2	China
842	site.02.subj.0979.lab.22A219.iso.1	CRYPTIC	site.02	Lineage 2	lineage2.2.3	China
843	site.02.subj.0980.lab.22A220.iso.1	CRYPTIC	site.02	Lineage 2	lineage2.2.5	China
844	site.02.subj.0984.lab.22A224.iso.1	CRYPTIC	site.02	Lineage 2	lineage2.2.3	China
845	site.02.subj.0986.lab.22A226.iso.1	CRYPTIC	site.02	Lineage 2	lineage2.2	China
846	site.02.subj.0988.lab.22A228.iso.1	CRYPTIC	site.02	Lineage 4	lineage4.5	China
847	site.02.subj.0989.lab.22A229.iso.1	CRYPTIC	site.02	Lineage 2	lineage2.2.8	China
848	site.02.subj.0990.lab.22A232.iso.1	CRYPTIC	site.02	Lineage 2	lineage2.2	China
849	site.02.subj.1001.lab.2013182001.iso.1	CRYPTIC	site.02	Lineage 2	lineage2.2	China
850	site.02.subj.1002.lab.2013182012.iso.1	CRYPTIC	site.02	Lineage 4	lineage4.2	China
851	site.02.subj.1003.lab.2013182015.iso.1	CRYPTIC	site.02	Lineage 2	lineage2.2	China
852	site.02.subj.1004.lab.2013182018.iso.1	CRYPTIC	site.02	Lineage 4	lineage4.4.2	China
853	site.02.subj.1008.lab.2013182025.iso.1	CRYPTIC	site.02	Lineage 4	lineage4.4.2	China
854	site.02.subj.1009.lab.2013182027.iso.1	CRYPTIC	site.02	Lineage 4	lineage4.5	China
855	site.02.subj.1011.lab.2013182048.iso.1	CRYPTIC	site.02	Lineage 2	lineage2.2	China
856	site.02.subj.1012.lab.2013183030.iso.1	CRYPTIC	site.02	Lineage 2	lineage2.2.7	China
857	site.02.subj.1013.lab.2013183049.iso.1	CRYPTIC	site.02	Lineage 4	lineage4.4.2	China
858	site.02.subj.1014.lab.2013183065.iso.1	CRYPTIC	site.02	Lineage 2	lineage2.2	China
859	site.02.subj.1015.lab.2013183109.iso.1	CRYPTIC	site.02	Lineage 4	lineage4.4.2	China
860	site.02.subj.1016.lab.2013183181.iso.1	CRYPTIC	site.02	Lineage 4	lineage4.4.2	China
861	site.02.subj.1017.lab.2013183185.iso.1	CRYPTIC	site.02	Lineage 4	lineage4.4.2	China
862	site.02.subj.1019.lab.2013183230.iso.1	CRYPTIC	site.02	Lineage 2	lineage2.2	China
863	site.02.subj.1020.lab.2013183277.iso.1	CRYPTIC	site.02	Lineage 4	lineage4.4.2	China
864	site.02.subj.1022.lab.2013183281.iso.1	CRYPTIC	site.02	Lineage 2	lineage2.2.3	China
865	site.02.subj.1023.lab.2013184037.iso.1	CRYPTIC	site.02	Lineage 2	lineage2.2.7	China
866	site.02.subj.1024.lab.2013184084.iso.1	CRYPTIC	site.02	Lineage 4	lineage4.5	China
867	site.02.subj.1025.lab.2013184154.iso.1	CRYPTIC	site.02	Lineage 2	lineage2.2.6	China
868	site.02.subj.1026.lab.2013184156.iso.1	CRYPTIC	site.02	Lineage 4	lineage4.5	China
869	site.02.subj.1027.lab.2013184403.iso.1	CRYPTIC	site.02	Lineage 2	lineage2.2.7	China
870	site.02.subj.1028.lab.2013184440.iso.1	CRYPTIC	site.02	Lineage 2	lineage2.2	China
871	site.02.subj.1030.lab.2013184506.iso.1	CRYPTIC	site.02	Lineage 2	lineage2.2.6	China
872	site.02.subj.1031.lab.2013184573.iso.1	CRYPTIC	site.02	Lineage 4	lineage4.5	China
873	site.02.subj.1033.lab.2013185075.iso.1	CRYPTIC	site.02	Lineage 2	lineage2.2.6	China
874	site.02.subj.1035.lab.2013185100.iso.1	CRYPTIC	site.02	Lineage 4	lineage4.2.2	China
875	site.02.subj.1036.lab.2013185102.iso.1	CRYPTIC	site.02	Lineage 4	lineage4.4.2	China
876	site.02.subj.1037.lab.2013185103.iso.1	CRYPTIC	site.02	Lineage 4	lineage4.4.2	China
877	site.02.subj.1038.lab.2013185106.iso.1	CRYPTIC	site.02	Lineage 4	lineage4.5	China
878	site.02.subj.1039.lab.2013185110.iso.1	CRYPTIC	site.02	Lineage 4	lineage4.4.2	China
879	site.02.subj.1040.lab.2013185112.iso.1	CRYPTIC	site.02	Lineage 4	lineage4.5	China
880	site.02.subj.1041.lab.2013185115.iso.1	CRYPTIC	site.02	Lineage 2	lineage2.2.5	China
881	site.02.subj.1042.lab.2014184038.iso.1	CRYPTIC	site.02	Unknown	Unknown	China
882	site.02.subj.1044.lab.2014184041.iso.1	CRYPTIC	site.02	Lineage 4	lineage4.4.2	China
883	site.02.subj.1045.lab.2014184042.iso.1	CRYPTIC	site.02	Lineage 2	lineage2.2.2	China
884	site.02.subj.1046.lab.2013185119.iso.1	CRYPTIC	site.02	Lineage 2	lineage2.2	China
885	site.02.subj.1047.lab.2013185120.iso.1	CRYPTIC	site.02	Lineage 4	lineage4.2.2	China
886	site.02.subj.1048.lab.2013185121.iso.1	CRYPTIC	site.02	Lineage 4	lineage4.2.2	China
887	site.02.subj.1049.lab.2013185124.iso.1	CRYPTIC	site.02	Lineage 4	lineage4.5	China
888	site.02.subj.1050.lab.2013185127.iso.1	CRYPTIC	site.02	Lineage 4	lineage4.4.2	China
889	site.02.subj.1051.lab.2013185130.iso.1	CRYPTIC	site.02	Lineage 2	lineage2.2.3	China
890	site.02.subj.1052.lab.2013185136.iso.1	CRYPTIC	site.02	Lineage 2	lineage2.2.7	China
891	site.02.subj.1053.lab.2013185139.iso.1	CRYPTIC	site.02	Lineage 2	lineage2.2	China
892	site.02.subj.1054.lab.2013185142.iso.1	CRYPTIC	site.02	Lineage 4	lineage4.5	China
893	site.02.subj.1055.lab.2013185143.iso.1	CRYPTIC	site.02	Lineage 4	lineage4.4.2	China
894	site.02.subj.1056.lab.2013185145.iso.1	CRYPTIC	site.02	Lineage 2	lineage2.2	China
895	site.02.subj.1057.lab.2013185156.iso.1	CRYPTIC	site.02	Lineage 2	lineage2.2.7	China
896	site.02.subj.1058.lab.2013185159.iso.1	CRYPTIC	site.02	Lineage 2	lineage2.2	China
897	site.02.subj.1059.lab.2013185166.iso.1	CRYPTIC	site.02	Lineage 4	lineage4.2	China
898	site.02.subj.1060.lab.2013185168.iso.1	CRYPTIC	site.02	Lineage 4	lineage4.1.1.3	China
899	site.02.subj.1061.lab.2013185169.iso.1	CRYPTIC	site.02	Lineage 2	lineage2.2.5	China
900	site.02.subj.1062.lab.2013185170.iso.1	CRYPTIC	site.02	Lineage 2	lineage2.2	China
901	site.02.subj.1063.lab.2013185171.iso.1	CRYPTIC	site.02	Lineage 2	lineage2.2.3	China
902	site.02.subj.1064.lab.2013185177.iso.1	CRYPTIC	site.02	Lineage 4	lineage4.4.2	China
903	site.02.subj.1065.lab.2013185188.iso.1	CRYPTIC	site.02	Lineage 2	lineage2.2	China
904	site.02.subj.1066.lab.2013185199.iso.1	CRYPTIC	site.02	Lineage 2	lineage2.2.3	China
905	site.02.subj.1067.lab.2014184043.iso.1	CRYPTIC	site.02	Lineage 2	lineage2.2.7	China
906	site.02.subj.1068.lab.2014184047.iso.1	CRYPTIC	site.02	Lineage 4	lineage4.5	China
907	site.02.subj.1069.lab.2014184048.iso.1	CRYPTIC	site.02	Lineage 4	lineage4.4.2	China
908	site.02.subj.1071.lab.2014184050.iso.1	CRYPTIC	site.02	Lineage 2	lineage2.2	China
909	site.02.subj.1072.lab.2014184053.iso.1	CRYPTIC	site.02	Lineage 4	lineage4.5	China
910	site.02.subj.1073.lab.2014184054.iso.1	CRYPTIC	site.02	Lineage 2	lineage2.2.6	China
911	site.02.subj.1074.lab.2014184055.iso.1	CRYPTIC	site.02	Unknown	Unknown	China
912	site.02.subj.1075.lab.2014184056.iso.1	CRYPTIC	site.02	Lineage 2	lineage2.2	China
913	site.02.subj.1076.lab.2014184057.iso.1	CRYPTIC	site.02	Unknown	Unknown	China
914	site.02.subj.1077.lab.2014184058.iso.1	CRYPTIC	site.02	Lineage 2	lineage2.2	China
915	site.02.subj.1078.lab.2014184059.iso.1	CRYPTIC	site.02	Lineage 2	lineage2.2.7	China
916	site.02.subj.1079.lab.2014184060.iso.1	CRYPTIC	site.02	Lineage 2	lineage2.2.7	China
917	site.02.subj.1080.lab.2014184061.iso.1	CRYPTIC	site.02	Lineage 2	lineage2.2.2	China
918	site.02.subj.1081.lab.2014184063.iso.1	CRYPTIC	site.02	Lineage 4	lineage4.5	China
919	site.02.subj.1082.lab.2014184064.iso.1	CRYPTIC	site.02	Mixed	lineage4.2.2/lineage4.5	China
920	site.02.subj.1083.lab.2014184065.iso.1	CRYPTIC	site.02	Lineage 2	lineage2.2.2	China
921	site.02.subj.1084.lab.2014184066.iso.1	CRYPTIC	site.02	Lineage 2	lineage2.2.7	China
922	site.02.subj.1085.lab.2014185002.iso.1	CRYPTIC	site.02	Mixed	lineage2.2.1/lineage4.10	China
923	site.02.subj.1087.lab.2014185005.iso.1	CRYPTIC	site.02	Lineage 2	lineage2.2	China
924	site.02.subj.1088.lab.2013185200.iso.1	CRYPTIC	site.02	Lineage 2	lineage2.2	China
925	site.02.subj.1089.lab.2013185202.iso.1	CRYPTIC	site.02	Lineage 2	lineage2.2.7	China
926	site.02.subj.1090.lab.2013185209.iso.1	CRYPTIC	site.02	Lineage 2	lineage2.2	China
927	site.02.subj.1091.lab.2013185220.iso.1	CRYPTIC	site.02	Lineage 2	lineage2.2	China
928	site.02.subj.1092.lab.2013185225.iso.1	CRYPTIC	site.02	Lineage 2	lineage2.2.2	China
929	site.02.subj.1093.lab.2013185268.iso.1	CRYPTIC	site.02	Lineage 2	lineage2.2	China
930	site.02.subj.1094.lab.2013185279.iso.1	CRYPTIC	site.02	Lineage 2	lineage2.2.7	China
931	site.02.subj.1095.lab.2013185331.iso.1	CRYPTIC	site.02	Mixed	lineage2.1/lineage2.2	China
932	site.02.subj.1096.lab.2013185345.iso.1	CRYPTIC	site.02	Lineage 2	lineage2.2	China
933	site.02.subj.1097.lab.2013185380.iso.1	CRYPTIC	site.02	Lineage 4	lineage4.4.2	China
934	site.02.subj.1098.lab.2013185390.iso.1	CRYPTIC	site.02	Lineage 2	lineage2.2.3	China
935	site.02.subj.1099.lab.2013185402.iso.1	CRYPTIC	site.02	Lineage 2	lineage2.2.5	China
936	site.02.subj.1100.lab.2013185579.iso.1	CRYPTIC	site.02	Lineage 2	lineage2.2.5	China
937	site.02.subj.1101.lab.2014185006.iso.1	CRYPTIC	site.02	Lineage 2	lineage2.2	China
938	site.02.subj.1103.lab.2014185008.iso.1	CRYPTIC	site.02	Lineage 2	lineage2.2.5	China
939	site.02.subj.1104.lab.2014185010.iso.1	CRYPTIC	site.02	Lineage 4	lineage4.5	China
940	site.02.subj.1105.lab.2014185012.iso.1	CRYPTIC	site.02	Lineage 2	lineage2.2.6	China
941	site.02.subj.1106.lab.2014185016.iso.1	CRYPTIC	site.02	Lineage 2	lineage2.2	China
942	site.02.subj.1107.lab.2014185017.iso.1	CRYPTIC	site.02	Lineage 4	lineage4.4.2	China
943	site.02.subj.1108.lab.2014185018.iso.1	CRYPTIC	site.02	Lineage 2	lineage2.2	China
944	site.02.subj.1109.lab.2014185019.iso.1	CRYPTIC	site.02	Lineage 2	lineage2.2	China
945	site.02.subj.1110.lab.2014185022.iso.1	CRYPTIC	site.02	Lineage 2	lineage2.2	China
946	site.02.subj.1111.lab.2014185023.iso.1	CRYPTIC	site.02	Lineage 2	lineage2.2	China
947	site.02.subj.1112.lab.2014185026.iso.1	CRYPTIC	site.02	Lineage 2	lineage2.2.5	China
948	site.02.subj.1114.lab.2014185028.iso.1	CRYPTIC	site.02	Lineage 2	lineage2.2.3	China
949	site.02.subj.1115.lab.2014185029.iso.1	CRYPTIC	site.02	Lineage 2	lineage2.2	China
950	site.02.subj.1116.lab.2014185033.iso.1	CRYPTIC	site.02	Lineage 4	lineage4.5	China
951	site.02.subj.1117.lab.2014185036.iso.1	CRYPTIC	site.02	Lineage 2	lineage2.2.3	China
952	site.02.subj.1118.lab.2014185037.iso.1	CRYPTIC	site.02	Mixed	lineage4.2.2/lineage4.5	China
953	site.02.subj.1119.lab.2014185038.iso.1	CRYPTIC	site.02	Lineage 2	lineage2.2.3	China
954	site.02.subj.1120.lab.2014185039.iso.1	CRYPTIC	site.02	Lineage 4	lineage4.5	China
955	site.02.subj.1121.lab.2014185040.iso.1	CRYPTIC	site.02	Lineage 4	lineage4.4.2	China
956	site.02.subj.1123.lab.2014185043.iso.1	CRYPTIC	site.02	Lineage 4	lineage4.4.2	China
957	site.02.subj.1124.lab.2014185044.iso.1	CRYPTIC	site.02	Lineage 4	lineage4.4.2	China
958	site.02.subj.1125.lab.2014185045.iso.1	CRYPTIC	site.02	Lineage 4	lineage4.2.2	China
959	site.02.subj.1126.lab.2014185050.iso.1	CRYPTIC	site.02	Lineage 2	lineage2.2.6	China
960	site.02.subj.1127.lab.2014185051.iso.1	CRYPTIC	site.02	Lineage 2	lineage2.2.7	China
961	site.02.subj.1128.lab.2014185052.iso.1	CRYPTIC	site.02	Lineage 4	lineage4.2.2	China
962	site.02.subj.1129.lab.2014185053.iso.1	CRYPTIC	site.02	Lineage 4	lineage4.4.2	China
963	site.02.subj.1131.lab.2014185056.iso.1	CRYPTIC	site.02	Lineage 4	lineage4.5	China
964	site.02.subj.1132.lab.2014185059.iso.1	CRYPTIC	site.02	Lineage 2	lineage2.1	China
965	site.02.subj.1133.lab.2014185060.iso.1	CRYPTIC	site.02	Lineage 2	lineage2.2.5	China
966	site.02.subj.1134.lab.2014185061.iso.1	CRYPTIC	site.02	Lineage 4	lineage4.4.2	China
967	site.02.subj.1135.lab.2014185062.iso.1	CRYPTIC	site.02	Lineage 2	lineage2.2.3	China
968	site.02.subj.1136.lab.2014185064.iso.1	CRYPTIC	site.02	Unknown	Unknown	China
969	site.02.subj.1137.lab.2014185065.iso.1	CRYPTIC	site.02	Lineage 2	lineage2.2	China
970	site.02.subj.1138.lab.2014185066.iso.1	CRYPTIC	site.02	Lineage 4	lineage4.2.2	China
971	site.02.subj.1139.lab.2014185070.iso.1	CRYPTIC	site.02	Lineage 4	lineage4.2.2	China
972	site.02.subj.1140.lab.2014185071.iso.1	CRYPTIC	site.02	Lineage 2	lineage2.2.5	China
973	site.02.subj.1141.lab.2014185073.iso.1	CRYPTIC	site.02	Lineage 2	lineage2.2	China
974	site.02.subj.1142.lab.2014185079.iso.1	CRYPTIC	site.02	Lineage 2	lineage2.2	China
975	site.02.subj.1143.lab.2014185080.iso.1	CRYPTIC	site.02	Lineage 2	lineage2.2.3	China
976	site.02.subj.1144.lab.2014185081.iso.1	CRYPTIC	site.02	Lineage 4	lineage4.4.2	China
977	site.02.subj.1145.lab.2014185082.iso.1	CRYPTIC	site.02	Lineage 2	lineage2.2.3	China
978	site.02.subj.1146.lab.2014185083.iso.1	CRYPTIC	site.02	Lineage 2	lineage2.2.1	China
979	site.02.subj.1147.lab.2014185084.iso.1	CRYPTIC	site.02	Lineage 2	lineage2.2	China
980	site.02.subj.1151.lab.2014185090.iso.1	CRYPTIC	site.02	Lineage 2	lineage2.2.5	China
981	site.02.subj.1152.lab.2014185091.iso.1	CRYPTIC	site.02	Lineage 2	lineage2.2.7	China
982	site.02.subj.1153.lab.2014185092.iso.1	CRYPTIC	site.02	Lineage 4	lineage4.4.2	China
983	site.02.subj.1154.lab.2014291022.iso.1	CRYPTIC	site.02	Lineage 2	lineage2.2.3	China
984	site.02.subj.1155.lab.2014291027.iso.1	CRYPTIC	site.02	Lineage 2	lineage2.2.3	China
985	site.02.subj.1156.lab.2013185468.iso.1	CRYPTIC	site.02	Lineage 2	lineage2.2	China
986	site.02.subj.1157.lab.2013185471.iso.1	CRYPTIC	site.02	Mixed	lineage4.4.2/lineage4.5	China
987	site.02.subj.1158.lab.2013185474.iso.1	CRYPTIC	site.02	Lineage 4	lineage4.4.2	China
988	site.02.subj.1159.lab.2013185475.iso.1	CRYPTIC	site.02	Lineage 2	lineage2.2.3	China
989	site.02.subj.1160.lab.2013185478.iso.1	CRYPTIC	site.02	Lineage 2	lineage2.2	China
990	site.02.subj.1161.lab.2013185483.iso.1	CRYPTIC	site.02	Lineage 4	lineage4.4.2	China
991	site.02.subj.1162.lab.2013185487.iso.1	CRYPTIC	site.02	Lineage 2	lineage2.2.4	China
992	site.02.subj.1163.lab.2013185488.iso.1	CRYPTIC	site.02	Lineage 4	lineage4.4.2	China
993	site.02.subj.1164.lab.2013185490.iso.1	CRYPTIC	site.02	Lineage 2	lineage2.2	China
994	site.02.subj.1165.lab.2013185492.iso.1	CRYPTIC	site.02	Lineage 4	lineage4.4.2	China
995	site.02.subj.1166.lab.2013185496.iso.1	CRYPTIC	site.02	Lineage 4	lineage4.5	China
996	site.02.subj.1167.lab.2013185497.iso.1	CRYPTIC	site.02	Mixed	lineage4.4.2/lineage4.5	China
997	site.02.subj.1168.lab.2013185505.iso.1	CRYPTIC	site.02	Lineage 4	lineage4.5	China
998	site.02.subj.1169.lab.2013185507.iso.1	CRYPTIC	site.02	Lineage 2	lineage2.2.7	China
999	site.02.subj.1170.lab.2013185518.iso.1	CRYPTIC	site.02	Lineage 4	lineage4.4.2	China
1000	site.02.subj.1171.lab.2013185520.iso.1	CRYPTIC	site.02	Lineage 4	lineage4.4.2	China
1001	site.02.subj.1172.lab.2013185522.iso.1	CRYPTIC	site.02	Lineage 2	lineage2.2.5	China
1002	site.02.subj.1173.lab.2013185527.iso.1	CRYPTIC	site.02	Lineage 4	lineage4.4.2	China
1003	site.02.subj.1175.lab.2013185539.iso.1	CRYPTIC	site.02	Lineage 2	lineage2.2.7	China
1004	site.02.subj.1176.lab.2013185549.iso.1	CRYPTIC	site.02	Lineage 2	lineage2.2.3	China
1005	site.02.subj.1177.lab.2013185551.iso.1	CRYPTIC	site.02	Lineage 2	lineage2.2	China
1006	site.02.subj.1178.lab.2013185554.iso.1	CRYPTIC	site.02	Lineage 2	lineage2.2.3	China
1007	site.02.subj.1179.lab.2013185560.iso.1	CRYPTIC	site.02	Lineage 2	lineage2.2.5	China
1008	site.02.subj.1180.lab.2013185561.iso.1	CRYPTIC	site.02	Lineage 4	lineage4.5	China
1009	site.02.subj.1182.lab.2014291035.iso.1	CRYPTIC	site.02	Lineage 2	lineage2.2	China
1010	site.02.subj.1183.lab.2014291036.iso.1	CRYPTIC	site.02	Lineage 2	lineage2.2.3	China
1011	site.02.subj.1184.lab.2014291039.iso.1	CRYPTIC	site.02	Unknown	Unknown	China
1012	site.02.subj.1185.lab.2014291041.iso.1	CRYPTIC	site.02	Lineage 2	lineage2.2.3	China
1013	site.02.subj.1186.lab.2015291001.iso.1	CRYPTIC	site.02	Lineage 2	lineage2.2.3	China
1014	site.02.subj.1187.lab.2015291002.iso.1	CRYPTIC	site.02	Lineage 2	lineage2.2.3	China
1015	site.02.subj.1188.lab.2015291003.iso.1	CRYPTIC	site.02	Lineage 2	lineage2.2	China
1016	site.02.subj.1189.lab.2015291004.iso.1	CRYPTIC	site.02	Lineage 2	lineage2.2.7	China
1017	site.02.subj.1190.lab.2015291005.iso.1	CRYPTIC	site.02	Lineage 2	lineage2.2.3	China
1018	site.02.subj.1191.lab.2015291010.iso.1	CRYPTIC	site.02	Lineage 2	lineage2.2.4	China
1019	site.02.subj.1192.lab.2015291020.iso.1	CRYPTIC	site.02	Lineage 2	lineage2.2.3	China
1020	site.02.subj.1193.lab.2015291021.iso.1	CRYPTIC	site.02	Lineage 2	lineage2.2.3	China
1021	site.02.subj.1194.lab.2015291022.iso.1	CRYPTIC	site.02	Lineage 4	lineage4.5	China
1022	site.02.subj.1195.lab.2015291024.iso.1	CRYPTIC	site.02	Lineage 2	lineage2.2.7	China
1023	site.02.subj.1196.lab.2015291027.iso.1	CRYPTIC	site.02	Lineage 2	lineage2.2	China
1024	site.02.subj.1197.lab.2016291004.iso.1	CRYPTIC	site.02	Lineage 2	lineage2.2.3	China
1025	site.02.subj.1198.lab.2016291007.iso.1	CRYPTIC	site.02	Lineage 2	lineage2.2	China
1026	site.03.subj.10120.lab.IML-01041.iso.1	CRYPTIC	site.03	Lineage 2	lineage2.2.10	Turkmenistan
1027	site.03.subj.10121.lab.IML-01043.iso.1	CRYPTIC	site.03	Lineage 2	lineage2.2.10	Turkmenistan
1028	site.03.subj.10134.lab.IML-01040.iso.1	CRYPTIC	site.03	Lineage 4	lineage4.10	Turkmenistan
1029	site.03.subj.10136.lab.IML-01042.iso.1	CRYPTIC	site.03	Lineage 4	lineage4.2.1	Turkmenistan
1030	site.03.subj.10148.lab.IML-01033.iso.1	CRYPTIC	site.03	Lineage 4	lineage4.10	Turkmenistan
1031	site.03.subj.10159.lab.IML-00836.iso.1	CRYPTIC	site.03	Lineage 4	lineage4.3.3	Turkmenistan
1032	site.03.subj.10188.lab.IML-01045.iso.1	CRYPTIC	site.03	Lineage 2	lineage2.2.10	Turkmenistan
1033	site.03.subj.10204.lab.IML-01023.iso.1	CRYPTIC	site.03	Lineage 2	lineage2.2.10	Turkmenistan
1034	site.03.subj.10208.lab.IML-01017.iso.1	CRYPTIC	site.03	Lineage 2	lineage2.2.10	Turkmenistan
1035	site.03.subj.10220.lab.IML-00953.iso.1	CRYPTIC	site.03	Lineage 2	lineage2.2.10	Turkmenistan
1036	site.03.subj.10244.lab.IML-01035.iso.1	CRYPTIC	site.03	Lineage 4	lineage4.5	Turkmenistan
1037	site.03.subj.10246.lab.IML-01002.iso.1	CRYPTIC	site.03	Lineage 2	lineage2.2.10	Turkmenistan
1038	site.03.subj.10262.lab.IML-01016.iso.1	CRYPTIC	site.03	Lineage 2	lineage2.2.10	Turkmenistan
1039	site.03.subj.10272.lab.IML-00791.iso.1	CRYPTIC	site.03	Lineage 4	lineage4.10	Turkmenistan
1040	site.03.subj.10278.lab.IML-00837.iso.1	CRYPTIC	site.03	Mixed	lineage4.10/lineage4.3.3	Turkmenistan
1041	site.03.subj.10289.lab.IML-01004.iso.1	CRYPTIC	site.03	Lineage 2	lineage2.2.9	Turkmenistan
1042	site.03.subj.10297.lab.IML-00973.iso.1	CRYPTIC	site.03	Lineage 2	lineage2.2.10	Turkmenistan
1043	site.03.subj.10301.lab.IML-01003.iso.1	CRYPTIC	site.03	Lineage 2	lineage2.2.10	Turkmenistan
1044	site.03.subj.10303.lab.IML-00999.iso.1	CRYPTIC	site.03	Lineage 2	lineage2.2.10	Turkmenistan
1045	site.03.subj.10307.lab.IML-00969.iso.1	CRYPTIC	site.03	Lineage 2	lineage2.2.10	Turkmenistan
1046	site.03.subj.10314.lab.IML-01012.iso.1	CRYPTIC	site.03	Lineage 2	lineage2.2.10	Turkmenistan
1047	site.03.subj.10318.lab.IML-01039.iso.1	CRYPTIC	site.03	Lineage 2	lineage2.2.10	Turkmenistan
1048	site.03.subj.10379.lab.IML-01046.iso.1	CRYPTIC	site.03	Lineage 4	lineage4.2.1	Turkmenistan
1049	site.03.subj.10395.lab.IML-00788.iso.1	CRYPTIC	site.03	Lineage 2	lineage2.2.10	Turkmenistan
1050	site.03.subj.10403.lab.IML-00843.iso.1	CRYPTIC	site.03	Lineage 2	lineage2.2.9	Turkmenistan
1051	site.03.subj.10424.lab.IML-00787.iso.1	CRYPTIC	site.03	Lineage 4	lineage4.3.3	Turkmenistan
1052	site.03.subj.10482.lab.IML-00974.iso.1	CRYPTIC	site.03	Lineage 2	lineage2.2.9	Turkmenistan
1053	site.03.subj.10531.lab.IML-01050.iso.1	CRYPTIC	site.03	Lineage 4	lineage4.2.1	Turkmenistan
1054	site.03.subj.10532.lab.IML-00782.iso.1	CRYPTIC	site.03	Lineage 4	lineage4.3.3	Turkmenistan
1055	site.03.subj.10538.lab.IML-00832.iso.1	CRYPTIC	site.03	Lineage 2	lineage2.2.10	Turkmenistan
1056	site.03.subj.10558.lab.IML-01015.iso.1	CRYPTIC	site.03	Lineage 4	lineage4.2.1	Turkmenistan
1057	site.03.subj.10561.lab.IML-01008.iso.1	CRYPTIC	site.03	Lineage 2	lineage2.2.10	Turkmenistan
1058	site.03.subj.10581.lab.IML-01014.iso.1	CRYPTIC	site.03	Lineage 2	lineage2.2.10	Turkmenistan
1059	site.03.subj.10585.lab.IML-00986.iso.1	CRYPTIC	site.03	Lineage 2	lineage2.2.10	Turkmenistan
1060	site.03.subj.10586.lab.IML-01018.iso.1	CRYPTIC	site.03	Lineage 2	lineage2.2.10	Turkmenistan
1061	site.03.subj.10587.lab.IML-00984.iso.1	CRYPTIC	site.03	Lineage 2	lineage2.2.10	Turkmenistan
1062	site.03.subj.10593.lab.IML-00852.iso.1	CRYPTIC	site.03	Lineage 4	lineage4.3.3	Turkmenistan
1063	site.03.subj.10594.lab.IML-00783.iso.1	CRYPTIC	site.03	Lineage 4	lineage4.5	Turkmenistan
1064	site.03.subj.10595.lab.IML-01022.iso.1	CRYPTIC	site.03	Lineage 2	lineage2.2.10	Turkmenistan
1065	site.03.subj.10604.lab.IML-01037.iso.1	CRYPTIC	site.03	Lineage 2	lineage2.2.10	Turkmenistan
1066	site.03.subj.10608.lab.IML-00831.iso.1	CRYPTIC	site.03	Lineage 4	lineage4.3.3	Turkmenistan
1067	site.03.subj.10625.lab.IML-01038.iso.1	CRYPTIC	site.03	Lineage 2	lineage2.2.10	Turkmenistan
1068	site.03.subj.10633.lab.IML-00983.iso.1	CRYPTIC	site.03	Lineage 4	lineage4.2.1	Turkmenistan
1069	site.03.subj.10676.lab.IML-00968.iso.1	CRYPTIC	site.03	Lineage 2	lineage2.2.10	Turkmenistan
1070	site.03.subj.10678.lab.IML-00977.iso.1	CRYPTIC	site.03	Lineage 2	lineage2.2.10	Turkmenistan
1071	site.03.subj.10681.lab.IML-00792.iso.1	CRYPTIC	site.03	Lineage 4	lineage4.10	Turkmenistan
1072	site.03.subj.10682.lab.IML-00854.iso.1	CRYPTIC	site.03	Lineage 4	lineage4.3.3	Turkmenistan
1073	site.03.subj.10687.lab.IML-00855.iso.1	CRYPTIC	site.03	Lineage 2	lineage2.2.10	Turkmenistan
1074	site.03.subj.10694.lab.IML-00992.iso.1	CRYPTIC	site.03	Lineage 2	lineage2.2.10	Turkmenistan
1075	site.03.subj.10698.lab.IML-00991.iso.1	CRYPTIC	site.03	Lineage 2	lineage2.2.10	Turkmenistan
1076	site.03.subj.10711.lab.IML-00856.iso.1	CRYPTIC	site.03	Lineage 4	lineage4.3.3	Turkmenistan
1077	site.03.subj.10723.lab.IML-00781.iso.1	CRYPTIC	site.03	Lineage 4	lineage4.3.3	Turkmenistan
1078	site.03.subj.10743.lab.IML-01013.iso.1	CRYPTIC	site.03	Lineage 2	lineage2.2.10	Turkmenistan
1079	site.03.subj.10746.lab.IML-00786.iso.1	CRYPTIC	site.03	Lineage 4	lineage4.5	Turkmenistan
1080	site.03.subj.10748.lab.IML-00995.iso.1	CRYPTIC	site.03	Lineage 2	lineage2.2.10	Turkmenistan
1081	site.03.subj.10763.lab.IML-00972.iso.1	CRYPTIC	site.03	Lineage 2	lineage2.2.10	Turkmenistan
1082	site.03.subj.10768.lab.IML-01044.iso.1	CRYPTIC	site.03	Lineage 3	lineage3	Turkmenistan
1083	site.03.subj.10808.lab.IML-00784.iso.1	CRYPTIC	site.03	Lineage 2	lineage2.2.10	Turkmenistan
1084	site.03.subj.10814.lab.IML-00998.iso.1	CRYPTIC	site.03	Lineage 2	lineage2.2.10	Turkmenistan
1085	site.03.subj.10815.lab.IML-01026.iso.1	CRYPTIC	site.03	Lineage 2	lineage2.2.10	Turkmenistan
1086	site.03.subj.10817.lab.IML-01007.iso.1	CRYPTIC	site.03	Lineage 2	lineage2.2.10	Turkmenistan
1087	site.03.subj.10819.lab.IML-01024.iso.1	CRYPTIC	site.03	Lineage 2	lineage2.2.10	Turkmenistan
1088	site.03.subj.10821.lab.IML-01005.iso.1	CRYPTIC	site.03	Lineage 2	lineage2.2.10	Turkmenistan
1089	site.03.subj.10823.lab.IML-00975.iso.1	CRYPTIC	site.03	Lineage 2	lineage2.2.10	Turkmenistan
1090	site.03.subj.10824.lab.IML-00985.iso.1	CRYPTIC	site.03	Lineage 2	lineage2.2.10	Turkmenistan
1091	site.03.subj.10831.lab.IML-00979.iso.1	CRYPTIC	site.03	Lineage 2	lineage2.2.10	Turkmenistan
1092	site.03.subj.10836.lab.IML-00994.iso.1	CRYPTIC	site.03	Lineage 2	lineage2.2.10	Turkmenistan
1093	site.03.subj.10842.lab.IML-00987.iso.1	CRYPTIC	site.03	Lineage 2	lineage2.2.9	Turkmenistan
1094	site.03.subj.10844.lab.IML-00780.iso.1	CRYPTIC	site.03	Lineage 2	lineage2.2.10	Turkmenistan
1095	site.03.subj.10847.lab.IML-00859.iso.1	CRYPTIC	site.03	Lineage 4	lineage4.3.3	Turkmenistan
1096	site.03.subj.10850.lab.IML-00790.iso.1	CRYPTIC	site.03	Lineage 4	lineage4.10	Turkmenistan
1097	site.03.subj.10851.lab.IML-00860.iso.1	CRYPTIC	site.03	Lineage 4	lineage4	Turkmenistan
1098	site.03.subj.10856.lab.IML-00976.iso.1	CRYPTIC	site.03	Lineage 2	lineage2.2.10	Turkmenistan
1099	site.03.subj.10861.lab.IML-00835.iso.1	CRYPTIC	site.03	Lineage 4	lineage4.3.3	Turkmenistan
1100	site.03.subj.10864.lab.IML-00988.iso.1	CRYPTIC	site.03	Lineage 2	lineage2.2.10	Turkmenistan
1101	site.03.subj.10889.lab.IML-00990.iso.1	CRYPTIC	site.03	Lineage 2	lineage2.2.10	Turkmenistan
1102	site.03.subj.10890.lab.IML-00942.iso.1	CRYPTIC	site.03	Lineage 2	lineage2.2.9	Turkmenistan
1103	site.03.subj.10897.lab.IML-01034.iso.1	CRYPTIC	site.03	Lineage 4	lineage4.10	Turkmenistan
1104	site.03.subj.10911.lab.IML-01010.iso.1	CRYPTIC	site.03	Lineage 2	lineage2.2.10	Turkmenistan
1105	site.03.subj.10914.lab.IML-01028.iso.1	CRYPTIC	site.03	Lineage 2	lineage2.2.10	Turkmenistan
1106	site.03.subj.10926.lab.IML-01000.iso.1	CRYPTIC	site.03	Lineage 2	lineage2.2.10	Turkmenistan
1107	site.03.subj.10940.lab.IML-01029.iso.1	CRYPTIC	site.03	Lineage 2	lineage2.2.10	Turkmenistan
1108	site.03.subj.10951.lab.IML-01006.iso.1	CRYPTIC	site.03	Lineage 4	lineage4.2.1	Turkmenistan
1109	site.03.subj.10955.lab.IML-01048.iso.1	CRYPTIC	site.03	Lineage 2	lineage2.2.10	Turkmenistan
1110	site.03.subj.10963.lab.IML-00795.iso.1	CRYPTIC	site.03	Lineage 4	lineage4.2.1	Turkmenistan
1111	site.03.subj.11005.lab.IML-00841.iso.1	CRYPTIC	site.03	Lineage 2	lineage2.2.10	Turkmenistan
1112	site.03.subj.11023.lab.IML-00800.iso.1	CRYPTIC	site.03	Lineage 4	lineage4.3.3	Turkmenistan
1113	site.03.subj.11030.lab.IML-00824.iso.1	CRYPTIC	site.03	Lineage 2	lineage2.2.10	Turkmenistan
1114	site.03.subj.11041.lab.IML-01001.iso.1	CRYPTIC	site.03	Lineage 2	lineage2.2.9	Turkmenistan
1115	site.03.subj.11059.lab.IML-01031.iso.1	CRYPTIC	site.03	Lineage 2	lineage2.2.9	Turkmenistan
1116	site.03.subj.11064.lab.IML-00970.iso.1	CRYPTIC	site.03	Lineage 2	lineage2.2.10	Turkmenistan
1117	site.03.subj.11067.lab.IML-00980.iso.1	CRYPTIC	site.03	Lineage 2	lineage2.2.10	Turkmenistan
1118	site.03.subj.11068.lab.IML-00971.iso.1	CRYPTIC	site.03	Lineage 2	lineage2.2.10	Turkmenistan
1119	site.03.subj.11071.lab.IML-00997.iso.1	CRYPTIC	site.03	Lineage 4	lineage4.2.1	Turkmenistan
1120	site.03.subj.11077.lab.IML-00978.iso.1	CRYPTIC	site.03	Lineage 2	lineage2.2.10	Turkmenistan
1121	site.03.subj.11086.lab.IML-00871.iso.1	CRYPTIC	site.03	Mixed	lineage2.2.10/lineage4.10	Turkmenistan
1122	site.03.subj.11088.lab.IML-00802.iso.1	CRYPTIC	site.03	Lineage 2	lineage2.2.10	Turkmenistan
1123	site.03.subj.11108.lab.IML-00803.iso.1	CRYPTIC	site.03	Lineage 2	lineage2.2.10	Turkmenistan
1124	site.03.subj.11120.lab.IML-00804.iso.1	CRYPTIC	site.03	Lineage 2	lineage2.2.10	Turkmenistan
1125	site.03.subj.11122.lab.IML-00805.iso.1	CRYPTIC	site.03	Lineage 2	lineage2.2.10	Turkmenistan
1126	site.03.subj.11123.lab.IML-00806.iso.1	CRYPTIC	site.03	Lineage 2	lineage2.2.10	Turkmenistan
1127	site.03.subj.11129.lab.IML-01047.iso.1	CRYPTIC	site.03	Lineage 2	lineage2.2.9	Turkmenistan
1128	site.03.subj.11134.lab.IML-00807.iso.1	CRYPTIC	site.03	Lineage 2	lineage2.2.10	Turkmenistan
1129	site.03.subj.11138.lab.IML-00828.iso.1	CRYPTIC	site.03	Lineage 2	lineage2.2.10	Turkmenistan
1130	site.03.subj.11142.lab.IML-00808.iso.1	CRYPTIC	site.03	Mixed	lineage2.2.10/lineage4.10	Turkmenistan
1131	site.03.subj.11147.lab.IML-00809.iso.1	CRYPTIC	site.03	Lineage 2	lineage2.2.10	Turkmenistan
1132	site.03.subj.11156.lab.IML-00810.iso.1	CRYPTIC	site.03	Lineage 2	lineage2.2.10	Turkmenistan
1133	site.03.subj.11159.lab.IML-00811.iso.1	CRYPTIC	site.03	Lineage 2	lineage2.2.10	Turkmenistan
1134	site.03.subj.11164.lab.IML-00981.iso.1	CRYPTIC	site.03	Lineage 2	lineage2.2.10	Turkmenistan
1135	site.03.subj.BOR-11140-16.lab.IML-00758.iso.1	CRYPTIC	site.03	Lineage 4	lineage4.3.3	Germany
1136	site.03.subj.BOR-11256-15.lab.11256-15.iso.1	CRYPTIC	site.03	Lineage 4	lineage4.1.2.1	Germany
1137	site.03.subj.BOR-11409-15.lab.11409-15.iso.1	CRYPTIC	site.03	Lineage 2	lineage2.2.10	Germany
1138	site.03.subj.BOR-11812-16.lab.11812-16.iso.1	CRYPTIC	site.03	Lineage 4	lineage4.2.1	Germany
1139	site.03.subj.BOR-12632-16.lab.12632-16.iso.1	CRYPTIC	site.03	Lineage 4	lineage4.3.3	Germany
1140	site.03.subj.BOR-13128-14.lab.13128-14.iso.1	CRYPTIC	site.03	Lineage 4	lineage4.10	Germany
1141	site.03.subj.BOR-13462-16.lab.IML-00757.iso.1	CRYPTIC	site.03	Lineage 4	lineage4.3.3	Germany
1142	site.03.subj.BOR-13963-16.lab.13963-16.iso.1	CRYPTIC	site.03	Lineage 2	lineage2.2.10	Germany
1143	site.03.subj.BOR-14593-16.lab.IML-00767.iso.1	CRYPTIC	site.03	Lineage 4	lineage4.3.3	Germany
1144	site.03.subj.BOR-14594-16.lab.14594-16.iso.1	CRYPTIC	site.03	Lineage 4	lineage4.3.3	Germany
1145	site.03.subj.BOR-14816-15.lab.14816-15.iso.1	CRYPTIC	site.03	Lineage 4	lineage4.3.3	Germany
1146	site.03.subj.BOR-14830-14.lab.14830-14.iso.1	CRYPTIC	site.03	Lineage 4	lineage4.3.3	Germany
1147	site.03.subj.BOR-15233-15.lab.15233-15.iso.1	CRYPTIC	site.03	Lineage 1	lineage1.1.2	Germany
1148	site.03.subj.BOR-15436-15.lab.15436-15.iso.1	CRYPTIC	site.03	Lineage 4	lineage4.1.1.1	Germany
1149	site.03.subj.BOR-1557-15.lab.1557-15.iso.1	CRYPTIC	site.03	Lineage 2	lineage2.2.6	Germany
1150	site.03.subj.BOR-1696-17.lab.IML-00754.iso.1	CRYPTIC	site.03	Lineage 2	lineage2.2.10	Germany
1151	site.03.subj.BOR-17010158.lab.IML-00660.iso.1	CRYPTIC	site.03	Lineage 4	lineage4.2.2.1	Germany
1152	site.03.subj.BOR-18003872.lab.IML-01765.iso.1	CRYPTIC	site.03	Lineage 4	lineage4.3.4.2	Germany
1153	site.03.subj.BOR-18005495.lab.IML-00184.iso.1	CRYPTIC	site.03	Lineage 4	lineage4.2.2	Germany
1154	site.03.subj.BOR-18006632.lab.IML-00187.iso.1	CRYPTIC	site.03	Lineage 4	lineage4.10	Germany
1155	site.03.subj.BOR-18006798.lab.IML-00186.iso.1	CRYPTIC	site.03	Lineage 2	lineage2.2.9	Germany
1156	site.03.subj.BOR-18006982.lab.IML-00182.iso.1	CRYPTIC	site.03	Lineage 4	lineage4.3.3	Germany
1157	site.03.subj.BOR-18007016.lab.IML-00185.iso.1	CRYPTIC	site.03	Lineage 2	lineage2.2.10	Germany
1158	site.03.subj.BOR-18007433.lab.IML-00194.iso.1	CRYPTIC	site.03	Lineage 4	lineage4.2.2	Germany
1159	site.03.subj.BOR-18007765.lab.IML-00195.iso.1	CRYPTIC	site.03	Lineage 4	lineage4.1.2.1	Germany
1160	site.03.subj.BOR-18008261.lab.IML-00193.iso.1	CRYPTIC	site.03	Lineage 2	lineage2.2.9	Germany
1161	site.03.subj.BOR-18008706.lab.IML-01766.iso.1	CRYPTIC	site.03	Lineage 4	lineage4.10	Germany
1162	site.03.subj.BOR-18010989.lab.IML-00659.iso.1	CRYPTIC	site.03	Lineage 2	lineage2.2.10	Germany
1163	site.03.subj.BOR-18030011.lab.IML-01770.iso.1	CRYPTIC	site.03	Lineage 4	lineage4.2.2	Germany
1164	site.03.subj.BOR-19000032.lab.IML-01768.iso.1	CRYPTIC	site.03	Lineage 4	lineage4.2.2	Germany
1165	site.03.subj.BOR-19000036.lab.IML-01771.iso.1	CRYPTIC	site.03	Lineage 2	lineage2.2.4	Germany
1166	site.03.subj.BOR-19000362.lab.IML-01769.iso.1	CRYPTIC	site.03	Lineage 3	lineage3	Germany
1167	site.03.subj.BOR-19000369.lab.IML-01767.iso.1	CRYPTIC	site.03	Lineage 2	lineage2.2.10	Germany
1168	site.03.subj.BOR-19008746.lab.IML-01764.iso.1	CRYPTIC	site.03	Lineage 2	lineage2.2.2	Germany
1169	site.03.subj.BOR-2153-16.lab.2153-16.iso.1	CRYPTIC	site.03	Lineage 2	lineage2.2.4	Germany
1170	site.03.subj.BOR-2880-17.lab.IML-00657.iso.1	CRYPTIC	site.03	Lineage 1	lineage1.1.2	Germany
1171	site.03.subj.BOR-30077-18.lab.IML-00775.iso.1	CRYPTIC	site.03	Lineage 2	lineage2.2.9	Germany
1172	site.03.subj.BOR-30079-18.lab.IML-00774.iso.1	CRYPTIC	site.03	Lineage 2	lineage2.2.9	Germany
1173	site.03.subj.BOR-3144-17.lab.IML-00764.iso.1	CRYPTIC	site.03	Lineage 2	lineage2.2.10	Germany
1174	site.03.subj.BOR-3566-15.lab.3566-15.iso.1	CRYPTIC	site.03	Lineage 2	lineage2.2.9	Germany
1175	site.03.subj.BOR-3777-17.lab.3777-17.iso.1	CRYPTIC	site.03	Lineage 4	lineage4.2.2.1	Germany
1176	site.03.subj.BOR-4063-17.lab.4063-17.iso.1	CRYPTIC	site.03	Lineage 4	lineage4.2	Germany
1177	site.03.subj.BOR-4077-17.lab.IML-00772.iso.1	CRYPTIC	site.03	Lineage 2	lineage2.2.10	Germany
1178	site.03.subj.BOR-4865-16.lab.4865-16.iso.1	CRYPTIC	site.03	Lineage 2	lineage2.2.9	Germany
1179	site.03.subj.BOR-5306-16.lab.5306-16.iso.1	CRYPTIC	site.03	Lineage 3	lineage3	Germany
1180	site.03.subj.BOR-6072-15.lab.IML-00655.iso.1	CRYPTIC	site.03	Lineage 2	lineage2.2.9	Germany
1181	site.03.subj.BOR-6168-15.lab.6168-15.iso.1	CRYPTIC	site.03	Lineage 4	lineage4.1.1.1	Germany
1182	site.03.subj.BOR-6329-15.lab.6329-15.iso.1	CRYPTIC	site.03	Lineage 4	lineage4.2.2	Germany
1183	site.03.subj.BOR-6788-15.lab.6788-15.iso.1	CRYPTIC	site.03	Lineage 2	lineage2.2.9	Germany
1184	site.03.subj.BOR-6874-17.lab.6874-17.iso.1	CRYPTIC	site.03	Lineage 2	lineage2.2.10	Germany
1185	site.03.subj.BOR-6946-17.lab.6946-17.iso.1	CRYPTIC	site.03	Lineage 2	lineage2.2.10	Germany
1186	site.03.subj.BOR-7056-15.lab.7056-15.iso.1	CRYPTIC	site.03	Lineage 2	lineage2.2.10	Germany
1187	site.03.subj.BOR-7549-17.lab.IML-00752.iso.1	CRYPTIC	site.03	Lineage 3	lineage3.1.1	Germany
1188	site.03.subj.BOR-7771-16.lab.7771-16.iso.1	CRYPTIC	site.03	Lineage 3	lineage3	Germany
1189	site.03.subj.BOR-8036-18.lab.IML-00751.iso.1	CRYPTIC	site.03	Lineage 2	lineage2.2.9	Germany
1190	site.03.subj.BOR-8122-17.lab.8122.iso.1	CRYPTIC	site.03	Lineage 2	lineage2.2.9	Germany
1191	site.03.subj.BOR-8143-18.lab.IML-00750.iso.1	CRYPTIC	site.03	Lineage 2	lineage2.2.9	Germany
1192	site.03.subj.BOR-8669-17.lab.IML-00762.iso.1	CRYPTIC	site.03	Lineage 3	lineage3.1.1	Germany
1193	site.03.subj.BOR-8723-17.lab.8723-17.iso.1	CRYPTIC	site.03	Lineage 2	lineage2.2	Germany
1194	site.03.subj.BOR-8910-16.lab.9810-16.iso.1	CRYPTIC	site.03	Lineage 4	lineage4.10	Germany
1195	site.03.subj.BOR-9454-16.lab.9454-16.iso.1	CRYPTIC	site.03	Lineage 2	lineage2.2.10	Germany
1196	site.03.subj.BOR-9543-17.lab.IML-00776.iso.1	CRYPTIC	site.03	Lineage 3	lineage3.1.1	Germany
1197	site.03.subj.BOR132-15.lab.132-15.iso.1	CRYPTIC	site.03	Lineage 2	lineage2.2.10	Germany
1198	site.03.subj.BOR3523-15.lab.3523-15.iso.1	CRYPTIC	site.03	Lineage 2	lineage2.2.10	Germany
1199	site.03.subj.DR-100.lab.IML-01099.iso.1	CRYPTIC	site.03	Lineage 2	lineage2.2	Nepal
1200	site.03.subj.DR-103.lab.IML-01100.iso.1	CRYPTIC	site.03	Lineage 2	lineage2.2.6	Nepal
1201	site.03.subj.DR-104.lab.IML-01110.iso.1	CRYPTIC	site.03	Lineage 2	lineage2.2	Nepal
1202	site.03.subj.DR-105.lab.IML-01111.iso.1	CRYPTIC	site.03	Lineage 3	lineage3	Nepal
1203	site.03.subj.DR-109.lab.IML-01101.iso.1	CRYPTIC	site.03	Lineage 2	lineage2.2	Nepal
1204	site.03.subj.DR-111.lab.IML-01102.iso.1	CRYPTIC	site.03	Lineage 2	lineage2.2	Nepal
1205	site.03.subj.DR-113.lab.IML-01103.iso.1	CRYPTIC	site.03	Lineage 2	lineage2.2	Nepal
1206	site.03.subj.DR-118.lab.IML-01104.iso.1	CRYPTIC	site.03	Lineage 2	lineage2.2	Nepal
1207	site.03.subj.DR-12.lab.IML-01061.iso.1	CRYPTIC	site.03	Lineage 2	lineage2.2.7	Germany
1208	site.03.subj.DR-121.lab.IML-01105.iso.1	CRYPTIC	site.03	Lineage 2	lineage2.2	Nepal
1209	site.03.subj.DR-125.lab.IML-01112.iso.1	CRYPTIC	site.03	Lineage 4	lineage4.2.2	Nepal
1210	site.03.subj.DR-127.lab.IML-01113.iso.1	CRYPTIC	site.03	Lineage 2	lineage2.2.7	Nepal
1211	site.03.subj.DR-13.lab.IML-01062.iso.1	CRYPTIC	site.03	Lineage 2	lineage2.2.7	Nepal
1212	site.03.subj.DR-132.lab.IML-01115.iso.1	CRYPTIC	site.03	Lineage 2	lineage2.2	Nepal
1213	site.03.subj.DR-14.lab.IML-01063.iso.1	CRYPTIC	site.03	Lineage 2	lineage2.2.7	Nepal
1214	site.03.subj.DR-141.lab.IML-01116.iso.1	CRYPTIC	site.03	Lineage 2	lineage2.2.7	Nepal
1215	site.03.subj.DR-142.lab.IML-01117.iso.1	CRYPTIC	site.03	Lineage 2	lineage2.2	Nepal
1216	site.03.subj.DR-143.lab.IML-01118.iso.1	CRYPTIC	site.03	Lineage 2	lineage2.2.7	Nepal
1217	site.03.subj.DR-144.lab.IML-01119.iso.1	CRYPTIC	site.03	Lineage 2	lineage2.2.7	Nepal
1218	site.03.subj.DR-145.lab.IML-01120.iso.1	CRYPTIC	site.03	Lineage 2	lineage2.2.7	Nepal
1219	site.03.subj.DR-149.lab.IML-01121.iso.1	CRYPTIC	site.03	Lineage 2	lineage2.2.7	Nepal
1220	site.03.subj.DR-150.lab.IML-01122.iso.1	CRYPTIC	site.03	Lineage 2	lineage2.2.6	Nepal
1221	site.03.subj.DR-151.lab.IML-01123.iso.1	CRYPTIC	site.03	Lineage 2	lineage2.2.7	Nepal
1222	site.03.subj.DR-153.lab.IML-01124.iso.1	CRYPTIC	site.03	Lineage 2	lineage2.2.7	Nepal
1223	site.03.subj.DR-16.lab.IML-01064.iso.1	CRYPTIC	site.03	Lineage 2	lineage2.2.3	Nepal
1224	site.03.subj.DR-161.lab.IML-01125.iso.1	CRYPTIC	site.03	Lineage 2	lineage2.2.3	Nepal
1225	site.03.subj.DR-165.lab.IML-01126.iso.1	CRYPTIC	site.03	Lineage 4	lineage4.10	Nepal
1226	site.03.subj.DR-168.lab.IML-01127.iso.1	CRYPTIC	site.03	Lineage 2	lineage2.2.7	Nepal
1227	site.03.subj.DR-169.lab.IML-01128.iso.1	CRYPTIC	site.03	Lineage 2	lineage2.2.3	Nepal
1228	site.03.subj.DR-17.lab.IML-01066.iso.1	CRYPTIC	site.03	Lineage 2	lineage2.2.3	Nepal
1229	site.03.subj.DR-170.lab.IML-01129.iso.1	CRYPTIC	site.03	Lineage 2	lineage2.2	Nepal
1230	site.03.subj.DR-172.lab.IML-01130.iso.1	CRYPTIC	site.03	Lineage 2	lineage2.2.7	Nepal
1231	site.03.subj.DR-175.lab.IML-01131.iso.1	CRYPTIC	site.03	Lineage 2	lineage2.2.7	Nepal
1232	site.03.subj.DR-176.lab.IML-01132.iso.1	CRYPTIC	site.03	Lineage 2	lineage2.2.3	Nepal
1233	site.03.subj.DR-177.lab.IML-01133.iso.1	CRYPTIC	site.03	Lineage 4	lineage4.1.2.1	Nepal
1234	site.03.subj.DR-179.lab.IML-01134.iso.1	CRYPTIC	site.03	Lineage 2	lineage2.2.7	Nepal
1235	site.03.subj.DR-180.lab.IML-01135.iso.1	CRYPTIC	site.03	Lineage 2	lineage2.2	Nepal
1236	site.03.subj.DR-182.lab.IML-01136.iso.1	CRYPTIC	site.03	Lineage 4	lineage4.2.2	Nepal
1237	site.03.subj.DR-185.lab.IML-01137.iso.1	CRYPTIC	site.03	Lineage 2	lineage2.2	Nepal
1238	site.03.subj.DR-186.lab.IML-01138.iso.1	CRYPTIC	site.03	Lineage 2	lineage2.2	Nepal
1239	site.03.subj.DR-189.lab.IML-01139.iso.1	CRYPTIC	site.03	Lineage 2	lineage2.2.7	Nepal
1240	site.03.subj.DR-190.lab.IML-01140.iso.1	CRYPTIC	site.03	Lineage 2	lineage2.2	Nepal
1241	site.03.subj.DR-191.lab.IML-01141.iso.1	CRYPTIC	site.03	Lineage 2	lineage2.2	Nepal
1242	site.03.subj.DR-194.lab.IML-01142.iso.1	CRYPTIC	site.03	Lineage 2	lineage2.2	Nepal
1243	site.03.subj.DR-199.lab.IML-01143.iso.1	CRYPTIC	site.03	Lineage 2	lineage2.2.7	Nepal
1244	site.03.subj.DR-202.lab.IML-01147.iso.1	CRYPTIC	site.03	Lineage 2	lineage2.2.7	Nepal
1245	site.03.subj.DR-203.lab.IML-01144.iso.1	CRYPTIC	site.03	Lineage 2	lineage2.2.7	Nepal
1246	site.03.subj.DR-205.lab.IML-01148.iso.1	CRYPTIC	site.03	Lineage 2	lineage2.2.7	Nepal
1247	site.03.subj.DR-206.lab.IML-01149.iso.1	CRYPTIC	site.03	Lineage 2	lineage2.2	Nepal
1248	site.03.subj.DR-208.lab.IML-01145.iso.1	CRYPTIC	site.03	Lineage 2	lineage2.2.3	Nepal
1249	site.03.subj.DR-211.lab.IML-01150.iso.1	CRYPTIC	site.03	Lineage 2	lineage2.2.3	Nepal
1250	site.03.subj.DR-214.lab.IML-01146.iso.1	CRYPTIC	site.03	Lineage 3	lineage3.1.2.1	Nepal
1251	site.03.subj.DR-216.lab.IML-01151.iso.1	CRYPTIC	site.03	Lineage 2	lineage2.2	Nepal
1252	site.03.subj.DR-217.lab.IML-01184.iso.1	CRYPTIC	site.03	Lineage 2	lineage2.2.6	Nepal
1253	site.03.subj.DR-218.lab.IML-01152.iso.1	CRYPTIC	site.03	Lineage 2	lineage2.2	Nepal
1254	site.03.subj.DR-22.lab.IML-01067.iso.1	CRYPTIC	site.03	Lineage 2	lineage2.2	Nepal
1255	site.03.subj.DR-220.lab.IML-01153.iso.1	CRYPTIC	site.03	Lineage 2	lineage2.2	Nepal
1256	site.03.subj.DR-221.lab.IML-01154.iso.1	CRYPTIC	site.03	Lineage 2	lineage2.2.3	Nepal
1257	site.03.subj.DR-222.lab.IML-01155.iso.1	CRYPTIC	site.03	Lineage 4	lineage4.3.3	Nepal
1258	site.03.subj.DR-227.lab.IML-01156.iso.1	CRYPTIC	site.03	Lineage 2	lineage2.2.7	Nepal
1259	site.03.subj.DR-228.lab.IML-01157.iso.1	CRYPTIC	site.03	Lineage 2	lineage2.2	Nepal
1260	site.03.subj.DR-23.lab.IML-01087.iso.1	CRYPTIC	site.03	Lineage 2	lineage2.2.7	Nepal
1261	site.03.subj.DR-230.lab.IML-01185.iso.1	CRYPTIC	site.03	Lineage 2	lineage2.2.7	Nepal
1262	site.03.subj.DR-231.lab.IML-01158.iso.1	CRYPTIC	site.03	Lineage 2	lineage2.2.3	Nepal
1263	site.03.subj.DR-233.lab.IML-01193.iso.1	CRYPTIC	site.03	Lineage 2	lineage2.2.7	Nepal
1264	site.03.subj.DR-235.lab.IML-01159.iso.1	CRYPTIC	site.03	Lineage 2	lineage2.2.3	Nepal
1265	site.03.subj.DR-236.lab.IML-01160.iso.1	CRYPTIC	site.03	Lineage 3	lineage3	Nepal
1266	site.03.subj.DR-237.lab.IML-01161.iso.1	CRYPTIC	site.03	Lineage 2	lineage2.2	Nepal
1267	site.03.subj.DR-238.lab.IML-01162.iso.1	CRYPTIC	site.03	Lineage 2	lineage2.2	Nepal
1268	site.03.subj.DR-240.lab.IML-01163.iso.1	CRYPTIC	site.03	Lineage 2	lineage2.2	Nepal
1269	site.03.subj.DR-241.lab.IML-01164.iso.1	CRYPTIC	site.03	Lineage 2	lineage2.2	Nepal
1270	site.03.subj.DR-245.lab.IML-01166.iso.1	CRYPTIC	site.03	Lineage 2	lineage2.2.7	Nepal
1271	site.03.subj.DR-254.lab.IML-01173.iso.1	CRYPTIC	site.03	Lineage 2	lineage2.2.7	Nepal
1272	site.03.subj.DR-255.lab.IML-01174.iso.1	CRYPTIC	site.03	Lineage 4	lineage4.2.2	Nepal
1273	site.03.subj.DR-257.lab.IML-01175.iso.1	CRYPTIC	site.03	Lineage 2	lineage2.2.6	Nepal
1274	site.03.subj.DR-258.lab.IML-01194.iso.1	CRYPTIC	site.03	Lineage 2	lineage2.2.7	Nepal
1275	site.03.subj.DR-26.lab.IML-01076.iso.1	CRYPTIC	site.03	Lineage 2	lineage2.2.3	Nepal
1276	site.03.subj.DR-260.lab.IML-01176.iso.1	CRYPTIC	site.03	Lineage 2	lineage2.2.3	Nepal
1277	site.03.subj.DR-261.lab.IML-01177.iso.1	CRYPTIC	site.03	Lineage 4	lineage4.2.2	Nepal
1278	site.03.subj.DR-264.lab.IML-01178.iso.1	CRYPTIC	site.03	Lineage 4	lineage4.2.2	Nepal
1279	site.03.subj.DR-267.lab.IML-01179.iso.1	CRYPTIC	site.03	Lineage 1	lineage1.1.2	Nepal
1280	site.03.subj.DR-269.lab.IML-01180.iso.1	CRYPTIC	site.03	Lineage 2	lineage2.2.8	Nepal
1281	site.03.subj.DR-27.lab.IML-01086.iso.1	CRYPTIC	site.03	Lineage 4	lineage4.1.1.3	Nepal
1282	site.03.subj.DR-270.lab.IML-01181.iso.1	CRYPTIC	site.03	Lineage 2	lineage2.2	Nepal
1283	site.03.subj.DR-272.lab.IML-01182.iso.1	CRYPTIC	site.03	Lineage 2	lineage2.2	Nepal
1284	site.03.subj.DR-274.lab.IML-01195.iso.1	CRYPTIC	site.03	Lineage 2	lineage2.2.7	Nepal
1285	site.03.subj.DR-275.lab.IML-01183.iso.1	CRYPTIC	site.03	Lineage 2	lineage2.2	Nepal
1286	site.03.subj.DR-276.lab.IML-01186.iso.1	CRYPTIC	site.03	Lineage 2	lineage2.2.7	Nepal
1287	site.03.subj.DR-279.lab.IML-01187.iso.1	CRYPTIC	site.03	Lineage 2	lineage2.2	Nepal
1288	site.03.subj.DR-28.lab.IML-01068.iso.1	CRYPTIC	site.03	Lineage 2	lineage2.2.3	Nepal
1289	site.03.subj.DR-281.lab.IML-01188.iso.1	CRYPTIC	site.03	Lineage 2	lineage2.2	Nepal
1290	site.03.subj.DR-283.lab.IML-01196.iso.1	CRYPTIC	site.03	Lineage 2	lineage2.2.6	Nepal
1291	site.03.subj.DR-284.lab.IML-01189.iso.1	CRYPTIC	site.03	Lineage 2	lineage2.2.7	Nepal
1292	site.03.subj.DR-285.lab.IML-01190.iso.1	CRYPTIC	site.03	Lineage 2	lineage2.2	Nepal
1293	site.03.subj.DR-288.lab.IML-01191.iso.1	CRYPTIC	site.03	Lineage 2	lineage2.2.3	Nepal
1294	site.03.subj.DR-29.lab.IML-01069.iso.1	CRYPTIC	site.03	Lineage 2	lineage2.2	Nepal
1295	site.03.subj.DR-292.lab.IML-01197.iso.1	CRYPTIC	site.03	Lineage 3	lineage3	Nepal
1296	site.03.subj.DR-3.lab.IML-01057.iso.1	CRYPTIC	site.03	Lineage 2	lineage2.2	Nepal
1297	site.03.subj.DR-30.lab.IML-01070.iso.1	CRYPTIC	site.03	Lineage 2	lineage2.2.6	Nepal
1298	site.03.subj.DR-305.lab.IML-01192.iso.1	CRYPTIC	site.03	Lineage 2	lineage2.2	Nepal
1299	site.03.subj.DR-31.lab.IML-01071.iso.1	CRYPTIC	site.03	Lineage 2	lineage2.2	Nepal
1300	site.03.subj.DR-314.lab.IML-01198.iso.1	CRYPTIC	site.03	Lineage 2	lineage2.2	Nepal
1301	site.03.subj.DR-318.lab.IML-01199.iso.1	CRYPTIC	site.03	Lineage 2	lineage2.2	Nepal
1302	site.03.subj.DR-320.lab.IML-01200.iso.1	CRYPTIC	site.03	Lineage 2	lineage2.2	Nepal
1303	site.03.subj.DR-325.lab.IML-01201.iso.1	CRYPTIC	site.03	Lineage 2	lineage2.2.7	Nepal
1304	site.03.subj.DR-34.lab.IML-01072.iso.1	CRYPTIC	site.03	Lineage 2	lineage2.2.3	Nepal
1305	site.03.subj.DR-35.lab.IML-01088.iso.1	CRYPTIC	site.03	Lineage 3	lineage3	Nepal
1306	site.03.subj.DR-44.lab.IML-01077.iso.1	CRYPTIC	site.03	Lineage 2	lineage2.2	Nepal
1307	site.03.subj.DR-47.lab.IML-01078.iso.1	CRYPTIC	site.03	Lineage 2	lineage2.2	Nepal
1308	site.03.subj.DR-48.lab.IML-01073.iso.1	CRYPTIC	site.03	Lineage 2	lineage2.2.3	Nepal
1309	site.03.subj.DR-49.lab.IML-01079.iso.1	CRYPTIC	site.03	Lineage 2	lineage2.2.7	Nepal
1310	site.03.subj.DR-5.lab.IML-01058.iso.1	CRYPTIC	site.03	Lineage 2	lineage2.2	Nepal
1311	site.03.subj.DR-51.lab.IML-01074.iso.1	CRYPTIC	site.03	Lineage 2	lineage2.2.3	Nepal
1312	site.03.subj.DR-52.lab.IML-01080.iso.1	CRYPTIC	site.03	Lineage 2	lineage2.2	Nepal
1313	site.03.subj.DR-54.lab.IML-01081.iso.1	CRYPTIC	site.03	Lineage 2	lineage2.2	Nepal
1314	site.03.subj.DR-56.lab.IML-01089.iso.1	CRYPTIC	site.03	Lineage 2	lineage2.2	Nepal
1315	site.03.subj.DR-57.lab.IML-01082.iso.1	CRYPTIC	site.03	Lineage 2	lineage2.2.7	Nepal
1316	site.03.subj.DR-58.lab.IML-01083.iso.1	CRYPTIC	site.03	Lineage 2	lineage2.2	Nepal
1317	site.03.subj.DR-6.lab.IML-01059.iso.1	CRYPTIC	site.03	Lineage 2	lineage2.2.3	Nepal
1318	site.03.subj.DR-63.lab.IML-01075.iso.1	CRYPTIC	site.03	Lineage 2	lineage2.2.6	Nepal
1319	site.03.subj.DR-68.lab.IML-01084.iso.1	CRYPTIC	site.03	Lineage 2	lineage2.2	Nepal
1320	site.03.subj.DR-69.lab.IML-01106.iso.1	CRYPTIC	site.03	Lineage 2	lineage2.2.7	Nepal
1321	site.03.subj.DR-70.lab.IML-01085.iso.1	CRYPTIC	site.03	Lineage 2	lineage2.2	Nepal
1322	site.03.subj.DR-73.lab.IML-01090.iso.1	CRYPTIC	site.03	Lineage 2	lineage2.2	Nepal
1323	site.03.subj.DR-74.lab.IML-01107.iso.1	CRYPTIC	site.03	Lineage 2	lineage2.2.3	Nepal
1324	site.03.subj.DR-75.lab.IML-01091.iso.1	CRYPTIC	site.03	Lineage 2	lineage2.2	Nepal
1325	site.03.subj.DR-78.lab.IML-01108.iso.1	CRYPTIC	site.03	Lineage 2	lineage2.2	Nepal
1326	site.03.subj.DR-79.lab.IML-01092.iso.1	CRYPTIC	site.03	Lineage 2	lineage2.2	Nepal
1327	site.03.subj.DR-8.lab.IML-01060.iso.1	CRYPTIC	site.03	Lineage 2	lineage2.2	Nepal
1328	site.03.subj.DR-81.lab.IML-01093.iso.1	CRYPTIC	site.03	Lineage 2	lineage2.2.7	Nepal
1329	site.03.subj.DR-83.lab.IML-01094.iso.1	CRYPTIC	site.03	Lineage 2	lineage2.2	Nepal
1330	site.03.subj.DR-91.lab.IML-01095.iso.1	CRYPTIC	site.03	Lineage 2	lineage2.2	Nepal
1331	site.03.subj.DR-94.lab.IML-01096.iso.1	CRYPTIC	site.03	Lineage 2	lineage2.2.6	Nepal
1332	site.03.subj.DR-95.lab.IML-01097.iso.1	CRYPTIC	site.03	Lineage 2	lineage2.2.7	Nepal
1333	site.03.subj.DR-97.lab.IML-01098.iso.1	CRYPTIC	site.03	Lineage 2	lineage2.2	Nepal
1334	site.03.subj.DR-99.lab.IML-01109.iso.1	CRYPTIC	site.03	Lineage 2	lineage2.2.6	Nepal
1335	site.03.subj.DS-10.lab.IML-01203.iso.1	CRYPTIC	site.03	Lineage 2	lineage2.2	Nepal
1336	site.03.subj.DS-11.lab.IML-01217.iso.1	CRYPTIC	site.03	Lineage 3	lineage3	Nepal
1337	site.03.subj.DS-12.lab.IML-01237.iso.1	CRYPTIC	site.03	Lineage 3	lineage3	Nepal
1338	site.03.subj.DS-122.lab.IML-01258.iso.1	CRYPTIC	site.03	Lineage 2	lineage2.2	Nepal
1339	site.03.subj.DS-13.lab.IML-01218.iso.1	CRYPTIC	site.03	Lineage 3	lineage3	Nepal
1340	site.03.subj.DS-137.lab.IML-01259.iso.1	CRYPTIC	site.03	Lineage 3	lineage3	Nepal
1341	site.03.subj.DS-138.lab.IML-01260.iso.1	CRYPTIC	site.03	Lineage 3	lineage3	Nepal
1342	site.03.subj.DS-14.lab.IML-01204.iso.1	CRYPTIC	site.03	Lineage 4	lineage4.5	Nepal
1343	site.03.subj.DS-140.lab.IML-01261.iso.1	CRYPTIC	site.03	Lineage 2	lineage2.2	Nepal
1344	site.03.subj.DS-141.lab.IML-01262.iso.1	CRYPTIC	site.03	Lineage 2	lineage2.2	Nepal
1345	site.03.subj.DS-147.lab.IML-01263.iso.1	CRYPTIC	site.03	Lineage 3	lineage3	Nepal
1346	site.03.subj.DS-148.lab.IML-01264.iso.1	CRYPTIC	site.03	Lineage 1	lineage1.2.2	Nepal
1347	site.03.subj.DS-149.lab.IML-01265.iso.1	CRYPTIC	site.03	Lineage 3	lineage3.1.2	Nepal
1348	site.03.subj.DS-15.lab.IML-01219.iso.1	CRYPTIC	site.03	Lineage 3	lineage3	Nepal
1349	site.03.subj.DS-150.lab.IML-01256.iso.1	CRYPTIC	site.03	Lineage 2	lineage2.2	Nepal
1350	site.03.subj.DS-151.lab.IML-01267.iso.1	CRYPTIC	site.03	Lineage 3	lineage3	Nepal
1351	site.03.subj.DS-152.lab.IML-01266.iso.1	CRYPTIC	site.03	Lineage 1	lineage1.1.2	Nepal
1352	site.03.subj.DS-153.lab.IML-01269.iso.1	CRYPTIC	site.03	Lineage 3	lineage3	Nepal
1353	site.03.subj.DS-154.lab.IML-01268.iso.1	CRYPTIC	site.03	Lineage 4	lineage4.4.1.1	Nepal
1354	site.03.subj.DS-155.lab.IML-01241.iso.1	CRYPTIC	site.03	Lineage 3	lineage3	Nepal
1355	site.03.subj.DS-157.lab.IML-01242.iso.1	CRYPTIC	site.03	Lineage 4	lineage4.1.1.3	Nepal
1356	site.03.subj.DS-158.lab.IML-01243.iso.1	CRYPTIC	site.03	Lineage 3	lineage3	Nepal
1357	site.03.subj.DS-16.lab.IML-01205.iso.1	CRYPTIC	site.03	Lineage 2	lineage2.2.7	Nepal
1358	site.03.subj.DS-160.lab.IML-01245.iso.1	CRYPTIC	site.03	Lineage 3	lineage3	Nepal
1359	site.03.subj.DS-161.lab.IML-01246.iso.1	CRYPTIC	site.03	Lineage 3	lineage3.1.2.1	Nepal
1360	site.03.subj.DS-162.lab.IML-01247.iso.1	CRYPTIC	site.03	Lineage 3	lineage3.1.2.1	Nepal
1361	site.03.subj.DS-163.lab.IML-01240.iso.1	CRYPTIC	site.03	Lineage 3	lineage3	Nepal
1362	site.03.subj.DS-164.lab.IML-01254.iso.1	CRYPTIC	site.03	Lineage 3	lineage3.1.1	Nepal
1363	site.03.subj.DS-165.lab.IML-01255.iso.1	CRYPTIC	site.03	Lineage 1	lineage1.2.2	Nepal
1364	site.03.subj.DS-17.lab.IML-01206.iso.1	CRYPTIC	site.03	Lineage 3	lineage3	Nepal
1365	site.03.subj.DS-20.lab.IML-01227.iso.1	CRYPTIC	site.03	Lineage 3	lineage3	Nepal
1366	site.03.subj.DS-23.lab.IML-01244.iso.1	CRYPTIC	site.03	Lineage 3	lineage3	Nepal
1367	site.03.subj.DS-24.lab.IML-01207.iso.1	CRYPTIC	site.03	Lineage 2	lineage2.2.3	Nepal
1368	site.03.subj.DS-25.lab.IML-01228.iso.1	CRYPTIC	site.03	Lineage 4	lineage4.1.2.1	Nepal
1369	site.03.subj.DS-26.lab.IML-01238.iso.1	CRYPTIC	site.03	Lineage 3	lineage3	Nepal
1370	site.03.subj.DS-28.lab.IML-01208.iso.1	CRYPTIC	site.03	Lineage 4	lineage4.6.2.1	Nepal
1371	site.03.subj.DS-30.lab.IML-01220.iso.1	CRYPTIC	site.03	Lineage 3	lineage3.1.2.1	Nepal
1372	site.03.subj.DS-31.lab.IML-01229.iso.1	CRYPTIC	site.03	Lineage 4	lineage4.1.1.1	Nepal
1373	site.03.subj.DS-33.lab.IML-01230.iso.1	CRYPTIC	site.03	Lineage 2	lineage2.2	Nepal
1374	site.03.subj.DS-36.lab.IML-01239.iso.1	CRYPTIC	site.03	Lineage 2	lineage2.2	Nepal
1375	site.03.subj.DS-37.lab.IML-01221.iso.1	CRYPTIC	site.03	Lineage 3	lineage3	Nepal
1376	site.03.subj.DS-39.lab.IML-01209.iso.1	CRYPTIC	site.03	Lineage 2	lineage2.2.3	Nepal
1377	site.03.subj.DS-40.lab.IML-01222.iso.1	CRYPTIC	site.03	Lineage 3	lineage3	Nepal
1378	site.03.subj.DS-41.lab.IML-01210.iso.1	CRYPTIC	site.03	Lineage 4	lineage4.10	Nepal
1379	site.03.subj.DS-42.lab.IML-01211.iso.1	CRYPTIC	site.03	Lineage 2	lineage2.2	Nepal
1380	site.03.subj.DS-43.lab.IML-01223.iso.1	CRYPTIC	site.03	Lineage 3	lineage3	Nepal
1381	site.03.subj.DS-45.lab.IML-01231.iso.1	CRYPTIC	site.03	Lineage 3	lineage3	Nepal
1382	site.03.subj.DS-48.lab.IML-01212.iso.1	CRYPTIC	site.03	Lineage 2	lineage2.2	Nepal
1383	site.03.subj.DS-49.lab.IML-01213.iso.1	CRYPTIC	site.03	Lineage 2	lineage2.2	Nepal
1384	site.03.subj.DS-52.lab.IML-01224.iso.1	CRYPTIC	site.03	Lineage 4	lineage4.10	Nepal
1385	site.03.subj.DS-53.lab.IML-01214.iso.1	CRYPTIC	site.03	Lineage 3	lineage3	Nepal
1386	site.03.subj.DS-55.lab.IML-01225.iso.1	CRYPTIC	site.03	Lineage 4	lineage4.1.2.1	Nepal
1387	site.03.subj.DS-61.lab.IML-01226.iso.1	CRYPTIC	site.03	Lineage 4	lineage4.1.1.3	Nepal
1388	site.03.subj.DS-63.lab.IML-01270.iso.1	CRYPTIC	site.03	Lineage 2	lineage2.2.7	Nepal
1389	site.03.subj.DS-64.lab.IML-01232.iso.1	CRYPTIC	site.03	Lineage 2	lineage2.2	Nepal
1390	site.03.subj.DS-65.lab.IML-01233.iso.1	CRYPTIC	site.03	Lineage 3	lineage3	Nepal
1391	site.03.subj.DS-66.lab.IML-01234.iso.1	CRYPTIC	site.03	Lineage 2	lineage2.2.7	Nepal
1392	site.03.subj.DS-67.lab.IML-01235.iso.1	CRYPTIC	site.03	Lineage 4	lineage4.1.1	Nepal
1393	site.03.subj.DS-68.lab.IML-01236.iso.1	CRYPTIC	site.03	Lineage 2	lineage2.2	Nepal
1394	site.03.subj.DS-70.lab.IML-01271.iso.1	CRYPTIC	site.03	Lineage 3	lineage3	Nepal
1395	site.03.subj.DS-8.lab.IML-01215.iso.1	CRYPTIC	site.03	Lineage 4	lineage4.2.1	Nepal
1396	site.03.subj.DS-9.lab.IML-01216.iso.1	CRYPTIC	site.03	Lineage 1	lineage1.1.3	Nepal
1397	site.03.subj.GB-29860044.lab.IML-01773.iso.1	CRYPTIC	site.03	Lineage 1	lineage1.1.2	Germany
1398	site.03.subj.GB-74250122.lab.74250122.iso.1	CRYPTIC	site.03	Lineage 2	lineage2.2	Germany
1399	site.03.subj.GB-74710002.lab.IML-01909.iso.1	CRYPTIC	site.03	Lineage 4	lineage4.2.2	Germany
1400	site.03.subj.GB-80120019.lab.IML-00745.iso.1	CRYPTIC	site.03	Lineage 4	lineage4.4.1.1	Germany
1401	site.03.subj.GB-80850040.lab.IML-00748.iso.1	CRYPTIC	site.03	Lineage 4	lineage4.3.3	Germany
1402	site.03.subj.GB-81040190.lab.IML-00744.iso.1	CRYPTIC	site.03	Lineage 2	lineage2.2.10	Germany
1403	site.03.subj.GB-81060057.lab.81060057.iso.1	CRYPTIC	site.03	Lineage 4	lineage4.5	Germany
1404	site.03.subj.GB-81150105.lab.IML-00746.iso.1	CRYPTIC	site.03	Lineage 4	lineage4.10	Germany
1405	site.03.subj.GB-81510001.lab.IML-01906.iso.1	CRYPTIC	site.03	Lineage 4	lineage4.2.1	Germany
1406	site.03.subj.GB-81510095.lab.81510095.iso.1	CRYPTIC	site.03	Lineage 3	lineage3.1.1	Germany
1407	site.03.subj.GB-81560076.lab.IML-01446.iso.1	CRYPTIC	site.03	Lineage 4	lineage4.1.2	Germany
1408	site.03.subj.GB-81840117.lab.81840117.iso.1	CRYPTIC	site.03	Lineage 4	lineage4.1.2.1	Germany
1409	site.03.subj.GB-81950140.lab.81950140.iso.1	CRYPTIC	site.03	Lineage 2	lineage2.2	Germany
1410	site.03.subj.GB-82030137.lab.82030137.iso.1	CRYPTIC	site.03	Lineage 3	lineage3.1.1	Germany
1411	site.03.subj.GB-82120024.lab.IML-01437.iso.1	CRYPTIC	site.03	Lineage 4	lineage4.5	Germany
1412	site.03.subj.GB-82130003.lab.IML-01453.iso.1	CRYPTIC	site.03	Lineage 4	lineage4.3.4.2.1	Germany
1413	site.03.subj.GB-82160050.lab.82160050.iso.1	CRYPTIC	site.03	Lineage 4	lineage4.3.3	Germany
1414	site.03.subj.GB-82250012.lab.IML-01452.iso.1	CRYPTIC	site.03	Lineage 2	lineage2.2.6	Germany
1415	site.03.subj.GB-82250026.lab.82250026.iso.1	CRYPTIC	site.03	Lineage 4	lineage4.10	Germany
1416	site.03.subj.GB-82250054.lab.IML-01454.iso.1	CRYPTIC	site.03	Lineage 4	lineage4.1.2.1	Germany
1417	site.03.subj.GB-82250175.lab.IML-01455.iso.1	CRYPTIC	site.03	Lineage 4	lineage4.1.2	Germany
1418	site.03.subj.GB-82270124.lab.82270124.iso.1	CRYPTIC	site.03	Lineage 1	lineage1.1.2	Germany
1419	site.03.subj.GB-82320003.lab.IML-01434.iso.1	CRYPTIC	site.03	Lineage 4	lineage4.1.2.1	Germany
1420	site.03.subj.GB-82340035.lab.82340035.iso.1	CRYPTIC	site.03	Lineage 4	lineage4.10	Germany
1421	site.03.subj.GB-82350026.lab.82350026.iso.1	CRYPTIC	site.03	Lineage 4	lineage4.1.2.1	Germany
1422	site.03.subj.GB-82410025.lab.GB-82410025.iso.1	CRYPTIC	site.03	Lineage 3	lineage3.1.1	Germany
1423	site.03.subj.GB-82420075.lab.82420075.iso.1	CRYPTIC	site.03	Lineage 4	lineage4.1.2.1	Germany
1424	site.03.subj.GB-82420148.lab.82420148.iso.1	CRYPTIC	site.03	Lineage 4	lineage4.2.2	Germany
1425	site.03.subj.GB-82440038.lab.82440038.iso.1	CRYPTIC	site.03	Lineage 2	lineage2.2	Germany
1426	site.03.subj.GB-82440157.lab.82440157.iso.1	CRYPTIC	site.03	Lineage 4	lineage4.2.1	Germany
1427	site.03.subj.GB-82450180.lab.82450180.iso.1	CRYPTIC	site.03	Lineage 4	lineage4.2.2	Germany
1428	site.03.subj.GB-82450184.lab.82450184.iso.1	CRYPTIC	site.03	Lineage 4	lineage4.2.2	Germany
1429	site.03.subj.GB-82460003.lab.82460003.iso.1	CRYPTIC	site.03	Lineage 4	lineage4.10	Germany
1430	site.03.subj.GB-82520079.lab.82520079.iso.1	CRYPTIC	site.03	Lineage 4	lineage4.1.2.1	Germany
1431	site.03.subj.GB-82520097.lab.82520097.iso.1	CRYPTIC	site.03	Lineage 3	lineage3	Germany
1432	site.03.subj.GB-82540002.lab.82540002.iso.1	CRYPTIC	site.03	Lineage 4	lineage4.10	Germany
1433	site.03.subj.GB-82540060.lab.82540060.iso.1	CRYPTIC	site.03	Lineage 4	lineage4.1.2.1	Germany
1434	site.03.subj.GB-82540099.lab.82540099.iso.1	CRYPTIC	site.03	Lineage 3	lineage3	Germany
1435	site.03.subj.GB-82540135.lab.82540135.iso.1	CRYPTIC	site.03	Lineage 4	lineage4.1.2.1	Germany
1436	site.03.subj.GB-82550142.lab.82550142.iso.1	CRYPTIC	site.03	Lineage 3	lineage3	Germany
1437	site.03.subj.GB-82560048.lab.82560048.iso.1	CRYPTIC	site.03	Lineage 4	lineage4.1.2.1	Germany
1438	site.03.subj.GB-82610010.lab.IML-01449.iso.1	CRYPTIC	site.03	Lineage 4	lineage4.1.2.1	Germany
1439	site.03.subj.GB-82610078.lab.82610078.iso.1	CRYPTIC	site.03	Lineage 4	lineage4.10	Germany
1440	site.03.subj.GB-82620076.lab.82620076.iso.1	CRYPTIC	site.03	Lineage 4	lineage4.10	Germany
1441	site.03.subj.GB-82620147.lab.82620147.iso.1	CRYPTIC	site.03	Lineage 4	lineage4.1.2.1	Germany
1442	site.03.subj.GB-82630040.lab.82630040.iso.1	CRYPTIC	site.03	Lineage 4	lineage4.1.2.1	Germany
1443	site.03.subj.GB-82640051.lab.82640051.iso.1	CRYPTIC	site.03	Lineage 2	lineage2.2.10	Germany
1444	site.03.subj.GB-82640117.lab.IML-01462.iso.1	CRYPTIC	site.03	Lineage 4	lineage4.10	Germany
1445	site.03.subj.GB-82640168.lab.82640168.iso.1	CRYPTIC	site.03	Lineage 4	lineage4.3.3	Germany
1446	site.03.subj.GB-82640169.lab.82640169.iso.1	CRYPTIC	site.03	Lineage 3	lineage3	Germany
1447	site.03.subj.GB-82650003.lab.82650003.iso.1	CRYPTIC	site.03	Lineage 3	lineage3	Germany
1448	site.03.subj.GB-82660031.lab.82660031.iso.1	CRYPTIC	site.03	Lineage 4	lineage4.1.2.1	Germany
1449	site.03.subj.GB-82730002.lab.82730002.iso.1	CRYPTIC	site.03	Lineage 3	lineage3.1.1	Germany
1450	site.03.subj.GB-82740069.lab.82740069.iso.1	CRYPTIC	site.03	Lineage 2	lineage2.2	Germany
1451	site.03.subj.GB-82740128.lab.82740128.iso.1	CRYPTIC	site.03	Lineage 4	lineage4.6.1.2	Germany
1452	site.03.subj.GB-82750091.lab.82750091.iso.1	CRYPTIC	site.03	Lineage 4	lineage4.4.1.1	Germany
1453	site.03.subj.GB-82760043.lab.82760043.iso.1	CRYPTIC	site.03	Lineage 2	lineage2.2.10	Germany
1454	site.03.subj.GB-82770151.lab.IML-01448.iso.1	CRYPTIC	site.03	Lineage 4	lineage4.1.2.1	Germany
1455	site.03.subj.GB-82810059.lab.82810059.iso.1	CRYPTIC	site.03	Lineage 4	lineage4.10	Germany
1456	site.03.subj.GB-82820012.lab.IML-00459.iso.1	CRYPTIC	site.03	Lineage 4	lineage4.4.1.1	Germany
1457	site.03.subj.GB-82820055.lab.82820055.iso.1	CRYPTIC	site.03	Lineage 4	lineage4.3.3	Germany
1458	site.03.subj.GB-82820095.lab.82820095.iso.1	CRYPTIC	site.03	Lineage 4	lineage4	Germany
1459	site.03.subj.GB-82830069.lab.82830069.iso.1	CRYPTIC	site.03	Lineage 4	lineage4.10	Germany
1460	site.03.subj.GB-82830070.lab.GB-82830070.iso.1	CRYPTIC	site.03	Lineage 4	lineage4.2.2.1	Germany
1461	site.03.subj.GB-82840091.lab.82840091.iso.1	CRYPTIC	site.03	Lineage 4	lineage4	Germany
1462	site.03.subj.GB-82840106.lab.82840106.iso.1	CRYPTIC	site.03	Lineage 4	lineage4.1.2.1	Germany
1463	site.03.subj.GB-82840118.lab.82840118.iso.1	CRYPTIC	site.03	Lineage 4	lineage4.6.2.2	Germany
1464	site.03.subj.GB-82910029.lab.82910029.iso.1	CRYPTIC	site.03	Lineage 4	lineage4.10	Germany
1465	site.03.subj.GB-82920145.lab.82920145.iso.1	CRYPTIC	site.03	Lineage 4	lineage4.1.1	Germany
1466	site.03.subj.GB-82930065.lab.82930065.iso.1	CRYPTIC	site.03	Lineage 4	lineage4.3.4.2	Germany
1467	site.03.subj.GB-82940003.lab.82940003.iso.1	CRYPTIC	site.03	Lineage 2	lineage2.2.6	Germany
1468	site.03.subj.GB-82940065.lab.82940065.iso.1	CRYPTIC	site.03	Lineage 4	lineage4.6.2.2	Germany
1469	site.03.subj.GB-82950051.lab.82950051.iso.1	CRYPTIC	site.03	Lineage 4	lineage4.1.2.1	Germany
1470	site.03.subj.GB-82960015.lab.82960015.iso.1	CRYPTIC	site.03	Lineage 2	lineage2.2.6	Germany
1471	site.03.subj.GB-83020044.lab.83020044.iso.1	CRYPTIC	site.03	Lineage 2	lineage2.2.10	Germany
1472	site.03.subj.GB-83030041.lab.83030041.iso.1	CRYPTIC	site.03	Lineage 4	lineage4.2.2	Germany
1473	site.03.subj.GB-83030096.lab.83030096.iso.1	CRYPTIC	site.03	Lineage 2	lineage2.2.10	Germany
1474	site.03.subj.GB-83040076.lab.83040076.iso.1	CRYPTIC	site.03	Lineage 4	lineage4.1.2.1	Germany
1475	site.03.subj.GB-83040086.lab.83040086.iso.1	CRYPTIC	site.03	Lineage 3	lineage3	Germany
1476	site.03.subj.GB-83040121.lab.83040121.iso.1	CRYPTIC	site.03	Lineage 1	lineage1.1.1.1	Germany
1477	site.03.subj.GB-83040125.lab.BG-83040125.iso.1	CRYPTIC	site.03	Lineage 4	lineage4.1.2.1	Germany
1478	site.03.subj.GB-83120058.lab.83120058.iso.1	CRYPTIC	site.03	Lineage 4	lineage4.10	Germany
1479	site.03.subj.GB-83120079.lab.83120079.iso.1	CRYPTIC	site.03	Lineage 3	lineage3.1.1	Germany
1480	site.03.subj.GB-83120086.lab.83120086.iso.1	CRYPTIC	site.03	Lineage 4	lineage4.1.2.1	Germany
1481	site.03.subj.GB-83130038.lab.83130038.iso.1	CRYPTIC	site.03	Lineage 2	lineage2.2.10	Germany
1482	site.03.subj.GB-83130078.lab.83130078.iso.1	CRYPTIC	site.03	Lineage 4	lineage4.10	Germany
1483	site.03.subj.GB-83130107.lab.83130107.iso.1	CRYPTIC	site.03	Lineage 4	lineage4.1.2.1	Germany
1484	site.03.subj.GB-83140042.lab.83140042.iso.1	CRYPTIC	site.03	Lineage 4	lineage4.10	Germany
1485	site.03.subj.GB-83140053.lab.83140053.iso.1	CRYPTIC	site.03	Lineage 4	lineage4.10	Germany
1486	site.03.subj.GB-83140059.lab.83140059.iso.1	CRYPTIC	site.03	Lineage 2	lineage2.2	Germany
1487	site.03.subj.GB-83140083.lab.83140083.iso.1	CRYPTIC	site.03	Lineage 4	lineage4.1.2.1	Germany
1488	site.03.subj.GB-83140118.lab.83140118.iso.1	CRYPTIC	site.03	Lineage 3	lineage3	Germany
1489	site.03.subj.GB-83210018.lab.83210018.iso.1	CRYPTIC	site.03	Lineage 4	lineage4.2.2	Germany
1490	site.03.subj.GB-83210078.lab.83210078.iso.1	CRYPTIC	site.03	Lineage 4	lineage4.10	Germany
1491	site.03.subj.GB-832200133.lab.832200133.iso.1	CRYPTIC	site.03	Lineage 4	lineage4.10	Germany
1492	site.03.subj.GB-83220123.lab.GB-83220123.iso.1	CRYPTIC	site.03	Lineage 2	lineage2.2	Germany
1493	site.03.subj.GB-83220129.lab.83220129.iso.1	CRYPTIC	site.03	Lineage 4	lineage4.10	Germany
1494	site.03.subj.GB-83220131.lab.83220131.iso.1	CRYPTIC	site.03	Lineage 3	lineage3.1.1	Germany
1495	site.03.subj.GB-83230006.lab.83230006.iso.1	CRYPTIC	site.03	Lineage 4	lineage4.10	Germany
1496	site.03.subj.GB-83230008.lab.83230008.iso.1	CRYPTIC	site.03	Lineage 4	lineage4.10	Germany
1497	site.03.subj.GB-83230086.lab.GB-83230086.iso.1	CRYPTIC	site.03	Lineage 4	lineage4.10	Germany
1498	site.03.subj.GB-83230131.lab.83230131.iso.1	CRYPTIC	site.03	Lineage 4	lineage4.1.2.1	Germany
1499	site.03.subj.GB-83240001.lab.83240001.iso.1	CRYPTIC	site.03	Lineage 4	lineage4.2.2	Germany
1500	site.03.subj.GB-83240055.lab.GB-83240055.iso.1	CRYPTIC	site.03	Lineage 4	lineage4.2.2	Germany
1501	site.03.subj.GB-83240060.lab.GB-83240060.iso.1	CRYPTIC	site.03	Lineage 4	lineage4.3.3	Germany
1502	site.03.subj.GB-83250007.lab.83250007.iso.1	CRYPTIC	site.03	Lineage 4	lineage4.2.1	Germany
1503	site.03.subj.GB-83260035.lab.83260035.iso.1	CRYPTIC	site.03	Lineage 2	lineage2.2.7	Germany
1504	site.03.subj.GB-83260036.lab.83260036.iso.1	CRYPTIC	site.03	Lineage 4	lineage4.1.2.1	Germany
1505	site.03.subj.GB-83310031.lab.83310031.iso.1	CRYPTIC	site.03	Lineage 4	lineage4.6.2	Germany
1506	site.03.subj.GB-83320067.lab.83320067.iso.1	CRYPTIC	site.03	Lineage 2	lineage2.2	Germany
1507	site.03.subj.GB-83340002.lab.83340002.iso.1	CRYPTIC	site.03	Lineage 3	lineage3	Germany
1508	site.03.subj.GB-83340034.lab.83340034.iso.1	CRYPTIC	site.03	Lineage 2	lineage2.2.10	Germany
1509	site.03.subj.GB-83340053.lab.83340053.iso.1	CRYPTIC	site.03	Lineage 3	lineage3	Germany
1510	site.03.subj.GB-83340057.lab.GB-83340057.iso.1	CRYPTIC	site.03	Lineage 4	lineage4.1.2.1	Germany
1511	site.03.subj.GB-83350064.lab.83350064.iso.1	CRYPTIC	site.03	Lineage 4	lineage4.1.2	Germany
1512	site.03.subj.GB-83350073.lab.83350073.iso.1	CRYPTIC	site.03	Lineage 4	lineage4.1.2.1	Germany
1513	site.03.subj.GB-83350075.lab.83350075.iso.1	CRYPTIC	site.03	Lineage 2	lineage2.2.9	Germany
1514	site.03.subj.GB-83350076.lab.83350076.iso.1	CRYPTIC	site.03	Lineage 2	lineage2.2.9	Germany
1515	site.03.subj.GB-83360003.lab.83360003.iso.1	CRYPTIC	site.03	Lineage 4	lineage4.10	Germany
1516	site.03.subj.GB-83360004.lab.83360004.iso.1	CRYPTIC	site.03	Lineage 4	lineage4.1.1	Germany
1517	site.03.subj.GB-83410084.lab.GB-83410084.iso.1	CRYPTIC	site.03	Lineage 4	lineage4.4.1.1	Germany
1518	site.03.subj.GB-83420030.lab.83420030.iso.1	CRYPTIC	site.03	Lineage 4	lineage4.3.4.1	Germany
1519	site.03.subj.GB-83420081.lab.GB-83420081.iso.1	CRYPTIC	site.03	Lineage 4	lineage4.1.2	Germany
1520	site.03.subj.GB-83420097.lab.83420097.iso.1	CRYPTIC	site.03	Lineage 4	lineage4.10	Germany
1521	site.03.subj.GB-83420116.lab.GB-83420116.iso.1	CRYPTIC	site.03	Lineage 3	lineage3.1.2.1	Germany
1522	site.03.subj.GB-83450017.lab.83450017.iso.1	CRYPTIC	site.03	Lineage 4	lineage4.1.2.1	Germany
1523	site.03.subj.GB-83450040.lab.83450040.iso.1	CRYPTIC	site.03	Lineage 4	lineage4.1.2.1	Germany
1524	site.03.subj.GB-83450045.lab.83450045.iso.1	CRYPTIC	site.03	Lineage 4	lineage4.3.4.2	Germany
1525	site.03.subj.GB-83510009.lab.GB-83510009.iso.1	CRYPTIC	site.03	Lineage 3	lineage3	Germany
1526	site.03.subj.GB-83510073.lab.83510073.iso.1	CRYPTIC	site.03	Lineage 4	lineage4.2.2	Germany
1527	site.03.subj.GB-83510074.lab.83510074.iso.1	CRYPTIC	site.03	Lineage 1	lineage1.1.2	Germany
1528	site.03.subj.GB-83520016.lab.83520016.iso.1	CRYPTIC	site.03	Lineage 3	lineage3.1.1	Germany
1529	site.03.subj.GB-83520074.lab.83520074.iso.1	CRYPTIC	site.03	Lineage 4	lineage4.10	Germany
1530	site.03.subj.GB-83540001.lab.83540001.iso.1	CRYPTIC	site.03	Lineage 4	lineage4.10	Germany
1531	site.03.subj.GB-83540049.lab.GB-83540049.iso.1	CRYPTIC	site.03	Lineage 4	lineage4.1.2.1	Germany
1532	site.03.subj.GB-83540075.lab.83540075.iso.1	CRYPTIC	site.03	Lineage 4	lineage4.1.2.1	Germany
1533	site.03.subj.GB-83540087.lab.GB-83540087.iso.1	CRYPTIC	site.03	Lineage 4	lineage4.5	Germany
1534	site.03.subj.GB-83560012.lab.83560012.iso.1	CRYPTIC	site.03	Lineage 4	lineage4.3.2	Germany
1535	site.03.subj.GB-83610010.lab.83610010.iso.1	CRYPTIC	site.03	Lineage 2	lineage2.2.10	Germany
1536	site.03.subj.GB-83620041.lab.83620041.iso.1	CRYPTIC	site.03	Lineage 4	lineage4.10	Germany
1537	site.03.subj.GB-83630060.lab.83630060.iso.1	CRYPTIC	site.03	Lineage 4	lineage4.1.2.1	Germany
1538	site.03.subj.GB-83640015.lab.GB-83640015.iso.1	CRYPTIC	site.03	Lineage 4	lineage4.1.2.1	Germany
1539	site.03.subj.GB-83640118.lab.83640118.iso.1	CRYPTIC	site.03	Lineage 2	lineage2.2.10	Germany
1540	site.03.subj.GB-83650053.lab.83650053.iso.1	CRYPTIC	site.03	Lineage 4	lineage4.3.4.1	Germany
1541	site.03.subj.GB-83710009.lab.GB-83710009.iso.1	CRYPTIC	site.03	Lineage 4	lineage4.1.2.1	Germany
1542	site.03.subj.GB-83710064.lab.83710064.iso.1	CRYPTIC	site.03	Lineage 4	lineage4.1.1	Germany
1543	site.03.subj.GB-83720025.lab.83720025.iso.1	CRYPTIC	site.03	Lineage 3	lineage3.1.1	Germany
1544	site.03.subj.GB-83740052.lab.83740052.iso.1	CRYPTIC	site.03	Lineage 2	lineage2.2.10	Germany
1545	site.03.subj.GB-83740101.lab.83740101.iso.1	CRYPTIC	site.03	Lineage 3	lineage3.1.1	Germany
1546	site.03.subj.GB-83750020.lab.GB-83750020.iso.1	CRYPTIC	site.03	Lineage 4	lineage4.1.1.1	Germany
1547	site.03.subj.GB-83750038.lab.83750038.iso.1	CRYPTIC	site.03	Lineage 4	lineage4.5	Germany
1548	site.03.subj.GB-83750042.lab.83750042.iso.1	CRYPTIC	site.03	Lineage 4	lineage4.1.2.1	Germany
1549	site.03.subj.GB-83760009.lab.GB-83760009.iso.1	CRYPTIC	site.03	Lineage 4	lineage4.10	Germany
1550	site.03.subj.GB-83810022.lab.83810022.iso.1	CRYPTIC	site.03	Lineage 4	lineage4.1.2.1	Germany
1551	site.03.subj.GB-83820124.lab.83820124.iso.1	CRYPTIC	site.03	Lineage 4	lineage4.10	Germany
1552	site.03.subj.GB-83820146.lab.83820146.iso.1	CRYPTIC	site.03	Lineage 4	lineage4.1.2.1	Germany
1553	site.03.subj.GB-83820148.lab.83820148.iso.1	CRYPTIC	site.03	Lineage 4	lineage4.5	Germany
1554	site.03.subj.GB-83830009.lab.GB-83830009.iso.1	CRYPTIC	site.03	Lineage 4	lineage4.1.2.1	Germany
1555	site.03.subj.GB-83830125.lab.83830125.iso.1	CRYPTIC	site.03	Lineage 4	lineage4.1.2.1	Germany
1556	site.03.subj.GB-83830126.lab.83830126.iso.1	CRYPTIC	site.03	Lineage 4	lineage4.10	Germany
1557	site.03.subj.GB-83840008.lab.IML-01807.iso.1	CRYPTIC	site.03	Lineage 3	lineage3.1.1	Germany
1558	site.03.subj.GB-83840133.lab.83840133.iso.1	CRYPTIC	site.03	Lineage 3	lineage3	Germany
1559	site.03.subj.GB-83850123.lab.GB-83850123.iso.1	CRYPTIC	site.03	Lineage 4	lineage4.1.2.1	Germany
1560	site.03.subj.GB-83850140.lab.83850140.iso.1	CRYPTIC	site.03	Lineage 4	lineage4.1.2.1	Germany
1561	site.03.subj.GB-83860023.lab.GB-83860023.iso.1	CRYPTIC	site.03	Lineage 4	lineage4.1.2.1	Germany
1562	site.03.subj.GB-83910010.lab.GB-83910010.iso.1	CRYPTIC	site.03	Lineage 2	lineage2.2	Germany
1563	site.03.subj.GB-83910097.lab.GB-83910097.iso.1	CRYPTIC	site.03	Lineage 4	lineage4.1.2.1	Germany
1564	site.03.subj.GB-83940007.lab.IML-02012.iso.1	CRYPTIC	site.03	Lineage 4	lineage4.10	Germany
1565	site.03.subj.GB-83940122.lab.IML-01913.iso.1	CRYPTIC	site.03	Lineage 3	lineage3	Germany
1566	site.03.subj.GB-83940123.lab.GB-83940123.iso.1	CRYPTIC	site.03	Lineage 4	lineage4.1.1	Germany
1567	site.03.subj.GB-83960065.lab.GB-83960065.iso.1	CRYPTIC	site.03	Lineage 4	lineage4.6.2.2	Germany
1568	site.03.subj.GB-84020025.lab.GB-84020025.iso.1	CRYPTIC	site.03	Lineage 4	lineage4.10	Germany
1569	site.03.subj.GB-84020103.lab.84020103.iso.1	CRYPTIC	site.03	Lineage 3	lineage3.1.1	Germany
1570	site.03.subj.GB-84020114.lab.GB-84020114.iso.1	CRYPTIC	site.03	Lineage 1	lineage1.1.2	Germany
1571	site.03.subj.GB-84050021.lab.GB-84050021.iso.1	CRYPTIC	site.03	Lineage 3	lineage3.1.2.1	Germany
1572	site.03.subj.GB-84050086.lab.IML-01761.iso.1	CRYPTIC	site.03	Lineage 4	lineage4.1.2.1	Germany
1573	site.03.subj.GB-84120096.lab.GB-84120096.iso.1	CRYPTIC	site.03	Lineage 4	lineage4.1.2.1	Germany
1574	site.03.subj.GB-84120113.lab.GB-84120113.iso.1	CRYPTIC	site.03	Lineage 4	lineage4.1.2.1	Germany
1575	site.03.subj.GB-84130099.lab.IML-01763.iso.1	CRYPTIC	site.03	Lineage 2	lineage2.2.10	Germany
1576	site.03.subj.GB-84130118.lab.GB-84130118.iso.1	CRYPTIC	site.03	Lineage 4	lineage4.10	Germany
1577	site.03.subj.GB-84140056.lab.GB-84140056.iso.1	CRYPTIC	site.03	Lineage 3	lineage3.1.2	Germany
1578	site.03.subj.GB-84140126.lab.GB-84140126.iso.1	CRYPTIC	site.03	Lineage 4	lineage4.6.2.2	Germany
1579	site.03.subj.GB-84150022.lab.GB-84150022.iso.1	CRYPTIC	site.03	Lineage 2	lineage2.2	Germany
1580	site.03.subj.GB-84160003.lab.IML-02016.iso.1	CRYPTIC	site.03	Lineage 4	lineage4.2.2	Germany
1581	site.03.subj.GB-84210002.lab.84210002.iso.1	CRYPTIC	site.03	Lineage 4	lineage4.10	Germany
1582	site.03.subj.GB-84210116.lab.IML-01914.iso.1	CRYPTIC	site.03	Lineage 2	lineage2.2.10	Germany
1583	site.03.subj.GB-84230076.lab.IML-01806.iso.1	CRYPTIC	site.03	Lineage 4	lineage4.10	Germany
1584	site.03.subj.GB-84230143.lab.IML-01804.iso.1	CRYPTIC	site.03	Lineage 2	lineage2.2.10	Germany
1585	site.03.subj.GB-84240036.lab.IML-01809.iso.1	CRYPTIC	site.03	Lineage 4	lineage4.10	Germany
1586	site.03.subj.GB-84310070.lab.IML-01905.iso.1	CRYPTIC	site.03	Lineage 4	lineage4.10	Germany
1587	site.03.subj.GB-84320110.lab.IML-01912.iso.1	CRYPTIC	site.03	Lineage 4	lineage4.10	Germany
1588	site.03.subj.GB-84340035.lab.IML-01910.iso.1	CRYPTIC	site.03	Lineage 1	lineage1.2.1	Germany
1589	site.03.subj.GB-84340042.lab.IML-02017.iso.1	CRYPTIC	site.03	Lineage 3	lineage3	Germany
1590	site.03.subj.GB-84350009.lab.IML-01760.iso.1	CRYPTIC	site.03	Lineage 4	lineage4.10	Germany
1591	site.03.subj.GB-84420079.lab.IML-01800.iso.1	CRYPTIC	site.03	Lineage 4	lineage4.1.2	Germany
1592	site.03.subj.GB-84430037.lab.IML-01908.iso.1	CRYPTIC	site.03	Lineage 2	lineage2.2.6	Germany
1593	site.03.subj.GB-84450023.lab.IML-01911.iso.1	CRYPTIC	site.03	Lineage 3	lineage3	Germany
1594	site.03.subj.GB-84450131.lab.IML-01805.iso.1	CRYPTIC	site.03	Lineage 4	lineage4.1.1	Germany
1595	site.03.subj.GB-84450148.lab.IML-01817.iso.1	CRYPTIC	site.03	Lineage 4	lineage4.1.2.1	Germany
1596	site.03.subj.GB-84510019.lab.IML-01818.iso.1	CRYPTIC	site.03	Lineage 4	lineage4.1.2.1	Germany
1597	site.03.subj.GB-84510041.lab.IML-01811.iso.1	CRYPTIC	site.03	Lineage 4	lineage4.10	Germany
1598	site.03.subj.GB-84520129.lab.IML-01904.iso.1	CRYPTIC	site.03	Lineage 2	lineage2.2.9	Germany
1599	site.03.subj.GB-84520136.lab.IML-02015.iso.1	CRYPTIC	site.03	Lineage 4	lineage4.4.1.1	Germany
1600	site.03.subj.GB-84540055.lab.IML-01819.iso.1	CRYPTIC	site.03	Lineage 4	lineage4.1.2.1	Germany
1601	site.03.subj.GB-84550175.lab.IML-01826.iso.1	CRYPTIC	site.03	Lineage 2	lineage2.2	Germany
1602	site.03.subj.GB-84610030.lab.IML-02018.iso.1	CRYPTIC	site.03	Lineage 4	lineage4.3.3	Germany
1603	site.03.subj.GB-84610046.lab.IML-01812.iso.1	CRYPTIC	site.03	Lineage 4	lineage4.10	Germany
1604	site.03.subj.GB-84620073.lab.IML-01458.iso.1	CRYPTIC	site.03	Lineage 4	lineage4.10	Germany
1605	site.03.subj.GB-84630102.lab.IML-01813.iso.1	CRYPTIC	site.03	Lineage 3	lineage3	Germany
1606	site.03.subj.GB-84630183.lab.IML-01831.iso.1	CRYPTIC	site.03	Lineage 4	lineage4.1.2.1	Germany
1607	site.03.subj.GB-84640014.lab.IML-01797.iso.1	CRYPTIC	site.03	Lineage 4	lineage4.2.2	Germany
1608	site.03.subj.GB-84710011.lab.IML-01907.iso.1	CRYPTIC	site.03	Lineage 4	lineage4.10	Germany
1609	site.03.subj.GB-84730015.lab.IML-01802.iso.1	CRYPTIC	site.03	Lineage 4	lineage4.1.2	Germany
1610	site.03.subj.GB-84730088.lab.84730088.iso.1	CRYPTIC	site.03	Lineage 2	lineage2.2.10	Germany
1611	site.03.subj.GB-84740051.lab.IML-01796.iso.1	CRYPTIC	site.03	Lineage 4	lineage4.1.2.1	Germany
1612	site.03.subj.GB-84750033.lab.IML-01993.iso.1	CRYPTIC	site.03	Lineage 4	lineage4.1.2.1	Germany
1613	site.03.subj.GB-84750133.lab.IML-01810.iso.1	CRYPTIC	site.03	Lineage 4	lineage4.1.2.1	Germany
1614	site.03.subj.GB-84760012.lab.IML-01829.iso.1	CRYPTIC	site.03	Lineage 4	lineage4.4.1.1	Germany
1615	site.03.subj.GB-84820091.lab.IML-01828.iso.1	CRYPTIC	site.03	Lineage 4	lineage4.1.2	Germany
1616	site.03.subj.GB-84820107.lab.IML-01808.iso.1	CRYPTIC	site.03	Lineage 4	lineage4.10	Germany
1617	site.03.subj.GB-84820136.lab.IML-01814.iso.1	CRYPTIC	site.03	Lineage 4	lineage4.10	Germany
1618	site.03.subj.GB-84820142.lab.IML-01816.iso.1	CRYPTIC	site.03	Lineage 4	lineage4.6.2.2	Germany
1619	site.03.subj.GB-84820146.lab.IML-01827.iso.1	CRYPTIC	site.03	Lineage 4	lineage4.10	Germany
1620	site.03.subj.GB-84830056.lab.IML-01456.iso.1	CRYPTIC	site.03	Lineage 4	lineage4.3.3	Germany
1621	site.03.subj.GB-84840070.lab.IML-01798.iso.1	CRYPTIC	site.03	Lineage 4	lineage4.2.2.1	Germany
1622	site.03.subj.GB-84840120.lab.IML-01803.iso.1	CRYPTIC	site.03	Lineage 3	lineage3.1.1	Germany
1623	site.03.subj.GB-84840153.lab.IML-01830.iso.1	CRYPTIC	site.03	Lineage 4	lineage4.3.3	Germany
1624	site.03.subj.GB-84850101.lab.IML-01799.iso.1	CRYPTIC	site.03	Lineage 4	lineage4.2.2	Germany
1625	site.03.subj.GB-84850112.lab.IML-00653.iso.1	CRYPTIC	site.03	Lineage 4	lineage4.1.2.1	Germany
1626	site.03.subj.GB-84910090.lab.IML-00749.iso.1	CRYPTIC	site.03	Lineage 4	lineage4.2.1	Germany
1627	site.03.subj.GB-84920001.lab.IML-01815.iso.1	CRYPTIC	site.03	Lineage 3	lineage3.1.1	Germany
1628	site.03.subj.GB-84930090.lab.IML-01432.iso.1	CRYPTIC	site.03	Lineage 3	lineage3.1.2	Germany
1629	site.03.subj.GB-84960050.lab.IML-01801.iso.1	CRYPTIC	site.03	Lineage 4	lineage4.1.2	Germany
1630	site.03.subj.GB-85010098.lab.85010098.iso.1	CRYPTIC	site.03	Lineage 2	lineage2.2.10	Germany
1631	site.03.subj.GB-85020119.lab.IML-01460.iso.1	CRYPTIC	site.03	Lineage 4	lineage4.3.3	Germany
1632	site.03.subj.GB-85050015.lab.IML-01992.iso.1	CRYPTIC	site.03	Lineage 4	lineage4.3.1	Germany
1633	site.03.subj.GB-85140046.lab.IML-02010.iso.1	CRYPTIC	site.03	Lineage 4	lineage4.1.2.1	Germany
1634	site.03.subj.GB-85140070.lab.IML-02024.iso.1	CRYPTIC	site.03	Lineage 4	lineage4.10	Germany
1635	site.03.subj.GB-85160011.lab.IML-02049.iso.1	CRYPTIC	site.03	Lineage 4	lineage4.2.2	Germany
1636	site.03.subj.GB-85160118.lab.IML-02002.iso.1	CRYPTIC	site.03	Lineage 2	lineage2.2.9	Germany
1637	site.03.subj.GB-85240039.lab.IML-01433.iso.1	CRYPTIC	site.03	Lineage 4	lineage4.10	Germany
1638	site.03.subj.GB-90110058.lab.IML-02044.iso.1	CRYPTIC	site.03	Lineage 4	lineage4.4.1.1	Germany
1639	site.03.subj.GB-90140027.lab.90140027.iso.1	CRYPTIC	site.03	Lineage 4	lineage4.10	Germany
1640	site.03.subj.GB-90140030.lab.IML-02005.iso.1	CRYPTIC	site.03	Lineage 4	lineage4.1.2.1	Germany
1641	site.03.subj.GB-90150011.lab.IML-01986.iso.1	CRYPTIC	site.03	Lineage 4	lineage4.3.4.2	Germany
1642	site.03.subj.GB-90150034.lab.IML-01991.iso.1	CRYPTIC	site.03	Lineage 4	lineage4.5	Germany
1643	site.03.subj.GB-90240120.lab.IML-01987.iso.1	CRYPTIC	site.03	Lineage 4	lineage4.1.2	Germany
1644	site.03.subj.GB-90250027.lab.IML-02004.iso.1	CRYPTIC	site.03	Lineage 4	lineage4.1.2.1	Germany
1645	site.03.subj.GB-90260010.lab.IML-01994.iso.1	CRYPTIC	site.03	Lineage 4	lineage4.1.2.1	Germany
1646	site.03.subj.GB-90310060.lab.IML-01896.iso.1	CRYPTIC	site.03	Lineage 4	lineage4.5	Germany
1647	site.03.subj.GB-90320001.lab.IML-01997.iso.1	CRYPTIC	site.03	Lineage 4	lineage4.4.1.1	Germany
1648	site.03.subj.GB-90320008.lab.IML-01979.iso.1	CRYPTIC	site.03	Lineage 3	lineage3	Germany
1649	site.03.subj.GB-90350033.lab.IML-02011.iso.1	CRYPTIC	site.03	Lineage 4	lineage4.10	Germany
1650	site.03.subj.GB-90350111.lab.IML-02001.iso.1	CRYPTIC	site.03	Lineage 4	lineage4.5	Germany
1651	site.03.subj.GB-90360027.lab.IML-02021.iso.1	CRYPTIC	site.03	Lineage 4	lineage4.10	Germany
1652	site.03.subj.GB-90360040.lab.IML-01990.iso.1	CRYPTIC	site.03	Lineage 4	lineage4.1.2.1	Germany
1653	site.03.subj.GB-90410108.lab.IML-01996.iso.1	CRYPTIC	site.03	Lineage 3	lineage3	Germany
1654	site.03.subj.GB-90420020.lab.IML-02045.iso.1	CRYPTIC	site.03	Lineage 1	lineage1.2.1	Germany
1655	site.03.subj.GB-90420064.lab.IML-01998.iso.1	CRYPTIC	site.03	Lineage 4	lineage4.1	Germany
1656	site.03.subj.GB-90420139.lab.IML-01915.iso.1	CRYPTIC	site.03	Lineage 4	lineage4.1.2.1	Germany
1657	site.03.subj.GB-90430001.lab.IML-02000.iso.1	CRYPTIC	site.03	Lineage 4	lineage4.3.3	Germany
1658	site.03.subj.GB-90440037.lab.IML-01975.iso.1	CRYPTIC	site.03	Lineage 4	lineage4.3.3	Germany
1659	site.03.subj.GB-90440162.lab.IML-01892.iso.1	CRYPTIC	site.03	Lineage 4	lineage4.1.2.1	Germany
1660	site.03.subj.GB-90450148.lab.90450148.iso.1	CRYPTIC	site.03	Lineage 2	lineage2.2.9	Germany
1661	site.03.subj.GB-90510053.lab.IML-01898.iso.1	CRYPTIC	site.03	Lineage 4	lineage4.1.2.1	Germany
1662	site.03.subj.GB-90520081.lab.IML-01897.iso.1	CRYPTIC	site.03	Lineage 4	lineage4.1.2.1	Germany
1663	site.03.subj.GB-90520094.lab.IML-02048.iso.1	CRYPTIC	site.03	Lineage 4	lineage4.3.3	Germany
1664	site.03.subj.GB-90540073.lab.IML-01899.iso.1	CRYPTIC	site.03	Lineage 4	lineage4.1.2.1	Germany
1665	site.03.subj.GB-90550042.lab.IML-01894.iso.1	CRYPTIC	site.03	Lineage 4	lineage4.10	Germany
1666	site.03.subj.GB-90550057.lab.IML-02009.iso.1	CRYPTIC	site.03	Lineage 4	lineage4.6.1.1	Germany
1667	site.03.subj.GB-90550076.lab.IML-01902.iso.1	CRYPTIC	site.03	Lineage 4	lineage4.5	Germany
1668	site.03.subj.GB-90550098.lab.IML-02043.iso.1	CRYPTIC	site.03	Lineage 4	lineage4.10	Germany
1669	site.03.subj.GB-90550146.lab.IML-01968.iso.1	CRYPTIC	site.03	Lineage 4	lineage4.4.1.1	Germany
1670	site.03.subj.GB-90560039.lab.IML-01999.iso.1	CRYPTIC	site.03	Lineage 2	lineage2.2.6	Germany
1671	site.03.subj.GB-90610042.lab.IML-02040.iso.1	CRYPTIC	site.03	Lineage 4	lineage4.10	Germany
1672	site.03.subj.GB-90610132.lab.IML-01982.iso.1	CRYPTIC	site.03	Lineage 4	lineage4.1.2	Germany
1673	site.03.subj.GB-90620003.lab.IML-01893.iso.1	CRYPTIC	site.03	Lineage 4	lineage4.4.1.1	Germany
1674	site.03.subj.GB-90620146.lab.IML-02003.iso.1	CRYPTIC	site.03	Lineage 4	lineage4	Germany
1675	site.03.subj.GB-90620158.lab.IML-02022.iso.1	CRYPTIC	site.03	Lineage 4	lineage4.10	Germany
1676	site.03.subj.GB-90640003.lab.IML-01895.iso.1	CRYPTIC	site.03	Lineage 4	lineage4.1.2	Germany
1677	site.03.subj.GB-90640090.lab.IML-02041.iso.1	CRYPTIC	site.03	Lineage 4	lineage4.3.3	Germany
1678	site.03.subj.GB-90710009.lab.IML-01985.iso.1	CRYPTIC	site.03	Lineage 1	lineage1.1.2	Germany
1679	site.03.subj.GB-90720148.lab.IML-01969.iso.1	CRYPTIC	site.03	Lineage 2	lineage2.2.7	Germany
1680	site.03.subj.GB-90730068.lab.IML-01971.iso.1	CRYPTIC	site.03	Lineage 4	lineage4.5	Germany
1681	site.03.subj.GB-90740034.lab.IML-01972.iso.1	CRYPTIC	site.03	Lineage 4	lineage4.4.1.1	Germany
1682	site.03.subj.GB-90750080.lab.IML-01900.iso.1	CRYPTIC	site.03	Lineage 4	lineage4.1.2.1	Germany
1683	site.03.subj.GB-90810029.lab.IML-01983.iso.1	CRYPTIC	site.03	Lineage 4	lineage4.10	Germany
1684	site.03.subj.GB-90810036.lab.IML-01981.iso.1	CRYPTIC	site.03	Lineage 2	lineage2.2.10	Germany
1685	site.03.subj.GB-90810105.lab.IML-01970.iso.1	CRYPTIC	site.03	Lineage 4	lineage4.5	Germany
1686	site.03.subj.GB-90810112.lab.IML-01973.iso.1	CRYPTIC	site.03	Lineage 4	lineage4.1.2.1	Germany
1687	site.03.subj.GB-90820082.lab.IML-02042.iso.1	CRYPTIC	site.03	Lineage 4	lineage4.10	Germany
1688	site.03.subj.GB-90820134.lab.IML-02023.iso.1	CRYPTIC	site.03	Lineage 1	lineage1.1.3	Germany
1689	site.03.subj.GB-90840002.lab.IML-02008.iso.1	CRYPTIC	site.03	Lineage 4	lineage4.10	Germany
1690	site.03.subj.GB-90840021.lab.IML-01984.iso.1	CRYPTIC	site.03	Lineage 4	lineage4.10	Germany
1691	site.03.subj.GB-90920055.lab.IML-01977.iso.1	CRYPTIC	site.03	Lineage 4	lineage4.10	Germany
1692	site.03.subj.GB-90940076.lab.IML-01989.iso.1	CRYPTIC	site.03	Lineage 4	lineage4.5	Germany
1693	site.03.subj.GB-90940094.lab.IML-01995.iso.1	CRYPTIC	site.03	Lineage 4	lineage4.5	Germany
1694	site.03.subj.GB-90940119.lab.IML-01901.iso.1	CRYPTIC	site.03	Lineage 4	lineage4.1.2.1	Germany
1695	site.03.subj.GB-90940120.lab.IML-01978.iso.1	CRYPTIC	site.03	Lineage 4	lineage4.5	Germany
1696	site.03.subj.GB-90950030.lab.IML-01976.iso.1	CRYPTIC	site.03	Lineage 4	lineage4.10	Germany
1697	site.03.subj.GB-91020001.lab.IML-02007.iso.1	CRYPTIC	site.03	Lineage 4	lineage4.3.3	Germany
1698	site.03.subj.GB-91020003.lab.IML-01903.iso.1	CRYPTIC	site.03	Lineage 4	lineage4.10	Germany
1699	site.03.subj.GB-91240073.lab.IML-01664.iso.1	CRYPTIC	site.03	Lineage 4	lineage4.1.2.1	Germany
1700	site.03.subj.GB-91450143.lab.IML-01559.iso.1	CRYPTIC	site.03	Lineage 2	lineage2.2.7	Germany
1701	site.03.subj.GB-91520038.lab.IML-01891.iso.1	CRYPTIC	site.03	Lineage 4	lineage4.2.2	Germany
1702	site.03.subj.GB-91540070.lab.IML-00993.iso.1	CRYPTIC	site.03	Lineage 2	lineage2.2.10	Germany
1703	site.03.subj.GB-91540133.lab.IML-01053.iso.1	CRYPTIC	site.03	Lineage 4	lineage4.10	Germany
1704	site.03.subj.GB-91540138.lab.IML-01054.iso.1	CRYPTIC	site.03	Lineage 4	lineage4.10	Germany
1705	site.03.subj.GB-91540140.lab.IML-01055.iso.1	CRYPTIC	site.03	Lineage 4	lineage4.10	Germany
1706	site.03.subj.GB-91540141.lab.IML-01056.iso.1	CRYPTIC	site.03	Lineage 4	lineage4.10	Germany
1707	site.03.subj.GB-91540144.lab.IML-01052.iso.1	CRYPTIC	site.03	Lineage 4	lineage4.10	Germany
1708	site.03.subj.GB-91740042.lab.IML-01890.iso.1	CRYPTIC	site.03	Lineage 1	lineage1.2.2	Germany
1709	site.03.subj.GB-91760001.lab.IML-01889.iso.1	CRYPTIC	site.03	Lineage 3	lineage3	Germany
1710	site.03.subj.GB-91850100.lab.IML-01820.iso.1	CRYPTIC	site.03	Lineage 4	lineage4.6.2	Germany
1711	site.03.subj.GB-91920042.lab.IML-01868.iso.1	CRYPTIC	site.03	Lineage 4	lineage4.1.2.1	Germany
1712	site.03.subj.GB-91930006.lab.IML-01661.iso.1	CRYPTIC	site.03	Lineage 4	lineage4.1.2.1	Germany
1713	site.03.subj.GB-91930008.lab.IML-01655.iso.1	CRYPTIC	site.03	Lineage 4	lineage4.2.1	Germany
1714	site.03.subj.GB-91930063.lab.IML-01869.iso.1	CRYPTIC	site.03	Lineage 4	lineage4.10	Germany
1715	site.03.subj.GB-91940044.lab.IML-01659.iso.1	CRYPTIC	site.03	Lineage 4	lineage4.1.2.1	Germany
1716	site.03.subj.GB-91940164.lab.IML-01663.iso.1	CRYPTIC	site.03	Lineage 6	lineage6	Germany
1717	site.03.subj.GB-92040075.lab.IML-01870.iso.1	CRYPTIC	site.03	Lineage 4	lineage4.10	Germany
1718	site.03.subj.GB-92120013.lab.IML-01656.iso.1	CRYPTIC	site.03	Lineage 4	lineage4.10	Germany
1719	site.03.subj.GB-92140126.lab.IML-01658.iso.1	CRYPTIC	site.03	Lineage 4	lineage4.1.2.1	Germany
1720	site.03.subj.GB-92160046.lab.IML-01606.iso.1	CRYPTIC	site.03	Lineage 4	lineage4.6.2.2	Germany
1721	site.03.subj.GB-92250159.lab.IML-01172.iso.1	CRYPTIC	site.03	Lineage 2	lineage2.2.10	Germany
1722	site.03.subj.GB-92320002.lab.IML-01657.iso.1	CRYPTIC	site.03	Lineage 4	lineage4.6.2.2	Germany
1723	site.03.subj.GB-92320016.lab.IML-01821.iso.1	CRYPTIC	site.03	Lineage 4	lineage4.2.2	Germany
1724	site.03.subj.GB-92340121.lab.IML-01840.iso.1	CRYPTIC	site.03	Lineage 2	lineage2.1	Germany
1725	site.03.subj.GB-92550009.lab.IML-01779.iso.1	CRYPTIC	site.03	Lineage 4	lineage4.10	Germany
1726	site.03.subj.GB-92550119.lab.IML-01776.iso.1	CRYPTIC	site.03	Lineage 4	lineage4.1.2.1	Germany
1727	site.03.subj.GB-92620004.lab.IML-01794.iso.1	CRYPTIC	site.03	Lineage 4	lineage4.2.2.1	Germany
1728	site.03.subj.GB-92620043.lab.IML-01790.iso.1	CRYPTIC	site.03	Lineage 4	lineage4.1.2.1	Germany
1729	site.03.subj.GB-92620080.lab.IML-01787.iso.1	CRYPTIC	site.03	Lineage 2	lineage2.2.10	Germany
1730	site.03.subj.GB-92640125.lab.IML-01777.iso.1	CRYPTIC	site.03	Lineage 4	lineage4.2.1	Germany
1731	site.03.subj.GB-92660032.lab.IML-01863.iso.1	CRYPTIC	site.03	Lineage 3	lineage3	Germany
1732	site.03.subj.GB-92720070.lab.IML-01780.iso.1	CRYPTIC	site.03	Lineage 4	lineage4.1.2.1	Germany
1733	site.03.subj.GB-92720093.lab.IML-01824.iso.1	CRYPTIC	site.03	Lineage 3	lineage3	Germany
1734	site.03.subj.GB-92730094.lab.IML-01782.iso.1	CRYPTIC	site.03	Lineage 4	lineage4	Germany
1735	site.03.subj.GB-92730111.lab.IML-01825.iso.1	CRYPTIC	site.03	Lineage 4	lineage4.5	Germany
1736	site.03.subj.GB-92740005.lab.IML-01783.iso.1	CRYPTIC	site.03	Lineage 4	lineage4.1.2.1	Germany
1737	site.03.subj.GB-92740050.lab.IML-01841.iso.1	CRYPTIC	site.03	Lineage 1	lineage1.1.2	Germany
1738	site.03.subj.GB-92820114.lab.IML-01791.iso.1	CRYPTIC	site.03	Lineage 4	lineage4.1.2.1	Germany
1739	site.03.subj.GB-92840013.lab.IML-01775.iso.1	CRYPTIC	site.03	Lineage 4	lineage4.10	Germany
1740	site.03.subj.GB-92840130.lab.IML-01823.iso.1	CRYPTIC	site.03	Lineage 4	lineage4.3.2	Germany
1741	site.03.subj.GB-92840133.lab.IML-01793.iso.1	CRYPTIC	site.03	Lineage 2	lineage2.2.9	Germany
1742	site.03.subj.GB-92860015.lab.IML-01842.iso.1	CRYPTIC	site.03	Lineage 4	lineage4.2.2	Germany
1743	site.03.subj.GB-92860017.lab.IML-01784.iso.1	CRYPTIC	site.03	Lineage 3	lineage3	Germany
1744	site.03.subj.GB-92910045.lab.IML-01781.iso.1	CRYPTIC	site.03	Lineage 4	lineage4.2.2	Germany
1745	site.03.subj.GB-92910077.lab.IML-01788.iso.1	CRYPTIC	site.03	Lineage 3	lineage3	Germany
1746	site.03.subj.GB-92920007.lab.IML-01785.iso.1	CRYPTIC	site.03	Lineage 4	lineage4.4.1.2	Germany
1747	site.03.subj.GB-92920118.lab.IML-01789.iso.1	CRYPTIC	site.03	Lineage 4	lineage4.1.2	Germany
1748	site.03.subj.GB-92940064.lab.IML-01786.iso.1	CRYPTIC	site.03	Lineage 4	lineage4.1.2.1	Germany
1749	site.03.subj.GB-92940125.lab.IML-01845.iso.1	CRYPTIC	site.03	Lineage 4	lineage4.1.2.1	Germany
1750	site.03.subj.GB-92950076.lab.IML-01843.iso.1	CRYPTIC	site.03	Lineage 3	lineage3	Germany
1751	site.03.subj.GB-92960044.lab.IML-01839.iso.1	CRYPTIC	site.03	Lineage 4	lineage4.10	Germany
1752	site.03.subj.GB-93060043.lab.IML-01792.iso.1	CRYPTIC	site.03	Lineage 4	lineage4.1.2.1	Germany
1753	site.03.subj.GB-93110009.lab.IML-01862.iso.1	CRYPTIC	site.03	Lineage 3	lineage3.1.2	Germany
1754	site.03.subj.GB-93110012.lab.IML-01857.iso.1	CRYPTIC	site.03	Lineage 2	lineage2.2.10	Germany
1755	site.03.subj.GB-93120084.lab.IML-01833.iso.1	CRYPTIC	site.03	Lineage 4	lineage4.1.2.1	Germany
1756	site.03.subj.GB-93130001.lab.IML-01873.iso.1	CRYPTIC	site.03	Lineage 2	lineage2.2.10	Germany
1757	site.03.subj.GB-93130006.lab.IML-01958.iso.1	CRYPTIC	site.03	Lineage 2	lineage2.2.9	Germany
1758	site.03.subj.GB-93140026.lab.IML-01883.iso.1	CRYPTIC	site.03	Lineage 4	lineage4.3.3	Germany
1759	site.03.subj.GB-93140038.lab.IML-01852.iso.1	CRYPTIC	site.03	Lineage 1	lineage1.1.2	Germany
1760	site.03.subj.GB-93140098.lab.IML-01886.iso.1	CRYPTIC	site.03	Lineage 1	lineage1.2.2	Germany
1761	site.03.subj.GB-93140102.lab.IML-01795.iso.1	CRYPTIC	site.03	Lineage 4	lineage4.4.1.1	Germany
1762	site.03.subj.GB-93140103.lab.IML-01838.iso.1	CRYPTIC	site.03	Lineage 4	lineage4.4.1.1	Germany
1763	site.03.subj.GB-93140104.lab.IML-01844.iso.1	CRYPTIC	site.03	Lineage 4	lineage4.5	Germany
1764	site.03.subj.GB-93210092.lab.IML-01835.iso.1	CRYPTIC	site.03	Lineage 3	lineage3	Germany
1765	site.03.subj.GB-93220001.lab.IML-01772.iso.1	CRYPTIC	site.03	Lineage 1	lineage1.1.2	Germany
1766	site.03.subj.GB-93220041.lab.IML-01836.iso.1	CRYPTIC	site.03	Lineage 4	lineage4.2.2	Germany
1767	site.03.subj.GB-93220065.lab.IML-01888.iso.1	CRYPTIC	site.03	Lineage 4	lineage4.10	Germany
1768	site.03.subj.GB-93220127.lab.IML-01774.iso.1	CRYPTIC	site.03	Lineage 4	lineage4.1.2.1	Germany
1769	site.03.subj.GB-93220128.lab.IML-01837.iso.1	CRYPTIC	site.03	Lineage 4	lineage4.6.2.2	Germany
1770	site.03.subj.GB-93230025.lab.IML-01854.iso.1	CRYPTIC	site.03	Lineage 2	lineage2.2.3	Germany
1771	site.03.subj.GB-93230049.lab.IML-01850.iso.1	CRYPTIC	site.03	Lineage 2	lineage2.2.10	Germany
1772	site.03.subj.GB-93230096.lab.IML-01867.iso.1	CRYPTIC	site.03	Lineage 3	lineage3	Germany
1773	site.03.subj.GB-93240013.lab.IML-01959.iso.1	CRYPTIC	site.03	Lineage 4	lineage4.10	Germany
1774	site.03.subj.GB-93240016.lab.IML-01875.iso.1	CRYPTIC	site.03	Lineage 3	lineage3	Germany
1775	site.03.subj.GB-93240047.lab.IML-01851.iso.1	CRYPTIC	site.03	Lineage 4	lineage4.2.2	Germany
1776	site.03.subj.GB-93240070.lab.IML-01832.iso.1	CRYPTIC	site.03	Lineage 4	lineage4.10	Germany
1777	site.03.subj.GB-93310071.lab.IML-01872.iso.1	CRYPTIC	site.03	Lineage 2	lineage2.2.10	Germany
1778	site.03.subj.GB-93320027.lab.IML-01964.iso.1	CRYPTIC	site.03	Lineage 1	lineage1.2.1	Germany
1779	site.03.subj.GB-93320099.lab.IML-01847.iso.1	CRYPTIC	site.03	Lineage 3	lineage3.1.2	Germany
1780	site.03.subj.GB-93320123.lab.IML-01849.iso.1	CRYPTIC	site.03	Lineage 4	lineage4.10	Germany
1781	site.03.subj.GB-93330011.lab.IML-01877.iso.1	CRYPTIC	site.03	Lineage 3	lineage3	Germany
1782	site.03.subj.GB-93350037.lab.IML-01876.iso.1	CRYPTIC	site.03	Lineage 4	lineage4.1.2.1	Germany
1783	site.03.subj.GB-93350039.lab.IML-01859.iso.1	CRYPTIC	site.03	Lineage 4	lineage4.5	Germany
1784	site.03.subj.GB-93350042.lab.IML-01848.iso.1	CRYPTIC	site.03	Lineage 4	lineage4.1.2.1	Germany
1785	site.03.subj.GB-93350079.lab.IML-01846.iso.1	CRYPTIC	site.03	Lineage 4	lineage4.10	Germany
1786	site.03.subj.GB-93350104.lab.IML-01861.iso.1	CRYPTIC	site.03	Lineage 3	lineage3	Germany
1787	site.03.subj.GB-93350134.lab.IML-01879.iso.1	CRYPTIC	site.03	Lineage 4	lineage4.1.2.1	Germany
1788	site.03.subj.GB-93350196.lab.IML-01822.iso.1	CRYPTIC	site.03	Lineage 2	lineage2.2.10	Germany
1789	site.03.subj.GB-93360048.lab.IML-01858.iso.1	CRYPTIC	site.03	Lineage 4	lineage4.10	Germany
1790	site.03.subj.GB-93410062.lab.IML-01860.iso.1	CRYPTIC	site.03	Lineage 4	lineage4.10	Germany
1791	site.03.subj.GB-93430079.lab.IML-01965.iso.1	CRYPTIC	site.03	Lineage 4	lineage4.1.2.1	Germany
1792	site.03.subj.GB-93430100.lab.IML-01834.iso.1	CRYPTIC	site.03	Lineage 4	lineage4.1.2.1	Germany
1793	site.03.subj.GB-93430132.lab.IML-01865.iso.1	CRYPTIC	site.03	Lineage 4	lineage4.3.2	Germany
1794	site.03.subj.GB-93440052.lab.IML-01878.iso.1	CRYPTIC	site.03	Lineage 4	lineage4.1.2.1	Germany
1795	site.03.subj.GB-93450028.lab.IML-01960.iso.1	CRYPTIC	site.03	Lineage 4	lineage4.10	Germany
1796	site.03.subj.GB-93460032.lab.IML-01957.iso.1	CRYPTIC	site.03	Lineage 2	lineage2.2.9	Germany
1797	site.03.subj.GB-93520035.lab.IML-01880.iso.1	CRYPTIC	site.03	Lineage 4	lineage4.3.3	Germany
1798	site.03.subj.GB-93520041.lab.IML-01882.iso.1	CRYPTIC	site.03	Lineage 4	lineage4.10	Germany
1799	site.03.subj.GB-93520127.lab.IML-01967.iso.1	CRYPTIC	site.03	Lineage 4	lineage4.1.2.1	Germany
1800	site.03.subj.GB-93530001.lab.IML-01856.iso.1	CRYPTIC	site.03	Lineage 2	lineage2.2.10	Germany
1801	site.03.subj.GB-93530007.lab.IML-01963.iso.1	CRYPTIC	site.03	Lineage 4	lineage4.10	Germany
1802	site.03.subj.GB-93530021.lab.IML-01855.iso.1	CRYPTIC	site.03	Lineage 4	lineage4.1.2.1	Germany
1803	site.03.subj.GB-93530151.lab.IML-01935.iso.1	CRYPTIC	site.03	Lineage 4	lineage4.1.2.1	Germany
1804	site.03.subj.GB-93530172.lab.IML-01966.iso.1	CRYPTIC	site.03	Lineage 4	lineage4.1.2.1	Germany
1805	site.03.subj.GB-93530222.lab.IML-01864.iso.1	CRYPTIC	site.03	Lineage 4	lineage4.10	Germany
1806	site.03.subj.GB-93550001.lab.IML-01874.iso.1	CRYPTIC	site.03	Lineage 4	lineage4.10	Germany
1807	site.03.subj.GB-93550017.lab.IML-01962.iso.1	CRYPTIC	site.03	Lineage 4	lineage4.10	Germany
1808	site.03.subj.GB-93610028.lab.IML-02027.iso.1	CRYPTIC	site.03	Lineage 1	lineage1.1.1.1	Germany
1809	site.03.subj.GB-93610060.lab.IML-01885.iso.1	CRYPTIC	site.03	Lineage 1	lineage1.2.1	Germany
1810	site.03.subj.GB-93630025.lab.IML-02047.iso.1	CRYPTIC	site.03	Lineage 4	lineage4.10	Germany
1811	site.03.subj.GB-93640069.lab.IML-01881.iso.1	CRYPTIC	site.03	Lineage 4	lineage4.1.2.1	Germany
1812	site.03.subj.GB-93650096.lab.IML-01936.iso.1	CRYPTIC	site.03	Lineage 4	lineage4.10	Germany
1813	site.03.subj.GB-93720004.lab.IML-01887.iso.1	CRYPTIC	site.03	Lineage 4	lineage4.1.2.1	Germany
1814	site.03.subj.GB-93720071.lab.IML-02037.iso.1	CRYPTIC	site.03	Lineage 4	lineage4.1.2	Germany
1815	site.03.subj.GB-93720103.lab.IML-01961.iso.1	CRYPTIC	site.03	Lineage 3	lineage3.1.2	Germany
1816	site.03.subj.GB-93740037.lab.IML-01884.iso.1	CRYPTIC	site.03	Lineage 4	lineage4.1.2.1	Germany
1817	site.03.subj.GB-93750090.lab.IML-02026.iso.1	CRYPTIC	site.03	Lineage 4	lineage4.1.2.1	Germany
1818	site.03.subj.GB-93810012.lab.IML-02020.iso.1	CRYPTIC	site.03	Lineage Bovis	lineageBovis	Germany
1819	site.03.subj.GB-93850001.lab.IML-02035.iso.1	CRYPTIC	site.03	Lineage 3	lineage3	Germany
1820	site.03.subj.GB-93850089.lab.IML-02036.iso.1	CRYPTIC	site.03	Lineage 2	lineage2.2.10	Germany
1821	site.03.subj.GB-93930014.lab.IML-01917.iso.1	CRYPTIC	site.03	Lineage 4	lineage4.3.4.2	Germany
1822	site.03.subj.GB-94010065.lab.IML-02028.iso.1	CRYPTIC	site.03	Lineage 1	lineage1.1.2	Germany
1823	site.03.subj.GB-94020062.lab.IML-02032.iso.1	CRYPTIC	site.03	Lineage 4	lineage4.3.3	Germany
1824	site.03.subj.GB-94020164.lab.IML-01980.iso.1	CRYPTIC	site.03	Lineage 4	lineage4.3.3	Germany
1825	site.03.subj.GB-94030030.lab.IML-02025.iso.1	CRYPTIC	site.03	Lineage 4	lineage4.1.2.1	Germany
1826	site.03.subj.GB-94110010.lab.IML-02033.iso.1	CRYPTIC	site.03	Lineage 4	lineage4.10	Germany
1827	site.03.subj.GB-94140149.lab.IML-01922.iso.1	CRYPTIC	site.03	Lineage 4	lineage4.10	Germany
1828	site.03.subj.GB-94140150.lab.IML-02029.iso.1	CRYPTIC	site.03	Lineage 3	lineage3.1.1	Germany
1829	site.03.subj.GB-94150038.lab.IML-02039.iso.1	CRYPTIC	site.03	Lineage 4	lineage4.1.2.1	Germany
1830	site.03.subj.GB-94210026.lab.IML-01921.iso.1	CRYPTIC	site.03	Lineage 4	lineage4.6	Germany
1831	site.03.subj.GB-94210061.lab.IML-02030.iso.1	CRYPTIC	site.03	Lineage 4	lineage4.3.3	Germany
1832	site.03.subj.GB-94230022.lab.IML-02034.iso.1	CRYPTIC	site.03	Lineage 4	lineage4.1.2	Germany
1833	site.03.subj.GB-94240001.lab.IML-01932.iso.1	CRYPTIC	site.03	Lineage 4	lineage4.1.2.1	Germany
1834	site.03.subj.GB-94240022.lab.IML-01920.iso.1	CRYPTIC	site.03	Lineage 4	lineage4.10	Germany
1835	site.03.subj.GB-94240124.lab.IML-01916.iso.1	CRYPTIC	site.03	Lineage 4	lineage4.2.2	Germany
1836	site.03.subj.GB-94240131.lab.IML-01919.iso.1	CRYPTIC	site.03	Lineage 4	lineage4.2.2	Germany
1837	site.03.subj.GB-94250082.lab.IML-01918.iso.1	CRYPTIC	site.03	Lineage 4	lineage4.1.2	Germany
1838	site.03.subj.GB-94320064.lab.IML-01924.iso.1	CRYPTIC	site.03	Lineage 4	lineage4.3.4.2	Germany
1839	site.03.subj.GB-94320066.lab.IML-01926.iso.1	CRYPTIC	site.03	Lineage 1	lineage1.1.2	Germany
1840	site.03.subj.GB-94320106.lab.IML-02019.iso.1	CRYPTIC	site.03	Lineage 2	lineage2.2.2	Germany
1841	site.03.subj.GB-94330052.lab.IML-01925.iso.1	CRYPTIC	site.03	Lineage 4	lineage4.4.1.1	Germany
1842	site.03.subj.GB-94340127.lab.IML-01923.iso.1	CRYPTIC	site.03	Lineage 2	lineage2.2.10	Germany
1843	site.03.subj.GB-94350119.lab.IML-01933.iso.1	CRYPTIC	site.03	Lineage 4	lineage4.1.2.1	Germany
1844	site.03.subj.GB-94420012.lab.IML-01930.iso.1	CRYPTIC	site.03	Lineage 4	lineage4.1.2.1	Germany
1845	site.03.subj.GB-94460011.lab.IML-01929.iso.1	CRYPTIC	site.03	Lineage 4	lineage4.1.2.1	Germany
1846	site.03.subj.GB-94520001.lab.IML-01931.iso.1	CRYPTIC	site.03	Lineage 4	lineage4.10	Germany
1847	site.03.subj.GB-94520109.lab.IML-01928.iso.1	CRYPTIC	site.03	Lineage 4	lineage4.4.1.1	Germany
1848	site.03.subj.GB-94520120.lab.IML-01927.iso.1	CRYPTIC	site.03	Lineage 4	lineage4.4.1.1	Germany
1849	site.03.subj.GB-94610089.lab.IML-01934.iso.1	CRYPTIC	site.03	Lineage 4	lineage4.3.4.2.1	Germany
1850	site.03.subj.IDENTPAT-0001.lab.IML-00180.iso.1	CRYPTIC	site.03	Lineage 2	lineage2.2.9	Germany
1851	site.03.subj.IML-00001.lab.T129.iso.1	CRYPTIC	site.03	Lineage 2	lineage2.2.10	Tajikistan
1852	site.03.subj.IML-00168.lab.T8727.iso.1	CRYPTIC	site.03	Lineage 2	lineage2.2.10	Tajikistan
1853	site.03.subj.JPN-R2011-0061.lab.JPN-R2011-0061.iso.1	CRYPTIC	site.03	Lineage 2	lineage2.2.1	Germany
1854	site.03.subj.JPN-R2011-0065.lab.JPN-R2011-0065.iso.1	CRYPTIC	site.03	Lineage 2	lineage2.2.6	Germany
1855	site.03.subj.JPN-R2011-0071.lab.JPN-R2011-0071.iso.1	CRYPTIC	site.03	Lineage 2	lineage2.2.1	Germany
1856	site.03.subj.JPN-R2012-00013.lab.03-JPN-R2012-00013.iso.1	CRYPTIC	site.03	Lineage 4	lineage4.4.2	Germany
1857	site.03.subj.JPN-R2012-00021.lab.03-JPN-R2012-0021.iso.1	CRYPTIC	site.03	Lineage 2	lineage2.2.2	Germany
1858	site.03.subj.JPN-R2012-0005.lab.03-JPN-R2012-0005.iso.1	CRYPTIC	site.03	Lineage 4	lineage4.1.1.3	Japan
1859	site.03.subj.JPN-R2012-0006.lab.03-JPN-R2012-0006.iso.1	CRYPTIC	site.03	Lineage 1	lineage1.2.1	Germany
1860	site.03.subj.JPN-R2012-0009.lab.03-JPN-R2012-0009.iso.1	CRYPTIC	site.03	Lineage 2	lineage2.2.1	Germany
1861	site.03.subj.JPN-R2012-0011.lab.JPN-R2012-0011.iso.1	CRYPTIC	site.03	Lineage 2	lineage2.2.3	Germany
1862	site.03.subj.JPN-R2012-0022.lab.JPN-R2012-0022.iso.1	CRYPTIC	site.03	Lineage 2	lineage2.2	Germany
1863	site.03.subj.JPN-R2012-0023.lab.JPN-R2012-0023.iso.1	CRYPTIC	site.03	Lineage 2	lineage2.2.5	Germany
1864	site.03.subj.JPN-R2012-0028.lab.JPN-R2012-0028.iso.1	CRYPTIC	site.03	Lineage 2	lineage2.2.3	Germany
1865	site.03.subj.JPN-R2012-0029.lab.JPN-R2012-0029.iso.1	CRYPTIC	site.03	Lineage 2	lineage2	Germany
1866	site.03.subj.JPN-R2012-0031.lab.JPN-R2012-0031.iso.1	CRYPTIC	site.03	Lineage 2	lineage2.2.2	Germany
1867	site.03.subj.JPN-R2012-0044.lab.JPN-R2012-0044.iso.1	CRYPTIC	site.03	Lineage 4	lineage4.2.2	Germany
1868	site.03.subj.JPN-R2012-0045.lab.JPN-R2012-0045.iso.1	CRYPTIC	site.03	Lineage 2	lineage2.2	Germany
1869	site.03.subj.JPN-R2012-0080.lab.JPN-R2012-0080.iso.1	CRYPTIC	site.03	Lineage 2	lineage2.2.2	Germany
1870	site.03.subj.JPN-R2012-0082.lab.JPN-R2012-0082.iso.1	CRYPTIC	site.03	Lineage 4	lineage4.10	Germany
1871	site.03.subj.JPN-R2012-0086.lab.JPN-R2012-0086.iso.1	CRYPTIC	site.03	Lineage 2	lineage2.2	Germany
1872	site.03.subj.JPN-R2012-0087.lab.JPN-R2012-0087.iso.1	CRYPTIC	site.03	Lineage 1	lineage1.2.1	Germany
1873	site.03.subj.JPN-R2012-0088.lab.JPN-R2012-0088.iso.1	CRYPTIC	site.03	Lineage 1	lineage1.2.1	Germany
1874	site.03.subj.JPN-R2012-0089.lab.JPN-R2012-0089.iso.1	CRYPTIC	site.03	Lineage 2	lineage2.2	Germany
1875	site.03.subj.JPN-R2013-0092.lab.JPN-R2013-0092.iso.1	CRYPTIC	site.03	Lineage 2	lineage2.2	Germany
1876	site.03.subj.JPN-R2013-0095.lab.JPN-R2013-0095.iso.1	CRYPTIC	site.03	Lineage 2	lineage2.2.2	Germany
1877	site.03.subj.JPN-R2013-0099.lab.JPN-R2013-0099.iso.1	CRYPTIC	site.03	Lineage 2	lineage2.2	Germany
1878	site.03.subj.JPN-R2014-0103.lab.03-JPN-R2014-0103.iso.1	CRYPTIC	site.03	Lineage 1	lineage1.2.1	Germany
1879	site.03.subj.JPN-R2014-0104.lab.03-JPN-R2014-0104.iso.1	CRYPTIC	site.03	Lineage 4	lineage4.10	Germany
1880	site.03.subj.JPN-R2014-0110.lab.03-JPN-R2014-0110.iso.1	CRYPTIC	site.03	Lineage 4	lineage4.5	Germany
1881	site.03.subj.JPN-R2014-0111.lab.03-JPN-R2014-0111.iso.1	CRYPTIC	site.03	Lineage 2	lineage2.2.6	Germany
1882	site.03.subj.JPN-R2014-0113.lab.JPN-R2014-0113.iso.1	CRYPTIC	site.03	Lineage 2	lineage2.2	Germany
1883	site.03.subj.KGZ-1264-2018.lab.1264-2018.iso.1	CRYPTIC	site.03	Lineage 2	lineage2.2.10	Kyrgyzstan
1884	site.03.subj.KGZ-13412-2018.lab.13412-2018.iso.1	CRYPTIC	site.03	Mixed	lineage2.2.10/lineage2.2.9	Kyrgyzstan
1885	site.03.subj.KGZ-13420-2018.lab.13420-2018.iso.1	CRYPTIC	site.03	Lineage 2	lineage2.2.10	Kyrgyzstan
1886	site.03.subj.KGZ-14331-2018.lab.14331-2018.iso.1	CRYPTIC	site.03	Lineage 2	lineage2.2.9	Kyrgyzstan
1887	site.03.subj.KGZ-15335-2018.lab.IML-00584.iso.1	CRYPTIC	site.03	Lineage 4	lineage4.1.2	Kyrgyzstan
1888	site.03.subj.KGZ-15516-2018.lab.15516-2018.iso.1	CRYPTIC	site.03	Lineage 2	lineage2.2.10	Kyrgyzstan
1889	site.03.subj.KGZ-3244-2018.lab.3244-2018.iso.1	CRYPTIC	site.03	Lineage 2	lineage2.2.7	Kyrgyzstan
1890	site.03.subj.KGZ-3280-2018.lab.3280-2018.iso.1	CRYPTIC	site.03	Lineage 2	lineage2.2.9	Kyrgyzstan
1891	site.03.subj.KGZ-3588-2018.lab.3588-2018.iso.1	CRYPTIC	site.03	Lineage 2	lineage2.2.10	Kyrgyzstan
1892	site.03.subj.KGZ-4578-2018.lab.4578-2018.iso.1	CRYPTIC	site.03	Lineage 2	lineage2.2.9	Kyrgyzstan
1893	site.03.subj.KGZ-4903-2018.lab.4903-2018.iso.1	CRYPTIC	site.03	Lineage 2	lineage2.2.9	Kyrgyzstan
1894	site.03.subj.KGZ-5296-2018.lab.5296-2018.iso.1	CRYPTIC	site.03	Lineage 2	lineage2.2.10	Kyrgyzstan
1895	site.03.subj.KGZ-5607-2018.lab.5607-2018.iso.1	CRYPTIC	site.03	Lineage 2	lineage2.2.10	Kyrgyzstan
1896	site.03.subj.KGZ-5608-2018.lab.5608-2018.iso.1	CRYPTIC	site.03	Lineage 2	lineage2.2.9	Kyrgyzstan
1897	site.03.subj.KGZ-5747-2018.lab.5747-2018.iso.1	CRYPTIC	site.03	Lineage 2	lineage2.2.10	Kyrgyzstan
1898	site.03.subj.KGZ-5952-2018.lab.5952-2018.iso.1	CRYPTIC	site.03	Lineage 2	lineage2.2.10	Kyrgyzstan
1899	site.03.subj.KGZ-6423-2018.lab.6423-2018.iso.1	CRYPTIC	site.03	Lineage 2	lineage2.2.10	Kyrgyzstan
1900	site.03.subj.KGZ-6505-2018.lab.6505-2018.iso.1	CRYPTIC	site.03	Lineage 4	lineage4.10	Kyrgyzstan
1901	site.03.subj.KGZ-6527-2018.lab.6527-2018.iso.1	CRYPTIC	site.03	Lineage 4	lineage4.3.3	Kyrgyzstan
1902	site.03.subj.KGZ-6576-2018.lab.6576-2018.iso.1	CRYPTIC	site.03	Lineage 2	lineage2.2.10	Kyrgyzstan
1903	site.03.subj.KGZ-6711-2018.lab.6711-2018.iso.1	CRYPTIC	site.03	Lineage 2	lineage2.2.10	Kyrgyzstan
1904	site.03.subj.KGZ-7080-2018.lab.7080-2018.iso.1	CRYPTIC	site.03	Lineage 2	lineage2.2.10	Kyrgyzstan
1905	site.03.subj.KGZ-7162-2018.lab.7162-2018.iso.1	CRYPTIC	site.03	Lineage 2	lineage2.2.9	Kyrgyzstan
1906	site.03.subj.KGZ-7919-2018.lab.7919-2018.iso.1	CRYPTIC	site.03	Lineage 2	lineage2.2.10	Kyrgyzstan
1907	site.03.subj.KYRG-1101.lab.IML-02070.iso.1	CRYPTIC	site.03	Lineage 2	lineage2.2.10	Kyrgyzstan
1908	site.03.subj.KYRG-1278.lab.IML-02071.iso.1	CRYPTIC	site.03	Lineage 2	lineage2.2.10	Kyrgyzstan
1909	site.03.subj.OBR-11729-16.lab.11729-16.iso.1	CRYPTIC	site.03	Lineage 2	lineage2.2.10	Germany
1910	site.03.subj.ROB-75272-18.lab.75272-18.iso.1	CRYPTIC	site.03	Lineage 2	lineage2.2.10	Germany
1911	site.03.subj.T1005.lab.T1005.iso.1	CRYPTIC	site.03	Lineage 2	lineage2.2.9	Tajikistan
1912	site.03.subj.T1010.lab.IML-00008.iso.1	CRYPTIC	site.03	Lineage 2	lineage2.2.10	Germany
1913	site.03.subj.T1012.lab.IML-00009.iso.1	CRYPTIC	site.03	Lineage 2	lineage2.2.10	Germany
1914	site.03.subj.T1037.lab.T1037.iso.1	CRYPTIC	site.03	Lineage 2	lineage2.2.9	Tajikistan
1915	site.03.subj.T1059.lab.IML-00010.iso.1	CRYPTIC	site.03	Lineage 2	lineage2.2.9	Germany
1916	site.03.subj.T1069.lab.T1069.iso.1	CRYPTIC	site.03	Lineage 4	lineage4.10	Tajikistan
1917	site.03.subj.T1176.lab.IML-00011.iso.1	CRYPTIC	site.03	Lineage 2	lineage2.2.10	Germany
1918	site.03.subj.T1185.lab.IML-00012.iso.1	CRYPTIC	site.03	Lineage 4	lineage4.5	Germany
1919	site.03.subj.T1189.lab.T1189.iso.1	CRYPTIC	site.03	Lineage 4	lineage4.10	Tajikistan
1920	site.03.subj.T1246.lab.IML-00013.iso.1	CRYPTIC	site.03	Lineage 2	lineage2.2.9	Germany
1921	site.03.subj.T1271.lab.IML-00014.iso.1	CRYPTIC	site.03	Lineage 4	lineage4.10	Germany
1922	site.03.subj.T1399.lab.T1399.iso.1	CRYPTIC	site.03	Lineage 2	lineage2.2.9	Tajikistan
1923	site.03.subj.T1402.lab.IML-00017.iso.1	CRYPTIC	site.03	Lineage 2	lineage2.2.9	Germany
1924	site.03.subj.T1409.lab.IML-00019.iso.1	CRYPTIC	site.03	Lineage 4	lineage4.5	Germany
1925	site.03.subj.T1442.lab.IML-00020.iso.1	CRYPTIC	site.03	Lineage 2	lineage2.2.10	Germany
1926	site.03.subj.T1454.lab.IML-00022.iso.1	CRYPTIC	site.03	Lineage 2	lineage2.2.10	Germany
1927	site.03.subj.T1567.lab.IML-00024.iso.1	CRYPTIC	site.03	Lineage 2	lineage2.2.10	Germany
1928	site.03.subj.T1607.lab.IML-00025.iso.1	CRYPTIC	site.03	Lineage 2	lineage2.2.10	Germany
1929	site.03.subj.T1613.lab.IML-00026.iso.1	CRYPTIC	site.03	Lineage 2	lineage2.2.9	Germany
1930	site.03.subj.T164.lab.T164.iso.1	CRYPTIC	site.03	Lineage 2	lineage2.2.9	Tajikistan
1931	site.03.subj.T1695.lab.IML-00027.iso.1	CRYPTIC	site.03	Lineage 2	lineage2.2.10	Germany
1932	site.03.subj.T1706.lab.IML-00028.iso.1	CRYPTIC	site.03	Lineage 2	lineage2.2.10	Germany
1933	site.03.subj.T1844.lab.IML-00030.iso.1	CRYPTIC	site.03	Lineage 2	lineage2.2.9	Germany
1934	site.03.subj.T1851.lab.IML-00031.iso.1	CRYPTIC	site.03	Lineage 2	lineage2.2.9	Germany
1935	site.03.subj.T1978.lab.IML-00033.iso.1	CRYPTIC	site.03	Lineage 2	lineage2.2.10	Germany
1936	site.03.subj.T1992.lab.IML-00034.iso.1	CRYPTIC	site.03	Lineage 4	lineage4.10	Germany
1937	site.03.subj.T2100.lab.IML-00035.iso.1	CRYPTIC	site.03	Lineage 4	lineage4.3.3	Germany
1938	site.03.subj.T2101.lab.IML-00036.iso.1	CRYPTIC	site.03	Lineage 2	lineage2.2.10	Germany
1939	site.03.subj.T2243.lab.IML-00038.iso.1	CRYPTIC	site.03	Lineage 4	lineage4.2.1	Germany
1940	site.03.subj.T2245.lab.IML-00039.iso.1	CRYPTIC	site.03	Lineage 2	lineage2.2.10	Germany
1941	site.03.subj.T2266.lab.IML-00040.iso.1	CRYPTIC	site.03	Lineage 4	lineage4.1.2.1	Germany
1942	site.03.subj.T2275.lab.IML-00041.iso.1	CRYPTIC	site.03	Lineage 2	lineage2.2.9	Germany
1943	site.03.subj.T231.lab.T231.iso.1	CRYPTIC	site.03	Lineage 2	lineage2.2.9	Tajikistan
1944	site.03.subj.T232.lab.T232.iso.1	CRYPTIC	site.03	Lineage 2	lineage2.2.9	Tajikistan
1945	site.03.subj.T2440.lab.IML-00042.iso.1	CRYPTIC	site.03	Lineage 2	lineage2.2.10	Germany
1946	site.03.subj.T2447.lab.IML-00043.iso.1	CRYPTIC	site.03	Lineage 4	lineage4.5	Germany
1947	site.03.subj.T2456.lab.IML-00044.iso.1	CRYPTIC	site.03	Lineage 2	lineage2.2.10	Germany
1948	site.03.subj.T2531.lab.IML-00045.iso.1	CRYPTIC	site.03	Lineage 2	lineage2.2.9	Germany
1949	site.03.subj.T2561.lab.IML-00046.iso.1	CRYPTIC	site.03	Lineage 4	lineage4.1.1	Germany
1950	site.03.subj.T2976.lab.IML-00048.iso.1	CRYPTIC	site.03	Lineage 2	lineage2.2.9	Germany
1951	site.03.subj.T3006.lab.IML-00050.iso.1	CRYPTIC	site.03	Lineage 2	lineage2.2.10	Germany
1952	site.03.subj.T359.lab.IML-00003.iso.1	CRYPTIC	site.03	Lineage 2	lineage2.2.10	Germany
1953	site.03.subj.T3598.lab.IML-00051.iso.1	CRYPTIC	site.03	Lineage 4	lineage4.2.1	Germany
1954	site.03.subj.T3604.lab.IML-00052.iso.1	CRYPTIC	site.03	Lineage 2	lineage2.2.9	Germany
1955	site.03.subj.T3619.lab.IML-00053.iso.1	CRYPTIC	site.03	Lineage 2	lineage2.2.9	Germany
1956	site.03.subj.T3908.lab.IML-00054.iso.1	CRYPTIC	site.03	Lineage 2	lineage2.2.10	Germany
1957	site.03.subj.T4065.lab.IML-00055.iso.1	CRYPTIC	site.03	Mixed	lineage4.10/lineage4.5	Germany
1958	site.03.subj.T4321.lab.IML-00056.iso.1	CRYPTIC	site.03	Lineage 4	lineage4.3.3	Germany
1959	site.03.subj.T4445.lab.IML-00057.iso.1	CRYPTIC	site.03	Lineage 4	lineage4.10	Germany
1960	site.03.subj.T4475.lab.IML-00058.iso.1	CRYPTIC	site.03	Lineage 2	lineage2.2.10	Germany
1961	site.03.subj.T4481.lab.IML-00059.iso.1	CRYPTIC	site.03	Lineage 2	lineage2.2.9	Germany
1962	site.03.subj.T4486.lab.IML-00060.iso.1	CRYPTIC	site.03	Lineage 2	lineage2.2.9	Germany
1963	site.03.subj.T4487.lab.IML-00061.iso.1	CRYPTIC	site.03	Lineage 2	lineage2.2.10	Germany
1964	site.03.subj.T4666.lab.IML-00062.iso.1	CRYPTIC	site.03	Lineage 2	lineage2.2.10	Germany
1965	site.03.subj.T4683.lab.IML-00063.iso.1	CRYPTIC	site.03	Lineage 2	lineage2.2.9	Germany
1966	site.03.subj.T4759.lab.IML-00064.iso.1	CRYPTIC	site.03	Lineage 4	lineage4.10	Germany
1967	site.03.subj.T4766.lab.IML-00065.iso.1	CRYPTIC	site.03	Lineage 2	lineage2.2.10	Germany
1968	site.03.subj.T4939.lab.IML-00066.iso.1	CRYPTIC	site.03	Lineage 2	lineage2.2.9	Germany
1969	site.03.subj.T4951.lab.IML-00067.iso.1	CRYPTIC	site.03	Lineage 2	lineage2.2.10	Germany
1970	site.03.subj.T4965.lab.IML-00068.iso.1	CRYPTIC	site.03	Lineage 2	lineage2.2	Germany
1971	site.03.subj.T5.lab.T5.iso.1	CRYPTIC	site.03	Lineage 2	lineage2.2.10	Tajikistan
1972	site.03.subj.T5279.lab.IML-00069.iso.1	CRYPTIC	site.03	Lineage 2	lineage2.2.10	Germany
1973	site.03.subj.T5336.lab.IML-00070.iso.1	CRYPTIC	site.03	Lineage 2	lineage2.2.10	Germany
1974	site.03.subj.T5339.lab.IML-00071.iso.1	CRYPTIC	site.03	Lineage 4	lineage4.10	Germany
1975	site.03.subj.T5342.lab.IML-00072.iso.1	CRYPTIC	site.03	Lineage 2	lineage2.2.10	Germany
1976	site.03.subj.T5423.lab.IML-00073.iso.1	CRYPTIC	site.03	Lineage 4	lineage4.3.3	Germany
1977	site.03.subj.T5437.lab.IML-00074.iso.1	CRYPTIC	site.03	Lineage 2	lineage2.2.10	Germany
1978	site.03.subj.T5448.lab.IML-00075.iso.1	CRYPTIC	site.03	Lineage 2	lineage2.2.9	Germany
1979	site.03.subj.T5462.lab.IML-00076.iso.1	CRYPTIC	site.03	Lineage 2	lineage2.2.10	Germany
1980	site.03.subj.T5554.lab.IML-00077.iso.1	CRYPTIC	site.03	Lineage 2	lineage2.2.9	Germany
1981	site.03.subj.T5574.lab.IML-00078.iso.1	CRYPTIC	site.03	Lineage 4	lineage4.5	Germany
1982	site.03.subj.T5578.lab.IML-00079.iso.1	CRYPTIC	site.03	Lineage 4	lineage4.5	Germany
1983	site.03.subj.T5866.lab.IML-00080.iso.1	CRYPTIC	site.03	Lineage 2	lineage2.2.10	Germany
1984	site.03.subj.T5911.lab.IML-00081.iso.1	CRYPTIC	site.03	Lineage 4	lineage4.10	Germany
1985	site.03.subj.T5960.lab.IML-00082.iso.1	CRYPTIC	site.03	Lineage 4	lineage4.5	Germany
1986	site.03.subj.T5985.lab.IML-00083.iso.1	CRYPTIC	site.03	Lineage 4	lineage4.1.2.1	Germany
1987	site.03.subj.T5988.lab.IML-00084.iso.1	CRYPTIC	site.03	Lineage 2	lineage2.2.10	Germany
1988	site.03.subj.T6003.lab.IML-00086.iso.1	CRYPTIC	site.03	Lineage 2	lineage2.2.9	Germany
1989	site.03.subj.T6036.lab.IML-00087.iso.1	CRYPTIC	site.03	Lineage 2	lineage2.2.10	Germany
1990	site.03.subj.T6103.lab.IML-00088.iso.1	CRYPTIC	site.03	Lineage 4	lineage4.10	Germany
1991	site.03.subj.T6107.lab.IML-00089.iso.1	CRYPTIC	site.03	Lineage 2	lineage2.2.9	Germany
1992	site.03.subj.T6133.lab.IML-00090.iso.1	CRYPTIC	site.03	Lineage 2	lineage2.2.9	Germany
1993	site.03.subj.T6134.lab.IML-00091.iso.1	CRYPTIC	site.03	Lineage 2	lineage2.2.10	Germany
1994	site.03.subj.T6153.lab.IML-00092.iso.1	CRYPTIC	site.03	Lineage 3	lineage3	Germany
1995	site.03.subj.T6237.lab.IML-00094.iso.1	CRYPTIC	site.03	Lineage 2	lineage2.2.10	Germany
[truncated: 8,863 more rows]

## Sheet: I
Table I: List of all samples included in the independent dataset
The data used for this study is public and available here: https://ftp.ebi.ac.uk/pub/databases/cryptic/. We provide the IDs of all isolates used in this study to allow the reproduction of results.
All acronyms are described in Reference #14 (CRyPTIC Consortium. A data compendium associating the genomes of 12,289 Mycobacterium tuberculosis isolates with quantitative resistance phenotypes to 13 antibiotics. Plos Biology. 20(8), e3001721 (2022).
	UNIQUEID	SOURCE	SITE_NAME	LIN1	LIN2	COUNTRY_NAME
0	site.00.subj.BE-1.lab.121341.iso.1	NEJM2018	site.00	Lineage 2	lineage2.2.10	Belgium
1	site.00.subj.BE-10.lab.07MY0789.iso.1	NEJM2018	site.00	Lineage 4	lineage4.6.1.2	Belgium
2	site.00.subj.BE-100.lab.13MY0618.iso.1	NEJM2018	site.00	Lineage 4	lineage4.1.2.1	Belgium
3	site.00.subj.BE-101.lab.13MY0653.iso.1	NEJM2018	site.00	Lineage 4	lineage4.4.1.1	Belgium
4	site.00.subj.BE-102.lab.13MY0655.iso.1	NEJM2018	site.00	Lineage 2	lineage2.2.9	Belgium
5	site.00.subj.BE-103.lab.13MY0669.iso.1	NEJM2018	site.00	Lineage 4	lineage4.1.2.1	Belgium
6	site.00.subj.BE-104.lab.13MY0681.iso.1	NEJM2018	site.00	Lineage 2	lineage2.2.6	Belgium
7	site.00.subj.BE-105.lab.13MY0694.iso.1	NEJM2018	site.00	Lineage 5	lineage5	Belgium
8	site.00.subj.BE-106.lab.13MY0702.iso.1	NEJM2018	site.00	Lineage 4	lineage4.1.2.1	Belgium
9	site.00.subj.BE-107.lab.13MY0715.iso.1	NEJM2018	site.00	Lineage 4	lineage4.3.2	Belgium
10	site.00.subj.BE-108.lab.13MY0734.iso.1	NEJM2018	site.00	Lineage 1	lineage1.2.2	Belgium
11	site.00.subj.BE-109.lab.13MY0736.iso.1	NEJM2018	site.00	Lineage 4	lineage4.10	Belgium
12	site.00.subj.BE-11.lab.07MY0942.iso.1	NEJM2018	site.00	Lineage 4	lineage4.6.1.2	Belgium
13	site.00.subj.BE-110.lab.13MY0739.iso.1	NEJM2018	site.00	Lineage 4	lineage4.10	Belgium
14	site.00.subj.BE-111.lab.13MY0757.iso.1	NEJM2018	site.00	Lineage 4	lineage4.3.2	Belgium
15	site.00.subj.BE-112.lab.13MY0758.iso.1	NEJM2018	site.00	Lineage 4	lineage4.10	Belgium
16	site.00.subj.BE-113.lab.13MY0772.iso.1	NEJM2018	site.00	Lineage 4	lineage4.3.3	Belgium
17	site.00.subj.BE-114.lab.13MY0773.iso.1	NEJM2018	site.00	Lineage Bovis	lineageBovis	Belgium
18	site.00.subj.BE-115.lab.13MY0792.iso.1	NEJM2018	site.00	Lineage 4	lineage4.10	Belgium
19	site.00.subj.BE-116.lab.13MY0802.iso.1	NEJM2018	site.00	Lineage 4	lineage4.1.2.1	Belgium
20	site.00.subj.BE-117.lab.13MY0803.iso.1	NEJM2018	site.00	Lineage 4	lineage4.1.2.1	Belgium
21	site.00.subj.BE-118.lab.13MY0816.iso.1	NEJM2018	site.00	Lineage 4	lineage4.3.3	Belgium
22	site.00.subj.BE-119.lab.13MY0822.iso.1	NEJM2018	site.00	Lineage 4	lineage4	Belgium
23	site.00.subj.BE-12.lab.07MY1001.iso.1	NEJM2018	site.00	Lineage 2	lineage2.2.10	Belgium
24	site.00.subj.BE-120.lab.13MY0829.iso.1	NEJM2018	site.00	Lineage 4	lineage4.1.2.1	Belgium
25	site.00.subj.BE-121.lab.13MY0848.iso.1	NEJM2018	site.00	Lineage 4	lineage4.3.1	Belgium
26	site.00.subj.BE-122.lab.13MY0861.iso.1	NEJM2018	site.00	Lineage 4	lineage4.10	Belgium
27	site.00.subj.BE-123.lab.13MY0866.iso.1	NEJM2018	site.00	Lineage 4	lineage4	Belgium
28	site.00.subj.BE-124.lab.13MY0952.iso.1	NEJM2018	site.00	Lineage 1	lineage1.1.2	Belgium
29	site.00.subj.BE-125.lab.13MY0965.iso.1	NEJM2018	site.00	Lineage 4	lineage4.1.2.1	Belgium
30	site.00.subj.BE-125.lab.13MY1123.iso.1	NEJM2018	site.00	Lineage 4	lineage4.1.2.1	Belgium
31	site.00.subj.BE-126.lab.13MY0969.iso.1	NEJM2018	site.00	Lineage 4	lineage4.2.1	Belgium
32	site.00.subj.BE-127.lab.13MY0991.iso.1	NEJM2018	site.00	Lineage 4	lineage4.1.2.1	Belgium
33	site.00.subj.BE-128.lab.13MY1003.iso.1	NEJM2018	site.00	Lineage 4	lineage4.10	Belgium
34	site.00.subj.BE-129.lab.13MY1013.iso.1	NEJM2018	site.00	Lineage 4	lineage4.1.2.1	Belgium
35	site.00.subj.BE-13.lab.07MY1166.iso.1	NEJM2018	site.00	Lineage 2	lineage2.2.9	Belgium
36	site.00.subj.BE-130.lab.13MY1023.iso.1	NEJM2018	site.00	Lineage 4	lineage4.3.2	Belgium
37	site.00.subj.BE-131.lab.13MY1045.iso.1	NEJM2018	site.00	Lineage 4	lineage4.1.2.1	Belgium
38	site.00.subj.BE-132.lab.13MY1058.iso.1	NEJM2018	site.00	Lineage 4	lineage4.1.2.1	Belgium
39	site.00.subj.BE-133.lab.13MY1065.iso.1	NEJM2018	site.00	Lineage 2	lineage2.2	Belgium
40	site.00.subj.BE-134.lab.13MY1067.iso.1	NEJM2018	site.00	Lineage 4	lineage4.10	Belgium
41	site.00.subj.BE-135.lab.13MY1095.iso.1	NEJM2018	site.00	Lineage Bovis	lineageBovis	Belgium
42	site.00.subj.BE-136.lab.13MY1099.iso.1	NEJM2018	site.00	Lineage 4	lineage4.3.3	Belgium
43	site.00.subj.BE-137.lab.13MY1106.iso.1	NEJM2018	site.00	Lineage 1	lineage1.1.2	Belgium
44	site.00.subj.BE-138.lab.13MY1108.iso.1	NEJM2018	site.00	Lineage 4	lineage4.1.2.1	Belgium
45	site.00.subj.BE-139.lab.13MY1111.iso.1	NEJM2018	site.00	Lineage 4	lineage4.1.1.3	Belgium
46	site.00.subj.BE-14.lab.07MY1196.iso.1	NEJM2018	site.00	Lineage 3	lineage3.1.2	Belgium
47	site.00.subj.BE-140.lab.13MY1114.iso.1	NEJM2018	site.00	Lineage 4	lineage4.10	Belgium
48	site.00.subj.BE-141.lab.13MY1127.iso.1	NEJM2018	site.00	Lineage 4	lineage4.1.2	Belgium
49	site.00.subj.BE-142.lab.13MY1132.iso.1	NEJM2018	site.00	Lineage 4	lineage4.3.2	Belgium
50	site.00.subj.BE-143.lab.13MY1139.iso.1	NEJM2018	site.00	Lineage 3	lineage3.1.1	Belgium
51	site.00.subj.BE-144.lab.13MY1141.iso.1	NEJM2018	site.00	Lineage 4	lineage4.1.2.1	Belgium
52	site.00.subj.BE-145.lab.13MY1143.iso.1	NEJM2018	site.00	Lineage 4	lineage4.5	Belgium
53	site.00.subj.BE-146.lab.13MY1163.iso.1	NEJM2018	site.00	Lineage 4	lineage4.10	Belgium
54	site.00.subj.BE-147.lab.13MY1164.iso.1	NEJM2018	site.00	Unknown	Unknown	Belgium
55	site.00.subj.BE-148.lab.13MY1184.iso.1	NEJM2018	site.00	Lineage 4	lineage4.4.1.1	Belgium
56	site.00.subj.BE-149.lab.13MY1199.iso.1	NEJM2018	site.00	Lineage 4	lineage4.3	Belgium
57	site.00.subj.BE-15.lab.07MY1253.iso.1	NEJM2018	site.00	Lineage 2	lineage2.2.7	Belgium
58	site.00.subj.BE-150.lab.13MY1200.iso.1	NEJM2018	site.00	Lineage 4	lineage4.10	Belgium
59	site.00.subj.BE-151.lab.13MY1206.iso.1	NEJM2018	site.00	Lineage 4	lineage4.10	Belgium
60	site.00.subj.BE-152.lab.13MY1213.iso.1	NEJM2018	site.00	Lineage 4	lineage4.10	Belgium
61	site.00.subj.BE-153.lab.13MY1216.iso.1	NEJM2018	site.00	Lineage 4	lineage4.1	Belgium
62	site.00.subj.BE-154.lab.13MY1221.iso.1	NEJM2018	site.00	Lineage 4	lineage4.10	Belgium
63	site.00.subj.BE-155.lab.13MY1240.iso.1	NEJM2018	site.00	Lineage 4	lineage4.10	Belgium
64	site.00.subj.BE-156.lab.13MY1242.iso.1	NEJM2018	site.00	Lineage 4	lineage4.6.2.1	Belgium
65	site.00.subj.BE-157.lab.13MY1250.iso.1	NEJM2018	site.00	Lineage 4	lineage4.1.2.1	Belgium
66	site.00.subj.BE-158.lab.13MY1265.iso.1	NEJM2018	site.00	Lineage 4	lineage4.1.2.1	Belgium
67	site.00.subj.BE-159.lab.13MY1270.iso.1	NEJM2018	site.00	Lineage 4	lineage4.10	Belgium
68	site.00.subj.BE-16.lab.07MY1281.iso.1	NEJM2018	site.00	Lineage 2	lineage2.2	Belgium
69	site.00.subj.BE-160.lab.13MY1294.iso.1	NEJM2018	site.00	Lineage 4	lineage4.1.2.1	Belgium
70	site.00.subj.BE-161.lab.13MY1307.iso.1	NEJM2018	site.00	Lineage 4	lineage4.3.4.2.1	Belgium
71	site.00.subj.BE-162.lab.13MY1309.iso.1	NEJM2018	site.00	Lineage 3	lineage3	Belgium
72	site.00.subj.BE-163.lab.13MY1311.iso.1	NEJM2018	site.00	Lineage 4	lineage4.10	Belgium
73	site.00.subj.BE-164.lab.13MY1323.iso.1	NEJM2018	site.00	Lineage 4	lineage4.4.1.1	Belgium
74	site.00.subj.BE-165.lab.13MY1366.iso.1	NEJM2018	site.00	Lineage 4	lineage4.4.1.1	Belgium
75	site.00.subj.BE-166.lab.13MY1369.iso.1	NEJM2018	site.00	Lineage 4	lineage4.4.1.1	Belgium
76	site.00.subj.BE-167.lab.13MY1372.iso.1	NEJM2018	site.00	Lineage 4	lineage4.4.1.2	Belgium
77	site.00.subj.BE-168.lab.13MY1412.iso.1	NEJM2018	site.00	Lineage 4	lineage4.1.2.1	Belgium
78	site.00.subj.BE-169.lab.13MY1427.iso.1	NEJM2018	site.00	Lineage 3	lineage3.1.1	Belgium
79	site.00.subj.BE-17.lab.08MY0057.iso.1	NEJM2018	site.00	Lineage 3	lineage3	Belgium
80	site.00.subj.BE-170.lab.13MY1437.iso.1	NEJM2018	site.00	Lineage 2	lineage2.2.3	Belgium
81	site.00.subj.BE-171.lab.13MY1440.iso.1	NEJM2018	site.00	Lineage 4	lineage4.4.1.1	Belgium
82	site.00.subj.BE-172.lab.13MY1442.iso.1	NEJM2018	site.00	Lineage 2	lineage2.2.9	Belgium
83	site.00.subj.BE-173.lab.13MY1467.iso.1	NEJM2018	site.00	Lineage 4	lineage4.4.1.1	Belgium
84	site.00.subj.BE-174.lab.13MY1516.iso.1	NEJM2018	site.00	Lineage 4	lineage4.1.2.1	Belgium
85	site.00.subj.BE-175.lab.13MY1519.iso.1	NEJM2018	site.00	Lineage 4	lineage4.4.1.1	Belgium
86	site.00.subj.BE-176.lab.13MY1533.iso.1	NEJM2018	site.00	Lineage 2	lineage2.2.10	Belgium
87	site.00.subj.BE-177.lab.13MY1557.iso.1	NEJM2018	site.00	Lineage Bovis	lineageBovis	Belgium
88	site.00.subj.BE-178.lab.13MY1561.iso.1	NEJM2018	site.00	Lineage 4	lineage4.1.2.1	Belgium
89	site.00.subj.BE-179.lab.13MY1574.iso.1	NEJM2018	site.00	Lineage 6	lineage6	Belgium
90	site.00.subj.BE-18.lab.08MY0089.iso.1	NEJM2018	site.00	Lineage 4	lineage4.1.3	Belgium
91	site.00.subj.BE-180.lab.13MY1581.iso.1	NEJM2018	site.00	Lineage 4	lineage4.6.2.2	Belgium
92	site.00.subj.BE-181.lab.13MY1582.iso.1	NEJM2018	site.00	Lineage 4	lineage4.1.2.1	Belgium
93	site.00.subj.BE-182.lab.13MY1584.iso.1	NEJM2018	site.00	Lineage 4	lineage4.6.2	Belgium
94	site.00.subj.BE-183.lab.13MY1638.iso.1	NEJM2018	site.00	Lineage 4	lineage4.1.2.1	Belgium
95	site.00.subj.BE-184.lab.13MY1645.iso.1	NEJM2018	site.00	Lineage 4	lineage4.10	Belgium
96	site.00.subj.BE-185.lab.13MY1660.iso.1	NEJM2018	site.00	Lineage 4	lineage4.4.1.1	Belgium
97	site.00.subj.BE-186.lab.13MY1662.iso.1	NEJM2018	site.00	Lineage Bovis	lineageBovis	Belgium
98	site.00.subj.BE-187.lab.13MY1715.iso.1	NEJM2018	site.00	Lineage Bovis	lineageBovis	Belgium
99	site.00.subj.BE-188.lab.13MY1780.iso.1	NEJM2018	site.00	Lineage Bovis	lineageBovis	Belgium
100	site.00.subj.BE-189.lab.13MY1804.iso.1	NEJM2018	site.00	Lineage 3	lineage3.1.1	Belgium
101	site.00.subj.BE-19.lab.08MY0205.iso.1	NEJM2018	site.00	Lineage 4	lineage4.3.3	Belgium
102	site.00.subj.BE-190.lab.13MY1808.iso.1	NEJM2018	site.00	Lineage 4	lineage4.10	Belgium
103	site.00.subj.BE-191.lab.13MY1823.iso.1	NEJM2018	site.00	Lineage 4	lineage4.3.4.1	Belgium
104	site.00.subj.BE-192.lab.13MY1824.iso.1	NEJM2018	site.00	Lineage 4	lineage4.1.2.1	Belgium
105	site.00.subj.BE-193.lab.13MY1825.iso.1	NEJM2018	site.00	Lineage 4	lineage4.3.2	Belgium
106	site.00.subj.BE-194.lab.13MY1832.iso.1	NEJM2018	site.00	Lineage 4	lineage4.10	Belgium
107	site.00.subj.BE-195.lab.13MY1864.iso.1	NEJM2018	site.00	Lineage 4	lineage4.10	Belgium
108	site.00.subj.BE-196.lab.13MY1867.iso.1	NEJM2018	site.00	Lineage 4	lineage4.3.4.2	Belgium
109	site.00.subj.BE-197.lab.13MY1881.iso.1	NEJM2018	site.00	Lineage 4	lineage4.1.2.1	Belgium
110	site.00.subj.BE-198.lab.13MY1937.iso.1	NEJM2018	site.00	Lineage 4	lineage4.3.3	Belgium
111	site.00.subj.BE-199.lab.13MY1947.iso.1	NEJM2018	site.00	Lineage 4	lineage4.10	Belgium
112	site.00.subj.BE-2.lab.131686.iso.1	NEJM2018	site.00	Lineage 4	lineage4.3.4.2	Belgium
113	site.00.subj.BE-20.lab.08MY0349.iso.1	NEJM2018	site.00	Lineage 2	lineage2.2.10	Belgium
114	site.00.subj.BE-200.lab.13MY1981.iso.1	NEJM2018	site.00	Lineage 4	lineage4.1.2.1	Belgium
115	site.00.subj.BE-201.lab.13MY1983.iso.1	NEJM2018	site.00	Lineage 4	lineage4.10	Belgium
116	site.00.subj.BE-202.lab.13MY1985.iso.1	NEJM2018	site.00	Lineage 4	lineage4.1.2.1	Belgium
117	site.00.subj.BE-203.lab.13MY1995.iso.1	NEJM2018	site.00	Lineage 4	lineage4.3.2	Belgium
118	site.00.subj.BE-204.lab.13MY2005.iso.1	NEJM2018	site.00	Lineage 4	lineage4.1.2.1	Belgium
119	site.00.subj.BE-205.lab.13MY2019.iso.1	NEJM2018	site.00	Lineage 4	lineage4.3.4.2.1	Belgium
120	site.00.subj.BE-206.lab.13MY2039.iso.1	NEJM2018	site.00	Lineage 4	lineage4.3.3	Belgium
121	site.00.subj.BE-207.lab.13MY2044.iso.1	NEJM2018	site.00	Lineage 4	lineage4.3.1	Belgium
122	site.00.subj.BE-208.lab.13MY2046.iso.1	NEJM2018	site.00	Lineage 4	lineage4.4.1.1	Belgium
123	site.00.subj.BE-209.lab.13MY2048.iso.1	NEJM2018	site.00	Lineage 4	lineage4.1.2.1	Belgium
124	site.00.subj.BE-21.lab.08MY0385.iso.1	NEJM2018	site.00	Lineage 2	lineage2.2.1	Belgium
125	site.00.subj.BE-210.lab.13MY2069.iso.1	NEJM2018	site.00	Lineage 4	lineage4.4.1.1	Belgium
126	site.00.subj.BE-211.lab.13MY2082.iso.1	NEJM2018	site.00	Lineage 4	lineage4.1.2.1	Belgium
127	site.00.subj.BE-212.lab.13MY2090.iso.1	NEJM2018	site.00	Lineage 3	lineage3	Belgium
128	site.00.subj.BE-213.lab.13MY2092.iso.1	NEJM2018	site.00	Lineage 4	lineage4.1.2.1	Belgium
129	site.00.subj.BE-214.lab.13MY2136.iso.1	NEJM2018	site.00	Lineage Bovis	lineageBovis	Belgium
130	site.00.subj.BE-215.lab.13MY2152.iso.1	NEJM2018	site.00	Lineage 4	lineage4.4.1.1	Belgium
131	site.00.subj.BE-216.lab.13MY2158.iso.1	NEJM2018	site.00	Lineage 4	lineage4.1.2.1	Belgium
132	site.00.subj.BE-217.lab.13MY2167.iso.1	NEJM2018	site.00	Lineage 4	lineage4.4.1.1	Belgium
133	site.00.subj.BE-218.lab.13MY2169.iso.1	NEJM2018	site.00	Lineage 4	lineage4.3.2	Belgium
134	site.00.subj.BE-219.lab.13MY2178.iso.1	NEJM2018	site.00	Lineage 2	lineage2.2.3	Belgium
135	site.00.subj.BE-22.lab.08MY0449.iso.1	NEJM2018	site.00	Lineage 2	lineage2.2.10	Belgium
136	site.00.subj.BE-220.lab.13MY2189.iso.1	NEJM2018	site.00	Lineage 4	lineage4.10	Belgium
137	site.00.subj.BE-221.lab.13MY2202.iso.1	NEJM2018	site.00	Lineage 4	lineage4.1.2.1	Belgium
138	site.00.subj.BE-222.lab.13MY2225.iso.1	NEJM2018	site.00	Lineage 6	lineage6	Belgium
139	site.00.subj.BE-223.lab.13MY2312.iso.1	NEJM2018	site.00	Lineage 2	lineage2.2.9	Belgium
140	site.00.subj.BE-224.lab.14MY0112.iso.1	NEJM2018	site.00	Lineage 2	lineage2.2.9	Belgium
141	site.00.subj.BE-225.lab.14MY0483.iso.1	NEJM2018	site.00	Lineage 2	lineage2.2.7	Belgium
142	site.00.subj.BE-226.lab.14MY0713.iso.1	NEJM2018	site.00	Lineage 2	lineage2.2.10	Belgium
143	site.00.subj.BE-227.lab.14MY1450.iso.1	NEJM2018	site.00	Lineage 4	lineage4.1.2.1	Belgium
144	site.00.subj.BE-228.lab.14MY1492.iso.1	NEJM2018	site.00	Lineage 2	lineage2.2.9	Belgium
145	site.00.subj.BE-229.lab.14MY1571.iso.1	NEJM2018	site.00	Lineage 4	lineage4	Belgium
146	site.00.subj.BE-23.lab.08MY0559.iso.1	NEJM2018	site.00	Lineage 4	lineage4.3.4.2	Belgium
147	site.00.subj.BE-230.lab.14MY1932.iso.1	NEJM2018	site.00	Lineage 4	lineage4.1.2	Belgium
148	site.00.subj.BE-231.lab.14MY2137.iso.1	NEJM2018	site.00	Lineage 2	lineage2.2.10	Belgium
149	site.00.subj.BE-232.lab.15MY0145.iso.1	NEJM2018	site.00	Lineage 4	lineage4.2.2	Belgium
150	site.00.subj.BE-233.lab.15MY0479.iso.1	NEJM2018	site.00	Lineage 4	lineage4.2.1	Belgium
151	site.00.subj.BE-24.lab.08MY0891.iso.1	NEJM2018	site.00	Lineage 4	lineage4.3.3	Belgium
152	site.00.subj.BE-25.lab.08MY1089.iso.1	NEJM2018	site.00	Lineage 2	lineage2.2.10	Belgium
153	site.00.subj.BE-26.lab.08MY1150.iso.1	NEJM2018	site.00	Lineage 2	lineage2.2.10	Belgium
154	site.00.subj.BE-27.lab.08MY1353.iso.1	NEJM2018	site.00	Lineage 4	lineage4.1.2.1	Belgium
155	site.00.subj.BE-28.lab.08MY1454.iso.1	NEJM2018	site.00	Lineage 4	lineage4.10	Belgium
156	site.00.subj.BE-29.lab.08MY1520.iso.1	NEJM2018	site.00	Lineage 2	lineage2.2.10	Belgium
157	site.00.subj.BE-3.lab.07MY0066.iso.1	NEJM2018	site.00	Lineage 2	lineage2.2.9	Belgium
158	site.00.subj.BE-30.lab.08MY1539.iso.1	NEJM2018	site.00	Lineage 2	lineage2.2	Belgium
159	site.00.subj.BE-31.lab.08MY1581.iso.1	NEJM2018	site.00	Lineage 2	lineage2.2.9	Belgium
160	site.00.subj.BE-32.lab.08MY1602.iso.1	NEJM2018	site.00	Lineage 4	lineage4.3.3	Belgium
161	site.00.subj.BE-33.lab.09MY0069.iso.1	NEJM2018	site.00	Lineage 4	lineage4.10	Belgium
162	site.00.subj.BE-34.lab.09MY0190.iso.1	NEJM2018	site.00	Lineage 2	lineage2.2.10	Belgium
163	site.00.subj.BE-35.lab.09MY0391.iso.1	NEJM2018	site.00	Lineage 2	lineage2.2.10	Belgium
164	site.00.subj.BE-36.lab.09MY0426.iso.1	NEJM2018	site.00	Lineage 2	lineage2.2.10	Belgium
165	site.00.subj.BE-37.lab.09MY0467.iso.1	NEJM2018	site.00	Lineage 2	lineage2.2	Belgium
166	site.00.subj.BE-38.lab.09MY0471.iso.1	NEJM2018	site.00	Lineage 1	lineage1.1.3	Belgium
167	site.00.subj.BE-39.lab.09MY1304.iso.1	NEJM2018	site.00	Lineage 2	lineage2.2.10	Belgium
168	site.00.subj.BE-4.lab.07MY0277.iso.1	NEJM2018	site.00	Lineage 4	lineage4.1.3	Belgium
169	site.00.subj.BE-40.lab.10MY0917.iso.1	NEJM2018	site.00	Lineage 4	lineage4.10	Belgium
170	site.00.subj.BE-41.lab.10MY0992.iso.1	NEJM2018	site.00	Lineage 2	lineage2.2.9	Belgium
171	site.00.subj.BE-42.lab.10MY1099.iso.1	NEJM2018	site.00	Lineage 2	lineage2.2.9	Belgium
172	site.00.subj.BE-43.lab.10MY1172.iso.1	NEJM2018	site.00	Lineage Bovis	lineageBovis	Belgium
173	site.00.subj.BE-44.lab.10MY1264.iso.1	NEJM2018	site.00	Lineage 2	lineage2.2.10	Belgium
174	site.00.subj.BE-45.lab.11MY0210.iso.1	NEJM2018	site.00	Lineage 4	lineage4.1.2.1	Belgium
175	site.00.subj.BE-46.lab.11MY0214.iso.1	NEJM2018	site.00	Lineage 2	lineage2.2.9	Belgium
176	site.00.subj.BE-47.lab.11MY0284.iso.1	NEJM2018	site.00	Lineage 2	lineage2.2	Belgium
177	site.00.subj.BE-48.lab.11MY0596.iso.1	NEJM2018	site.00	Lineage 2	lineage2.2.7	Belgium
178	site.00.subj.BE-49.lab.11MY0618.iso.1	NEJM2018	site.00	Lineage 4	lineage4.3.3	Belgium
179	site.00.subj.BE-5.lab.07MY0402.iso.1	NEJM2018	site.00	Lineage 2	lineage2.2.10	Belgium
180	site.00.subj.BE-50.lab.11MY0630.iso.1	NEJM2018	site.00	Lineage 3	lineage3.1.1	Belgium
181	site.00.subj.BE-51.lab.11MY0673.iso.1	NEJM2018	site.00	Lineage 4	lineage4.3.4.2	Belgium
182	site.00.subj.BE-52.lab.11MY1029.iso.1	NEJM2018	site.00	Lineage 2	lineage2.2.10	Belgium
183	site.00.subj.BE-53.lab.11MY1044.iso.1	NEJM2018	site.00	Lineage 4	lineage4.6.1.2	Belgium
184	site.00.subj.BE-54.lab.11MY1117.iso.1	NEJM2018	site.00	Lineage 4	lineage4.3.3	Belgium
185	site.00.subj.BE-55.lab.11MY1339.iso.1	NEJM2018	site.00	Lineage 2	lineage2.2.9	Belgium
186	site.00.subj.BE-56.lab.11MY1719.iso.1	NEJM2018	site.00	Lineage 4	lineage4.6.2	Belgium
187	site.00.subj.BE-57.lab.11MY1724.iso.1	NEJM2018	site.00	Lineage 4	lineage4.3.2	Belgium
188	site.00.subj.BE-58.lab.11MY1855.iso.1	NEJM2018	site.00	Lineage 4	lineage4.3.3	Belgium
189	site.00.subj.BE-59.lab.12MY0093.iso.1	NEJM2018	site.00	Lineage 4	lineage4.3.3	Belgium
190	site.00.subj.BE-6.lab.07MY0662.iso.1	NEJM2018	site.00	Lineage 4	lineage4	Belgium
191	site.00.subj.BE-60.lab.12MY0223.iso.1	NEJM2018	site.00	Lineage 4	lineage4.10	Belgium
192	site.00.subj.BE-61.lab.12MY0258.iso.1	NEJM2018	site.00	Lineage 4	lineage4.2.2.1	Belgium
193	site.00.subj.BE-62.lab.12MY0570.iso.1	NEJM2018	site.00	Lineage 2	lineage2.2.9	Belgium
194	site.00.subj.BE-63.lab.12MY0988.iso.1	NEJM2018	site.00	Lineage 2	lineage2.2.9	Belgium
195	site.00.subj.BE-64.lab.12MY1124.iso.1	NEJM2018	site.00	Lineage 3	lineage3	Belgium
196	site.00.subj.BE-65.lab.12MY1157.iso.1	NEJM2018	site.00	Lineage 2	lineage2.2.9	Belgium
197	site.00.subj.BE-66.lab.12MY1287.iso.1	NEJM2018	site.00	Lineage 2	lineage2.2.3	Belgium
198	site.00.subj.BE-67.lab.12MY1475.iso.1	NEJM2018	site.00	Lineage 4	lineage4.2.1	Belgium
199	site.00.subj.BE-68.lab.12MY1487.iso.1	NEJM2018	site.00	Lineage 2	lineage2.2	Belgium
200	site.00.subj.BE-69.lab.12MY1616.iso.1	NEJM2018	site.00	Lineage 4	lineage4.3.3	Belgium
201	site.00.subj.BE-7.lab.07MY0775.iso.1	NEJM2018	site.00	Lineage 2	lineage2.2.9	Belgium
202	site.00.subj.BE-70.lab.12MY1730.iso.1	NEJM2018	site.00	Lineage 2	lineage2.2.9	Belgium
203	site.00.subj.BE-71.lab.12MY1752.iso.1	NEJM2018	site.00	Lineage 4	lineage4.10	Belgium
204	site.00.subj.BE-72.lab.12MY1761.iso.1	NEJM2018	site.00	Lineage 4	lineage4.3.3	Belgium
205	site.00.subj.BE-73.lab.12MY1792.iso.1	NEJM2018	site.00	Lineage 4	lineage4.3.4.2	Belgium
206	site.00.subj.BE-74.lab.13MY0048.iso.1	NEJM2018	site.00	Lineage 4	lineage4.10	Belgium
207	site.00.subj.BE-75.lab.13MY0049.iso.1	NEJM2018	site.00	Lineage 2	lineage2.2.9	Belgium
208	site.00.subj.BE-76.lab.13MY0159.iso.1	NEJM2018	site.00	Lineage 2	lineage2.2.10	Belgium
209	site.00.subj.BE-77.lab.13MY0161.iso.1	NEJM2018	site.00	Lineage 2	lineage2.2.10	Belgium
210	site.00.subj.BE-78.lab.13MY0200.iso.1	NEJM2018	site.00	Lineage 2	lineage2.2.10	Belgium
211	site.00.subj.BE-79.lab.13MY0292.iso.1	NEJM2018	site.00	Lineage 4	lineage4.3.1	Belgium
212	site.00.subj.BE-8.lab.07MY0787.iso.1	NEJM2018	site.00	Lineage 2	lineage2.2.10	Belgium
213	site.00.subj.BE-80.lab.13MY0319.iso.1	NEJM2018	site.00	Lineage 2	lineage2.2.10	Belgium
214	site.00.subj.BE-81.lab.13MY0442.iso.1	NEJM2018	site.00	Lineage 4	lineage4.4.1.1	Belgium
215	site.00.subj.BE-82.lab.13MY0448.iso.1	NEJM2018	site.00	Lineage 4	lineage4.10	Belgium
216	site.00.subj.BE-83.lab.13MY0452.iso.1	NEJM2018	site.00	Lineage 4	lineage4.1.2.1	Belgium
217	site.00.subj.BE-84.lab.13MY0462.iso.1	NEJM2018	site.00	Lineage 4	lineage4.3.3	Belgium
218	site.00.subj.BE-85.lab.13MY0475.iso.1	NEJM2018	site.00	Lineage 4	lineage4.1.2.1	Belgium
219	site.00.subj.BE-86.lab.13MY0493.iso.1	NEJM2018	site.00	Lineage 2	lineage2.2	Belgium
220	site.00.subj.BE-87.lab.13MY0494.iso.1	NEJM2018	site.00	Lineage 2	lineage2.2.4	Belgium
221	site.00.subj.BE-88.lab.13MY0512.iso.1	NEJM2018	site.00	Lineage 4	lineage4.1.2.1	Belgium
222	site.00.subj.BE-89.lab.13MY0515.iso.1	NEJM2018	site.00	Lineage 4	lineage4.10	Belgium
223	site.00.subj.BE-9.lab.07MY0788.iso.1	NEJM2018	site.00	Lineage 2	lineage2.2.10	Belgium
224	site.00.subj.BE-90.lab.13MY0518.iso.1	NEJM2018	site.00	Lineage 4	lineage4.1.2.1	Belgium
225	site.00.subj.BE-91.lab.13MY0526.iso.1	NEJM2018	site.00	Lineage 4	lineage4.4.1.1	Belgium
226	site.00.subj.BE-92.lab.13MY0531.iso.1	NEJM2018	site.00	Lineage 4	lineage4.3.2	Belgium
227	site.00.subj.BE-93.lab.13MY0537.iso.1	NEJM2018	site.00	Lineage 4	lineage4.3.3	Belgium
228	site.00.subj.BE-94.lab.13MY0539.iso.1	NEJM2018	site.00	Lineage Bovis	lineageBovis	Belgium
229	site.00.subj.BE-95.lab.13MY0570.iso.1	NEJM2018	site.00	Lineage 4	lineage4.6.1.1	Belgium
230	site.00.subj.BE-96.lab.13MY0573.iso.1	NEJM2018	site.00	Lineage 4	lineage4.10	Belgium
231	site.00.subj.BE-97.lab.13MY0577.iso.1	NEJM2018	site.00	Lineage 4	lineage4.10	Belgium
232	site.00.subj.BE-98.lab.13MY0578.iso.1	NEJM2018	site.00	Lineage 4	lineage4.10	Belgium
233	site.00.subj.BE-99.lab.13MY0586.iso.1	NEJM2018	site.00	Lineage Bovis	lineageBovis	Belgium
234	site.00.subj.ES_FE01.lab.FE01.iso.1	NEJM2018	site.00	Lineage 4	lineage4.10	Spain
235	site.00.subj.ES_FE03.lab.FE03.iso.1	NEJM2018	site.00	Lineage 4	lineage4.3.2	Spain
236	site.00.subj.ES_FE05.lab.FE05.iso.1	NEJM2018	site.00	Lineage 2	lineage2.2.10	Spain
237	site.00.subj.ES_FE14.lab.FE14.iso.1	NEJM2018	site.00	Lineage 4	lineage4.1.2.1	Spain
238	site.00.subj.ES_FE20.lab.FE20.iso.1	NEJM2018	site.00	Lineage 2	lineage2.2.1	Spain
239	site.00.subj.ES_FE21.lab.FE21.iso.1	NEJM2018	site.00	Lineage 4	lineage4.1.2.1	Spain
240	site.00.subj.ES_FE23.lab.FE23.iso.1	NEJM2018	site.00	Lineage 4	lineage4.1.2.1	Spain
241	site.00.subj.ES_FE24.lab.FE24.iso.1	NEJM2018	site.00	Lineage 2	lineage2.2.10	Spain
242	site.00.subj.ES_FE27.lab.FE27.iso.1	NEJM2018	site.00	Lineage 4	lineage4.5	Spain
243	site.00.subj.ES_FE28.lab.FE28.iso.1	NEJM2018	site.00	Lineage 4	lineage4.10	Spain
244	site.00.subj.ES_FE29.lab.FE29.iso.1	NEJM2018	site.00	Lineage 4	lineage4.3.3	Spain
245	site.00.subj.ES_FE34.lab.FE34.iso.1	NEJM2018	site.00	Lineage 4	lineage4.10	Spain
246	site.00.subj.ES_FE36.lab.FE36.iso.1	NEJM2018	site.00	Lineage 4	lineage4.3.3	Spain
247	site.00.subj.ES_FE37.lab.FE37.iso.1	NEJM2018	site.00	Lineage 2	lineage2.2.10	Spain
248	site.00.subj.ES_FE40.lab.FE40.iso.1	NEJM2018	site.00	Lineage 4	lineage4.3.2	Spain
249	site.00.subj.ES_FE41.lab.FE41.iso.1	NEJM2018	site.00	Lineage 4	lineage4.1.2.1	Spain
250	site.00.subj.ES_G139.lab.G139.iso.1	NEJM2018	site.00	Lineage 4	lineage4.1.2.1	Spain
251	site.00.subj.ES_G142.lab.G142.iso.1	NEJM2018	site.00	Lineage 4	lineage4.3.3	Spain
252	site.00.subj.ES_G143.lab.G143.iso.1	NEJM2018	site.00	Lineage 4	lineage4.10	Spain
253	site.00.subj.ES_G179.lab.G179.iso.1	NEJM2018	site.00	Lineage 3	lineage3	Spain
254	site.00.subj.ES_G180M.lab.G180M.iso.1	NEJM2018	site.00	Lineage 4	lineage4.3.2	Spain
255	site.00.subj.ES_G182.lab.G182.iso.1	NEJM2018	site.00	Lineage 4	lineage4.1.2.1	Spain
256	site.00.subj.ES_G183.lab.G183.iso.1	NEJM2018	site.00	Lineage 4	lineage4.1.1	Spain
257	site.00.subj.ES_G186.lab.G186.iso.1	NEJM2018	site.00	Lineage 4	lineage4.3.2	Spain
258	site.00.subj.ES_G188.lab.G188.iso.1	NEJM2018	site.00	Lineage 1	lineage1.2.2	Spain
259	site.00.subj.ES_G190.lab.G190.iso.1	NEJM2018	site.00	Lineage 4	lineage4.10	Spain
260	site.00.subj.ES_G191.lab.G191.iso.1	NEJM2018	site.00	Lineage 4	lineage4.10	Spain
261	site.00.subj.ES_G192.lab.G192.iso.1	NEJM2018	site.00	Lineage 4	lineage4.1.2.1	Spain
262	site.00.subj.ES_G195.lab.G195.iso.1	NEJM2018	site.00	Lineage 3	lineage3	Spain
263	site.00.subj.ES_G196.lab.G196.iso.1	NEJM2018	site.00	Lineage 4	lineage4.3.2	Spain
264	site.00.subj.ES_G200.lab.G200.iso.1	NEJM2018	site.00	Lineage 4	lineage4.4.1.1	Spain
265	site.00.subj.ES_G201.lab.G201.iso.1	NEJM2018	site.00	Lineage 4	lineage4.10	Spain
266	site.00.subj.ES_G202.lab.G202.iso.1	NEJM2018	site.00	Lineage 4	lineage4.3.2	Spain
267	site.00.subj.ES_G204.lab.G204.iso.1	NEJM2018	site.00	Lineage 4	lineage4.1.2.1	Spain
268	site.00.subj.ES_G205.lab.G205.iso.1	NEJM2018	site.00	Lineage 4	lineage4.1.2.1	Spain
269	site.00.subj.ES_G208.lab.G208.iso.1	NEJM2018	site.00	Lineage 4	lineage4.10	Spain
270	site.00.subj.ES_G209.lab.G209.iso.1	NEJM2018	site.00	Lineage 4	lineage4.3.2	Spain
271	site.00.subj.ES_G322.lab.G322.iso.1	NEJM2018	site.00	Lineage 4	lineage4.3.3	Spain
272	site.00.subj.ES_G323.lab.G323.iso.1	NEJM2018	site.00	Lineage 4	lineage4.1.2.1	Spain
273	site.00.subj.ES_G338.lab.G338.iso.1	NEJM2018	site.00	Lineage 4	lineage4.1.2.1	Spain
274	site.00.subj.ES_G348.lab.G348.iso.1	NEJM2018	site.00	Lineage 4	lineage4.3.2	Spain
275	site.00.subj.ES_G350.lab.G350.iso.1	NEJM2018	site.00	Lineage 4	lineage4.3.2	Spain
276	site.00.subj.ES_G356.lab.G356.iso.1	NEJM2018	site.00	Lineage 4	lineage4.1.2.1	Spain
277	site.00.subj.ES_G357.lab.G357.iso.1	NEJM2018	site.00	Lineage 4	lineage4.10	Spain
278	site.00.subj.ES_G358.lab.G358.iso.1	NEJM2018	site.00	Lineage 4	lineage4.1.2.1	Spain
279	site.00.subj.ES_G594.lab.G594.iso.1	NEJM2018	site.00	Lineage 4	lineage4.3.4.1	Spain
280	site.00.subj.ES_G621.lab.G621.iso.1	NEJM2018	site.00	Lineage 4	lineage4.10	Spain
281	site.00.subj.ES_G623.lab.G623.iso.1	NEJM2018	site.00	Lineage 4	lineage4.10	Spain
282	site.00.subj.ES_G627.lab.G627.iso.1	NEJM2018	site.00	Lineage 4	lineage4.10	Spain
283	site.00.subj.ES_G630.lab.G630.iso.1	NEJM2018	site.00	Lineage 4	lineage4.6.2.2	Spain
284	site.00.subj.ES_G634.lab.G634.iso.1	NEJM2018	site.00	Lineage 4	lineage4.10	Spain
285	site.00.subj.ES_G637.lab.G637.iso.1	NEJM2018	site.00	Lineage 4	lineage4.10	Spain
286	site.00.subj.ES_G641.lab.G641.iso.1	NEJM2018	site.00	Lineage 4	lineage4.3.2	Spain
287	site.00.subj.ES_G644.lab.G644.iso.1	NEJM2018	site.00	Lineage 4	lineage4.3.4.1	Spain
288	site.00.subj.ES_G701.lab.G701.iso.1	NEJM2018	site.00	Lineage 4	lineage4.1.2.1	Spain
289	site.00.subj.ES_G725.lab.G725.iso.1	NEJM2018	site.00	Lineage 4	lineage4.10	Spain
290	site.00.subj.ES_G757.lab.G757.iso.1	NEJM2018	site.00	Lineage 4	lineage4.10	Spain
291	site.00.subj.ES_G766.lab.G766.iso.1	NEJM2018	site.00	Lineage 4	lineage4.1.2.1	Spain
292	site.00.subj.ES_G768.lab.G768.iso.1	NEJM2018	site.00	Lineage 4	lineage4.10	Spain
293	site.00.subj.ES_G770.lab.G770.iso.1	NEJM2018	site.00	Lineage 4	lineage4.1.3	Spain
294	site.00.subj.ES_G773.lab.G773.iso.1	NEJM2018	site.00	Lineage 2	lineage2.2	Spain
295	site.00.subj.ES_G778.lab.G778.iso.1	NEJM2018	site.00	Lineage 4	lineage4.10	Spain
296	site.00.subj.ES_G909.lab.G909.iso.1	NEJM2018	site.00	Lineage 4	lineage4.1.2.1	Spain
297	site.00.subj.ES_G910.lab.G910.iso.1	NEJM2018	site.00	Lineage 4	lineage4.1.2.1	Spain
298	site.00.subj.NETHERLANDS_NLA000000560.lab.NLA000000560.iso.1	NEJM2018	site.00	Lineage 2	lineage2.2.10	Netherlands
299	site.00.subj.NETHERLANDS_NLA000000636.lab.NLA000000636.iso.1	NEJM2018	site.00	Lineage 4	lineage4.3.4.2.1	Netherlands
300	site.00.subj.NETHERLANDS_NLA000000709.lab.NLA000000709.iso.1	NEJM2018	site.00	Lineage 3	lineage3.1.1	Netherlands
301	site.00.subj.NETHERLANDS_NLA000001061.lab.NLA000001061.iso.1	NEJM2018	site.00	Lineage 3	lineage3.1.1	Netherlands
302	site.00.subj.NETHERLANDS_NLA000001768.lab.NLA000001768.iso.1	NEJM2018	site.00	Lineage 4	lineage4.3.3	Netherlands
303	site.00.subj.NETHERLANDS_NLA000001969.lab.NLA000001969.iso.1	NEJM2018	site.00	Lineage 4	lineage4.3.3	Netherlands
304	site.00.subj.NETHERLANDS_NLA000016604.lab.NLA000016604.iso.1	NEJM2018	site.00	Lineage 4	lineage4.1.2.1	Netherlands
305	site.00.subj.NETHERLANDS_NLA000016726.lab.NLA000016726.iso.1	NEJM2018	site.00	Lineage 4	lineage4.3.4.2.1	Netherlands
306	site.00.subj.NETHERLANDS_NLA000016764.lab.NLA000016764.iso.1	NEJM2018	site.00	Lineage 4	lineage4.3.4.1	Netherlands
307	site.00.subj.NETHERLANDS_NLA000016985.lab.NLA000016985.iso.1	NEJM2018	site.00	Lineage 4	lineage4.2.2.1	Netherlands
308	site.00.subj.NETHERLANDS_NLA000017603.lab.NLA000017603.iso.1	NEJM2018	site.00	Lineage 3	lineage3	Netherlands
309	site.00.subj.NETHERLANDS_NLA000017744.lab.NLA000017744.iso.1	NEJM2018	site.00	Lineage 4	lineage4.3.3	Netherlands
310	site.00.subj.NETHERLANDS_NLA000017848.lab.NLA000017848.iso.1	NEJM2018	site.00	Lineage 4	lineage4.3.3	Netherlands
311	site.00.subj.NETHERLANDS_NLA000017891.lab.NLA000017891.iso.1	NEJM2018	site.00	Lineage 4	lineage4.3.3	Netherlands
312	site.00.subj.NETHERLANDS_NLA000018190.lab.NLA000018190.iso.1	NEJM2018	site.00	Lineage 4	lineage4.1.2.1	Netherlands
313	site.00.subj.NETHERLANDS_NLA000100072.lab.NLA000100072.iso.1	NEJM2018	site.00	Lineage 4	lineage4.6.2.2	Netherlands
314	site.00.subj.NETHERLANDS_NLA000100143.lab.NLA000100143.iso.1	NEJM2018	site.00	Lineage 4	lineage4.3.3	Netherlands
315	site.00.subj.NETHERLANDS_NLA000100352.lab.NLA000100352.iso.1	NEJM2018	site.00	Lineage 3	lineage3	Netherlands
316	site.00.subj.NETHERLANDS_NLA000100450.lab.NLA000100450.iso.1	NEJM2018	site.00	Lineage 4	lineage4.1.3	Netherlands
317	site.00.subj.NETHERLANDS_NLA000100510.lab.NLA000100510.iso.1	NEJM2018	site.00	Lineage 4	lineage4.4.1.1	Netherlands
318	site.00.subj.NETHERLANDS_NLA000100906.lab.NLA000100906.iso.1	NEJM2018	site.00	Lineage 4	lineage4.3.3	Netherlands
319	site.00.subj.NETHERLANDS_NLA000101151.lab.NLA000101151.iso.1	NEJM2018	site.00	Lineage 4	lineage4	Netherlands
320	site.00.subj.NETHERLANDS_NLA000101717.lab.NLA000101717.iso.1	NEJM2018	site.00	Lineage 4	lineage4.3.3	Netherlands
321	site.00.subj.NETHERLANDS_NLA000101876.lab.NLA000101876.iso.1	NEJM2018	site.00	Lineage 4	lineage4.6.2.2	Netherlands
322	site.00.subj.NETHERLANDS_NLA000101954.lab.NLA000101954.iso.1	NEJM2018	site.00	Mixed	lineage4.1.3/lineage4.3.4.2	Netherlands
323	site.00.subj.NETHERLANDS_NLA000102124.lab.NLA000102124.iso.1	NEJM2018	site.00	Lineage 4	lineage4.3.4.2	Netherlands
324	site.00.subj.NETHERLANDS_NLA000200042.lab.NLA000200042.iso.1	NEJM2018	site.00	Lineage 2	lineage2.2.6	Netherlands
325	site.00.subj.NETHERLANDS_NLA000200052.lab.NLA000200052.iso.1	NEJM2018	site.00	Lineage 4	lineage4.6.1.2	Netherlands
326	site.00.subj.NETHERLANDS_NLA000200433.lab.NLA000200433.iso.1	NEJM2018	site.00	Lineage 5	lineage5	Netherlands
327	site.00.subj.NETHERLANDS_NLA000200442.lab.NLA000200442.iso.1	NEJM2018	site.00	Lineage 2	lineage2.2.10	Netherlands
328	site.00.subj.NETHERLANDS_NLA000201001.lab.NLA000201001.iso.1	NEJM2018	site.00	Lineage 4	lineage4.2.2	Netherlands
329	site.00.subj.NETHERLANDS_NLA000201244.lab.NLA000201244.iso.1	NEJM2018	site.00	Lineage 2	lineage2.2.7	Netherlands
330	site.00.subj.NETHERLANDS_NLA000201358.lab.NLA000201358.iso.1	NEJM2018	site.00	Lineage 3	lineage3	Netherlands
331	site.00.subj.NETHERLANDS_NLA000201392.lab.NLA000201392.iso.1	NEJM2018	site.00	Lineage 2	lineage2.2.10	Netherlands
332	site.00.subj.NETHERLANDS_NLA000201572.lab.NLA000201572.iso.1	NEJM2018	site.00	Lineage 1	lineage1.1.2	Netherlands
333	site.00.subj.NETHERLANDS_NLA000201682.lab.NLA000201682.iso.1	NEJM2018	site.00	Lineage 4	lineage4.1.2	Netherlands
334	site.00.subj.NETHERLANDS_NLA000201734.lab.NLA000201734.iso.1	NEJM2018	site.00	Lineage 4	lineage4.10	Netherlands
335	site.00.subj.NETHERLANDS_NLA000202008.lab.NLA000202008.iso.1	NEJM2018	site.00	Lineage 4	lineage4.10	Netherlands
336	site.00.subj.NETHERLANDS_NLA000300339.lab.NLA000300339.iso.1	NEJM2018	site.00	Lineage 4	lineage4.2.2.1	Netherlands
337	site.00.subj.NETHERLANDS_NLA000300607.lab.NLA000300607.iso.1	NEJM2018	site.00	Lineage 2	lineage2.2.7	Netherlands
338	site.00.subj.NETHERLANDS_NLA000300848.lab.NLA000300848.iso.1	NEJM2018	site.00	Lineage 4	lineage4.1.2.1	Netherlands
339	site.00.subj.NETHERLANDS_NLA000300865.lab.NLA000300865.iso.1	NEJM2018	site.00	Lineage 4	lineage4.1.3	Netherlands
340	site.00.subj.NETHERLANDS_NLA000301029.lab.NLA000301029.iso.1	NEJM2018	site.00	Lineage 4	lineage4.1.2.1	Netherlands
341	site.00.subj.NETHERLANDS_NLA000301067.lab.NLA000301067.iso.1	NEJM2018	site.00	Lineage 3	lineage3.1.1	Netherlands
342	site.00.subj.NETHERLANDS_NLA000301074.lab.NLA000301074.iso.1	NEJM2018	site.00	Lineage 4	lineage4.1.3	Netherlands
343	site.00.subj.NETHERLANDS_NLA000301077.lab.NLA000301077.iso.1	NEJM2018	site.00	Lineage Bovis	lineageBovis	Netherlands
344	site.00.subj.NETHERLANDS_NLA000301128.lab.NLA000301128.iso.1	NEJM2018	site.00	Lineage 4	lineage4.1.2.1	Netherlands
345	site.00.subj.NETHERLANDS_NLA000301149.lab.NLA000301149.iso.1	NEJM2018	site.00	Lineage 4	lineage4.1.2.1	Netherlands
346	site.00.subj.NETHERLANDS_NLA000301359.lab.NLA000301359.iso.1	NEJM2018	site.00	Lineage 4	lineage4.4.1.1	Netherlands
347	site.00.subj.NETHERLANDS_NLA000301546.lab.NLA000301546.iso.1	NEJM2018	site.00	Lineage 4	lineage4.2.1	Netherlands
348	site.00.subj.NETHERLANDS_NLA000301652.lab.NLA000301652.iso.1	NEJM2018	site.00	Lineage 2	lineage2.2.6	Netherlands
349	site.00.subj.NETHERLANDS_NLA000301715.lab.NLA000301715.iso.1	NEJM2018	site.00	Lineage 2	lineage2.2	Netherlands
350	site.00.subj.NETHERLANDS_NLA000400074.lab.NLA000400074.iso.1	NEJM2018	site.00	Lineage 4	lineage4.2.1	Netherlands
351	site.00.subj.NETHERLANDS_NLA000400122.lab.NLA000400122.iso.1	NEJM2018	site.00	Lineage 4	lineage4.3.4.2.1	Netherlands
352	site.00.subj.NETHERLANDS_NLA000400459.lab.NLA000400459.iso.1	NEJM2018	site.00	Lineage 4	lineage4.3.3	Netherlands
353	site.00.subj.NETHERLANDS_NLA000400812.lab.NLA000400812.iso.1	NEJM2018	site.00	Lineage 3	lineage3	Netherlands
354	site.00.subj.NETHERLANDS_NLA000401154.lab.NLA000401154.iso.1	NEJM2018	site.00	Lineage 2	lineage2.2.7	Netherlands
355	site.00.subj.NETHERLANDS_NLA000401210.lab.NLA000401210.iso.1	NEJM2018	site.00	Lineage 2	lineage2.2.10	Netherlands
356	site.00.subj.NETHERLANDS_NLA000401230.lab.NLA000401230.iso.1	NEJM2018	site.00	Lineage 2	lineage2.2.9	Netherlands
357	site.00.subj.NETHERLANDS_NLA000401297.lab.NLA000401297.iso.1	NEJM2018	site.00	Lineage 3	lineage3	Netherlands
358	site.00.subj.NETHERLANDS_NLA000401303.lab.NLA000401303.iso.1	NEJM2018	site.00	Lineage 4	lineage4.1.3	Netherlands
359	site.00.subj.NETHERLANDS_NLA000401316.lab.NLA000401316.iso.1	NEJM2018	site.00	Lineage 3	lineage3	Netherlands
360	site.00.subj.NETHERLANDS_NLA000401745.lab.NLA000401745.iso.1	NEJM2018	site.00	Lineage 2	lineage2.2.10	Netherlands
361	site.00.subj.NETHERLANDS_NLA000401820.lab.NLA000401820.iso.1	NEJM2018	site.00	Lineage 3	lineage3	Netherlands
362	site.00.subj.NETHERLANDS_NLA000500538.lab.NLA000500538.iso.1	NEJM2018	site.00	Lineage 2	lineage2.2.10	Netherlands
363	site.00.subj.NETHERLANDS_NLA000500665.lab.NLA000500665.iso.1	NEJM2018	site.00	Lineage 4	lineage4.1.1	Netherlands
364	site.00.subj.NETHERLANDS_NLA000500952.lab.NLA000500952.iso.1	NEJM2018	site.00	Lineage 4	lineage4.6.1.2	Netherlands
365	site.00.subj.NETHERLANDS_NLA000501371.lab.NLA000501371.iso.1	NEJM2018	site.00	Lineage 2	lineage2.2.10	Netherlands
366	site.00.subj.NETHERLANDS_NLA000601176.lab.NLA000601176.iso.1	NEJM2018	site.00	Lineage 3	lineage3	Netherlands
367	site.00.subj.NETHERLANDS_NLA000601492.lab.NLA000601492.iso.1	NEJM2018	site.00	Lineage 4	lineage4.3.3	Netherlands
368	site.00.subj.NETHERLANDS_NLA000601773.lab.NLA000601773.iso.1	NEJM2018	site.00	Lineage 3	lineage3	Netherlands
369	site.00.subj.NETHERLANDS_NLA000700190.lab.NLA000700190.iso.1	NEJM2018	site.00	Lineage 4	lineage4.1.1.3	Netherlands
370	site.00.subj.NETHERLANDS_NLA000700569.lab.NLA000700569.iso.1	NEJM2018	site.00	Lineage 4	lineage4.3.4.2.1	Netherlands
371	site.00.subj.NETHERLANDS_NLA000701201.lab.NLA000701201.iso.1	NEJM2018	site.00	Lineage 3	lineage3	Netherlands
372	site.00.subj.NETHERLANDS_NLA000701259.lab.NLA000701259.iso.1	NEJM2018	site.00	Lineage 2	lineage2.2.7	Netherlands
373	site.00.subj.NETHERLANDS_NLA000801694.lab.NLA000801694.iso.1	NEJM2018	site.00	Lineage 3	lineage3	Netherlands
374	site.00.subj.NETHERLANDS_NLA000801695.lab.NLA000801695.iso.1	NEJM2018	site.00	Lineage 2	lineage2.2.9	Netherlands
375	site.00.subj.NETHERLANDS_NLA000801696.lab.NLA000801696.iso.1	NEJM2018	site.00	Lineage 2	lineage2.2	Netherlands
376	site.00.subj.NETHERLANDS_NLA000801697.lab.NLA000801697.iso.1	NEJM2018	site.00	Lineage 4	lineage4.1.2.1	Netherlands
377	site.00.subj.NETHERLANDS_NLA000801810.lab.NLA000801810.iso.1	NEJM2018	site.00	Lineage 4	lineage4.1.2	Netherlands
378	site.00.subj.NETHERLANDS_NLA001000120.lab.NLA001000120.iso.1	NEJM2018	site.00	Lineage 4	lineage4.1.2.1	Netherlands
379	site.00.subj.NETHERLANDS_NLA009400010.lab.NLA009400010.iso.1	NEJM2018	site.00	Lineage 3	lineage3.1.1	Netherlands
380	site.00.subj.NETHERLANDS_NLA009400322.lab.NLA009400322.iso.1	NEJM2018	site.00	Lineage 4	lineage4.1.3	Netherlands
381	site.00.subj.NETHERLANDS_NLA009400630.lab.NLA009400630.iso.1	NEJM2018	site.00	Lineage 4	lineage4	Netherlands
382	site.00.subj.NETHERLANDS_NLA009400815.lab.NLA009400815.iso.1	NEJM2018	site.00	Lineage 4	lineage4.4.2	Netherlands
383	site.00.subj.NETHERLANDS_NLA009401354.lab.NLA009401354.iso.1	NEJM2018	site.00	Lineage 4	lineage4.10	Netherlands
384	site.00.subj.NETHERLANDS_NLA009401480.lab.NLA009401480.iso.1	NEJM2018	site.00	Lineage 4	lineage4.2.2.1	Netherlands
385	site.00.subj.NETHERLANDS_NLA009401519.lab.NLA009401519.iso.1	NEJM2018	site.00	Lineage 2	lineage2.2	Netherlands
386	site.00.subj.NETHERLANDS_NLA009402429.lab.NLA009402429.iso.1	NEJM2018	site.00	Lineage 4	lineage4.6.1.2	Netherlands
387	site.00.subj.NETHERLANDS_NLA009500011.lab.NLA009500011.iso.1	NEJM2018	site.00	Lineage 4	lineage4.10	Netherlands
388	site.00.subj.NETHERLANDS_NLA009500730.lab.NLA009500730.iso.1	NEJM2018	site.00	Lineage 4	lineage4.1.1.1	Netherlands
389	site.00.subj.NETHERLANDS_NLA009500746.lab.NLA009500746.iso.1	NEJM2018	site.00	Lineage 4	lineage4.1.1.1	Netherlands
390	site.00.subj.NETHERLANDS_NLA009501246.lab.NLA009501246.iso.1	NEJM2018	site.00	Lineage 4	lineage4.1.1	Netherlands
391	site.00.subj.NETHERLANDS_NLA009501310.lab.NLA009501310.iso.1	NEJM2018	site.00	Lineage 4	lineage4.3.3	Netherlands
392	site.00.subj.NETHERLANDS_NLA009501599.lab.NLA009501599.iso.1	NEJM2018	site.00	Lineage Bovis	lineageBovis	Netherlands
393	site.00.subj.NETHERLANDS_NLA009501710.lab.NLA009501710.iso.1	NEJM2018	site.00	Lineage 4	lineage4.3.4.2.1	Netherlands
394	site.00.subj.NETHERLANDS_NLA009501837.lab.NLA009501837.iso.1	NEJM2018	site.00	Lineage 4	lineage4.1.2.1	Netherlands
395	site.00.subj.NETHERLANDS_NLA009502009.lab.NLA009502009.iso.1	NEJM2018	site.00	Lineage 4	lineage4.3.4.2	Netherlands
396	site.00.subj.NETHERLANDS_NLA009502172.lab.NLA009502172.iso.1	NEJM2018	site.00	Lineage 4	lineage4.3.4.1	Netherlands
397	site.00.subj.NETHERLANDS_NLA009600108.lab.NLA009600108.iso.1	NEJM2018	site.00	Lineage 2	lineage2.2.10	Netherlands
398	site.00.subj.NETHERLANDS_NLA009600800.lab.NLA009600800.iso.1	NEJM2018	site.00	Lineage 1	lineage1.2.1	Netherlands
399	site.00.subj.NETHERLANDS_NLA009600875.lab.NLA009600875.iso.1	NEJM2018	site.00	Lineage 4	lineage4.3	Netherlands
400	site.00.subj.NETHERLANDS_NLA009601030.lab.NLA009601030.iso.1	NEJM2018	site.00	Lineage 3	lineage3	Netherlands
401	site.00.subj.NETHERLANDS_NLA009601360.lab.NLA009601360.iso.1	NEJM2018	site.00	Lineage 4	lineage4.3.3	Netherlands
402	site.00.subj.NETHERLANDS_NLA009601659.lab.NLA009601659.iso.1	NEJM2018	site.00	Lineage 2	lineage2.2.10	Netherlands
403	site.00.subj.NETHERLANDS_NLA009601810.lab.NLA009601810.iso.1	NEJM2018	site.00	Lineage 4	lineage4.3.3	Netherlands
404	site.00.subj.NETHERLANDS_NLA009700174.lab.NLA009700174.iso.1	NEJM2018	site.00	Lineage 4	lineage4.1.2	Netherlands
405	site.00.subj.NETHERLANDS_NLA009700256.lab.NLA009700256.iso.1	NEJM2018	site.00	Lineage 4	lineage4.2.1	Netherlands
406	site.00.subj.NETHERLANDS_NLA009700296.lab.NLA009700296.iso.1	NEJM2018	site.00	Lineage 3	lineage3.1.1	Netherlands
407	site.00.subj.NETHERLANDS_NLA009700983.lab.NLA009700983.iso.1	NEJM2018	site.00	Lineage 4	lineage4.6.1.2	Netherlands
408	site.00.subj.NETHERLANDS_NLA009701340.lab.NLA009701340.iso.1	NEJM2018	site.00	Lineage 4	lineage4.1.1	Netherlands
409	site.00.subj.NETHERLANDS_NLA009701444.lab.NLA009701444.iso.1	NEJM2018	site.00	Lineage 4	lineage4.10	Netherlands
410	site.00.subj.NETHERLANDS_NLA009701714.lab.NLA009701714.iso.1	NEJM2018	site.00	Lineage 2	lineage2.2.10	Netherlands
411	site.00.subj.NETHERLANDS_NLA009701938.lab.NLA009701938.iso.1	NEJM2018	site.00	Lineage 1	lineage1.1.2	Netherlands
412	site.00.subj.NETHERLANDS_NLA009702191.lab.NLA009702191.iso.1	NEJM2018	site.00	Lineage 4	lineage4.2.2.1	Netherlands
413	site.00.subj.NETHERLANDS_NLA009702211.lab.NLA009702211.iso.1	NEJM2018	site.00	Lineage 4	lineage4.3.3	Netherlands
414	site.00.subj.NETHERLANDS_NLA009702403.lab.NLA009702403.iso.1	NEJM2018	site.00	Lineage 4	lineage4.6.2.2	Netherlands
415	site.00.subj.NETHERLANDS_NLA009702465.lab.NLA009702465.iso.1	NEJM2018	site.00	Lineage 4	lineage4.1.2.1	Netherlands
416	site.00.subj.NETHERLANDS_NLA009800243.lab.NLA009800243.iso.1	NEJM2018	site.00	Lineage 4	lineage4.2.2	Netherlands
417	site.00.subj.NETHERLANDS_NLA009800667.lab.NLA009800667.iso.1	NEJM2018	site.00	Lineage 4	lineage4.1.2.1	Netherlands
418	site.00.subj.NETHERLANDS_NLA009800720.lab.NLA009800720.iso.1	NEJM2018	site.00	Lineage 1	lineage1.2.1	Netherlands
419	site.00.subj.NETHERLANDS_NLA009800926.lab.NLA009800926.iso.1	NEJM2018	site.00	Lineage 2	lineage2.2	Netherlands
420	site.00.subj.NETHERLANDS_NLA009801095.lab.NLA009801095.iso.1	NEJM2018	site.00	Lineage 3	lineage3	Netherlands
421	site.00.subj.NETHERLANDS_NLA009801154.lab.NLA009801154.iso.1	NEJM2018	site.00	Lineage 4	lineage4.10	Netherlands
422	site.00.subj.NETHERLANDS_NLA009801164.lab.NLA009801164.iso.1	NEJM2018	site.00	Lineage 4	lineage4.2.1	Netherlands
423	site.00.subj.NETHERLANDS_NLA009801500.lab.NLA009801500.iso.1	NEJM2018	site.00	Lineage 2	lineage2.2.1	Netherlands
424	site.00.subj.NETHERLANDS_NLA009801661.lab.NLA009801661.iso.1	NEJM2018	site.00	Lineage 4	lineage4.4.1.1	Netherlands
425	site.00.subj.NETHERLANDS_NLA009802070.lab.NLA009802070.iso.1	NEJM2018	site.00	Lineage 1	lineage1.2.2	Netherlands
426	site.00.subj.NETHERLANDS_NLA009900180.lab.NLA009900180.iso.1	NEJM2018	site.00	Lineage 2	lineage2.2.10	Netherlands
427	site.00.subj.NETHERLANDS_NLA009900182.lab.NLA009900182.iso.1	NEJM2018	site.00	Lineage 4	lineage4.1.2.1	Netherlands
428	site.00.subj.NETHERLANDS_NLA009900478.lab.NLA009900478.iso.1	NEJM2018	site.00	Lineage 4	lineage4.3.3	Netherlands
429	site.00.subj.NETHERLANDS_NLA009900895.lab.NLA009900895.iso.1	NEJM2018	site.00	Lineage 2	lineage2.2.3	Netherlands
430	site.00.subj.NETHERLANDS_NLA009900939.lab.NLA009900939.iso.1	NEJM2018	site.00	Lineage 4	lineage4.2.1	Netherlands
431	site.00.subj.NETHERLANDS_NLA009901267.lab.NLA009901267.iso.1	NEJM2018	site.00	Lineage 4	lineage4.10	Netherlands
432	site.00.subj.NETHERLANDS_NLA009901304.lab.NLA009901304.iso.1	NEJM2018	site.00	Lineage 4	lineage4.10	Netherlands
433	site.00.subj.NETHERLANDS_NLA009901354.lab.NLA009901354.iso.1	NEJM2018	site.00	Lineage 4	lineage4.2.1	Netherlands
434	site.00.subj.NETHERLANDS_NLA009902034.lab.NLA009902034.iso.1	NEJM2018	site.00	Lineage 4	lineage4.10	Netherlands
435	site.00.subj.NETHERLANDS_NLA009902230.lab.NLA009902230.iso.1	NEJM2018	site.00	Lineage 4	lineage4.3.4.1	Netherlands
436	site.00.subj.NETHERLANDS_NLA009902322.lab.NLA009902322.iso.1	NEJM2018	site.00	Lineage 4	lineage4.4.1.1	Netherlands
437	site.00.subj.PERU_00-R0086.lab.00-R0086.iso.1	NEJM2018	site.00	Lineage 2	lineage2.2	Peru
438	site.00.subj.PERU_00-R0178.lab.00-R0178.iso.1	NEJM2018	site.00	Lineage 4	lineage4.3.3	Peru
439	site.00.subj.PERU_00-R0223.lab.00-R0223.iso.1	NEJM2018	site.00	Lineage 4	lineage4.10	Peru
440	site.00.subj.PERU_00-R0312.lab.00-R0312.iso.1	NEJM2018	site.00	Lineage 4	lineage4.3.3	Peru
441	site.00.subj.PERU_00-R0453.lab.00-R0453.iso.1	NEJM2018	site.00	Lineage 4	lineage4.3.3	Peru
442	site.00.subj.PERU_00-R1399.lab.00-R1399.iso.1	NEJM2018	site.00	Lineage 4	lineage4	Peru
443	site.00.subj.PERU_00-R1405.lab.00-R1405.iso.1	NEJM2018	site.00	Lineage 4	lineage4	Peru
444	site.00.subj.PERU_00-R1547.lab.00-R1547.iso.1	NEJM2018	site.00	Lineage 4	lineage4	Peru
445	site.00.subj.PERU_00-R1549.lab.00-R1549.iso.1	NEJM2018	site.00	Lineage 4	lineage4	Peru
446	site.00.subj.PERU_00-R1562.lab.00-R1562.iso.1	NEJM2018	site.00	Lineage 2	lineage2.2	Peru
447	site.00.subj.PERU_01-R0185.lab.01-R0185.iso.1	NEJM2018	site.00	Lineage 4	lineage4.1.2.1	Peru
448	site.00.subj.PERU_01-R0238.lab.01-R0238.iso.1	NEJM2018	site.00	Lineage 4	lineage4.3.2	Peru
449	site.00.subj.PERU_01-R0244.lab.01-R0244.iso.1	NEJM2018	site.00	Lineage 4	lineage4.1.2.1	Peru
450	site.00.subj.PERU_01-R0265.lab.01-R0265.iso.1	NEJM2018	site.00	Lineage 4	lineage4.1.2.1	Peru
451	site.00.subj.PERU_01-R0272.lab.01-R0272.iso.1	NEJM2018	site.00	Lineage 4	lineage4	Peru
452	site.00.subj.PERU_01-R0276.lab.01-R0276.iso.1	NEJM2018	site.00	Lineage 4	lineage4.3.4.2	Peru
453	site.00.subj.PERU_01-R0420.lab.01-R0420.iso.1	NEJM2018	site.00	Lineage 4	lineage4.3.4.2	Peru
454	site.00.subj.PERU_01-R0451.lab.01-R0451.iso.1	NEJM2018	site.00	Lineage 4	lineage4	Peru
455	site.00.subj.PERU_01-R0647.lab.01-R0647.iso.1	NEJM2018	site.00	Lineage 2	lineage2.2.5	Peru
456	site.00.subj.PERU_01-R0685.lab.01-R0685.iso.1	NEJM2018	site.00	Lineage 4	lineage4	Peru
457	site.00.subj.PERU_01-R0697.lab.01-R0697.iso.1	NEJM2018	site.00	Lineage 4	lineage4	Peru
458	site.00.subj.PERU_01-R0737.lab.01-R0737.iso.1	NEJM2018	site.00	Lineage 4	lineage4.3.4.1	Peru
459	site.00.subj.PERU_01-R0774.lab.01-R0774.iso.1	NEJM2018	site.00	Lineage 2	lineage2.2	Peru
460	site.00.subj.PERU_01-R0878.lab.01-R0878.iso.1	NEJM2018	site.00	Lineage 4	lineage4.1.1	Peru
461	site.00.subj.PERU_01-R0880.lab.01-R0880.iso.1	NEJM2018	site.00	Lineage 4	lineage4.3.4.1	Peru
462	site.00.subj.PERU_01-R0897.lab.01-R0897.iso.1	NEJM2018	site.00	Lineage 4	lineage4.10	Peru
463	site.00.subj.PERU_01-R0899.lab.01-R0899.iso.1	NEJM2018	site.00	Lineage 4	lineage4	Peru
464	site.00.subj.PERU_01-R0902.lab.01-R0902.iso.1	NEJM2018	site.00	Lineage 4	lineage4.3.2	Peru
465	site.00.subj.PERU_01-R0904.lab.01-R0904.iso.1	NEJM2018	site.00	Lineage 4	lineage4.3.3	Peru
466	site.00.subj.PERU_01-R0908.lab.01-R0908.iso.1	NEJM2018	site.00	Lineage 4	lineage4.1.1	Peru
467	site.00.subj.PERU_01-R0909.lab.01-R0909.iso.1	NEJM2018	site.00	Lineage 4	lineage4.10	Peru
468	site.00.subj.PERU_01-R1018.lab.01-R1018.iso.1	NEJM2018	site.00	Lineage 4	lineage4.3.4.2	Peru
469	site.00.subj.PERU_01-R1241.lab.01-R1241.iso.1	NEJM2018	site.00	Lineage 4	lineage4.1.2.1	Peru
470	site.00.subj.PERU_01-R1309.lab.01-R1309.iso.1	NEJM2018	site.00	Lineage 4	lineage4.1.1	Peru
471	site.00.subj.PERU_01-R1339.lab.01-R1339.iso.1	NEJM2018	site.00	Lineage 4	lineage4	Peru
472	site.00.subj.PERU_01-R1386.lab.01-R1386.iso.1	NEJM2018	site.00	Lineage 4	lineage4.1.2.1	Peru
473	site.00.subj.PERU_01-R1466.lab.01-R1466.iso.1	NEJM2018	site.00	Lineage 4	lineage4.3.4.2	Peru
474	site.00.subj.PERU_01-R1468.lab.01-R1468.iso.1	NEJM2018	site.00	Lineage 4	lineage4.3.3	Peru
475	site.00.subj.PERU_01-R1499.lab.01-R1499.iso.1	NEJM2018	site.00	Lineage 4	lineage4	Peru
476	site.00.subj.PERU_01-R1505.lab.01-R1505.iso.1	NEJM2018	site.00	Lineage 2	lineage2.2.7	Peru
477	site.00.subj.PERU_01-R1540.lab.01-R1540.iso.1	NEJM2018	site.00	Lineage 2	lineage2.2.5	Peru
478	site.00.subj.PERU_01-R1559.lab.01-R1559.iso.1	NEJM2018	site.00	Lineage 2	lineage2.2.5	Peru
479	site.00.subj.PERU_01-R1599.lab.01-R1599.iso.1	NEJM2018	site.00	Lineage 4	lineage4.3.4.2	Peru
480	site.00.subj.PERU_02-09397.lab.02-09397.iso.1	NEJM2018	site.00	Lineage 4	lineage4.1.2.1	Peru
481	site.00.subj.PERU_02-09688.lab.02-09688.iso.1	NEJM2018	site.00	Lineage 1	lineage1.1.1	Peru
482	site.00.subj.PERU_02-09856.lab.02-09856.iso.1	NEJM2018	site.00	Lineage 4	lineage4.10	Peru
483	site.00.subj.PERU_02-09928.lab.02-09928.iso.1	NEJM2018	site.00	Lineage 4	lineage4.3.3	Peru
484	site.00.subj.PERU_02-10028.lab.02-10028.iso.1	NEJM2018	site.00	Lineage 1	lineage1.1.1	Peru
485	site.00.subj.PERU_02-10075.lab.02-10075.iso.1	NEJM2018	site.00	Lineage 4	lineage4.1.2.1	Peru
486	site.00.subj.PERU_02-10098.lab.02-10098.iso.1	NEJM2018	site.00	Lineage 4	lineage4.1.1.3	Peru
487	site.00.subj.PERU_02-R0016.lab.02-R0016.iso.1	NEJM2018	site.00	Lineage 4	lineage4.3.3	Peru
488	site.00.subj.PERU_02-R0099.lab.02-R0099.iso.1	NEJM2018	site.00	Lineage 4	lineage4	Peru
489	site.00.subj.PERU_02-R0119.lab.02-R0119.iso.1	NEJM2018	site.00	Lineage 4	lineage4.3.3	Peru
490	site.00.subj.PERU_02-R0191.lab.02-R0191.iso.1	NEJM2018	site.00	Lineage 4	lineage4.1.2.1	Peru
491	site.00.subj.PERU_02-R0236.lab.02-R0236.iso.1	NEJM2018	site.00	Lineage 4	lineage4.1.2.1	Peru
492	site.00.subj.PERU_02-R0237.lab.02-R0237.iso.1	NEJM2018	site.00	Lineage 4	lineage4.10	Peru
493	site.00.subj.PERU_02-R0241.lab.02-R0241.iso.1	NEJM2018	site.00	Lineage 4	lineage4.3.4.2	Peru
494	site.00.subj.PERU_02-R0272.lab.02-R0272.iso.1	NEJM2018	site.00	Lineage 4	lineage4.3.3	Peru
495	site.00.subj.PERU_02-R0325.lab.02-R0325.iso.1	NEJM2018	site.00	Lineage 4	lineage4.3.3	Peru
496	site.00.subj.PERU_02-R0360.lab.02-R0360.iso.1	NEJM2018	site.00	Lineage 4	lineage4.1.2.1	Peru
497	site.00.subj.PERU_02-R0407.lab.02-R0407.iso.1	NEJM2018	site.00	Lineage 4	lineage4.1.2.1	Peru
498	site.00.subj.PERU_02-R0754.lab.02-R0754.iso.1	NEJM2018	site.00	Lineage 4	lineage4.3.3	Peru
499	site.00.subj.PERU_02-R0759.lab.02-R0759.iso.1	NEJM2018	site.00	Lineage 4	lineage4.1.2	Peru
500	site.00.subj.PERU_02-R0793.lab.02-R0793.iso.1	NEJM2018	site.00	Lineage 4	lineage4.1.1	Peru
501	site.00.subj.PERU_02-R0812.lab.02-R0812.iso.1	NEJM2018	site.00	Lineage 4	lineage4.3.2	Peru
502	site.00.subj.PERU_02-R0848.lab.02-R0848.iso.1	NEJM2018	site.00	Lineage 4	lineage4.4.1.1	Peru
503	site.00.subj.PERU_02-R0861.lab.02-R0861.iso.1	NEJM2018	site.00	Lineage 4	lineage4.3.4.1	Peru
504	site.00.subj.PERU_02-R0890.lab.02-R0890.iso.1	NEJM2018	site.00	Lineage 4	lineage4.1.1.3	Peru
505	site.00.subj.PERU_02-R0911.lab.02-R0911.iso.1	NEJM2018	site.00	Lineage 4	lineage4.3.3	Peru
506	site.00.subj.PERU_02-R0948.lab.02-R0948.iso.1	NEJM2018	site.00	Lineage 4	lineage4	Peru
507	site.00.subj.PERU_02-R0951.lab.02-R0951.iso.1	NEJM2018	site.00	Mixed	lineage4.1.2.1/lineage4.3.4.2	Peru
508	site.00.subj.PERU_02-R0971.lab.02-R0971.iso.1	NEJM2018	site.00	Lineage 4	lineage4.1.1	Peru
509	site.00.subj.PERU_02-R1076.lab.02-R1076.iso.1	NEJM2018	site.00	Lineage 4	lineage4.1.2.1	Peru
510	site.00.subj.PERU_02-R1101.lab.02-R1101.iso.1	NEJM2018	site.00	Lineage 4	lineage4.1.2.1	Peru
511	site.00.subj.PERU_02-R1106.lab.02-R1106.iso.1	NEJM2018	site.00	Lineage 4	lineage4.3.3	Peru
512	site.00.subj.PERU_02-R1114.lab.02-R1114.iso.1	NEJM2018	site.00	Lineage 4	lineage4.3.2	Peru
513	site.00.subj.PERU_02-R1137.lab.02-R1137.iso.1	NEJM2018	site.00	Lineage 4	lineage4.3.4.2	Peru
514	site.00.subj.PERU_02-R1140.lab.02-R1140.iso.1	NEJM2018	site.00	Lineage 4	lineage4.10	Peru
515	site.00.subj.PERU_02-R1142.lab.02-R1142.iso.1	NEJM2018	site.00	Lineage 4	lineage4.3.1	Peru
516	site.00.subj.PERU_02-R1191.lab.02-R1191.iso.1	NEJM2018	site.00	Lineage 4	lineage4.1.2.1	Peru
517	site.00.subj.PERU_02-R1203.lab.02-R1203.iso.1	NEJM2018	site.00	Lineage 4	lineage4.1.1	Peru
518	site.00.subj.PERU_02-R1210.lab.02-R1210.iso.1	NEJM2018	site.00	Lineage 4	lineage4.1.2.1	Peru
519	site.00.subj.PERU_02-R1244.lab.02-R1244.iso.1	NEJM2018	site.00	Lineage 4	lineage4.1.1.3	Peru
520	site.00.subj.PERU_02-R1260.lab.02-R1260.iso.1	NEJM2018	site.00	Lineage 3	lineage3	Peru
521	site.00.subj.PERU_02-R1262.lab.02-R1262.iso.1	NEJM2018	site.00	Lineage 4	lineage4.3.4.1	Peru
522	site.00.subj.PERU_02-R1267.lab.02-R1267.iso.1	NEJM2018	site.00	Lineage 1	lineage1.1.1	Peru
523	site.00.subj.PERU_02-R1275.lab.02-R1275.iso.1	NEJM2018	site.00	Lineage 4	lineage4.1.1	Peru
524	site.00.subj.PERU_02-R1288.lab.02-R1288.iso.1	NEJM2018	site.00	Lineage 2	lineage2.2.5	Peru
525	site.00.subj.PERU_02-R1457.lab.02-R1457.iso.1	NEJM2018	site.00	Lineage 4	lineage4.3.3	Peru
526	site.00.subj.PERU_02-R1479.lab.02-R1479.iso.1	NEJM2018	site.00	Lineage 4	lineage4.1.1.3	Peru
527	site.00.subj.PERU_02-R1527.lab.02-R1527.iso.1	NEJM2018	site.00	Lineage 4	lineage4.1.1	Peru
528	site.00.subj.PERU_02-R1543.lab.02-R1543.iso.1	NEJM2018	site.00	Lineage 4	lineage4.4.1.1	Peru
529	site.00.subj.PERU_02-R1544.lab.02-R1544.iso.1	NEJM2018	site.00	Lineage 4	lineage4.3.3	Peru
530	site.00.subj.PERU_02-R1589.lab.02-R1589.iso.1	NEJM2018	site.00	Lineage 4	lineage4.1.1	Peru
531	site.00.subj.PERU_02-R1630.lab.02-R1630.iso.1	NEJM2018	site.00	Lineage 4	lineage4.1.1	Peru
532	site.00.subj.PERU_02-R1645.lab.02-R1645.iso.1	NEJM2018	site.00	Lineage 4	lineage4.1.2.1	Peru
533	site.00.subj.PERU_02-R1685.lab.02-R1685.iso.1	NEJM2018	site.00	Lineage 4	lineage4.3.3	Peru
534	site.00.subj.PERU_02-R1723.lab.02-R1723.iso.1	NEJM2018	site.00	Lineage 4	lineage4.1.2.1	Peru
535	site.00.subj.PERU_02-R1726.lab.02-R1726.iso.1	NEJM2018	site.00	Lineage 4	lineage4.1.2.1	Peru
536	site.00.subj.PERU_02-R1728.lab.02-R1728.iso.1	NEJM2018	site.00	Lineage 4	lineage4.3.4.2	Peru
537	site.00.subj.PERU_02-R1753.lab.02-R1753.iso.1	NEJM2018	site.00	Lineage 2	lineage2.2.5	Peru
538	site.00.subj.PERU_02-R1793.lab.02-R1793.iso.1	NEJM2018	site.00	Lineage 2	lineage2.2.5	Peru
539	site.00.subj.PERU_02-R1854.lab.02-R1854.iso.1	NEJM2018	site.00	Lineage 4	lineage4.3.3	Peru
540	site.00.subj.PERU_02-R1871.lab.02-R1871.iso.1	NEJM2018	site.00	Lineage 4	lineage4.1.2.1	Peru
541	site.00.subj.PERU_02-R1915.lab.02-R1915.iso.1	NEJM2018	site.00	Lineage 4	lineage4.3.2	Peru
542	site.00.subj.PERU_02-R1940.lab.02-R1940.iso.1	NEJM2018	site.00	Lineage 4	lineage4.1.1	Peru
543	site.00.subj.PERU_02-R1942.lab.02-R1942.iso.1	NEJM2018	site.00	Lineage 4	lineage4	Peru
544	site.00.subj.PERU_02-R1945.lab.02-R1945.iso.1	NEJM2018	site.00	Lineage 4	lineage4.3.3	Peru
545	site.00.subj.PERU_02-R1952.lab.02-R1952.iso.1	NEJM2018	site.00	Lineage 2	lineage2.2	Peru
546	site.00.subj.PERU_03-10017.lab.03-10017.iso.1	NEJM2018	site.00	Lineage 2	lineage2.2.1	Peru
547	site.00.subj.PERU_03-10019.lab.03-10019.iso.1	NEJM2018	site.00	Lineage 2	lineage2.2.1	Peru
548	site.00.subj.PERU_03-10150.lab.03-10150.iso.1	NEJM2018	site.00	Lineage 4	lineage4.3.4.2.1	Peru
549	site.00.subj.PERU_03-R0058.lab.03-R0058.iso.1	NEJM2018	site.00	Lineage 2	lineage2.2.5	Peru
550	site.00.subj.PERU_03-R0068.lab.03-R0068.iso.1	NEJM2018	site.00	Lineage 4	lineage4.3.2	Peru
551	site.00.subj.PERU_03-R0070.lab.03-R0070.iso.1	NEJM2018	site.00	Lineage 4	lineage4.3.3	Peru
552	site.00.subj.PERU_03-R0110.lab.03-R0110.iso.1	NEJM2018	site.00	Lineage 4	lineage4.1.2.1	Peru
553	site.00.subj.PERU_03-R0177.lab.03-R0177.iso.1	NEJM2018	site.00	Lineage 4	lineage4.3.4.1	Peru
554	site.00.subj.PERU_03-R0194.lab.03-R0194.iso.1	NEJM2018	site.00	Lineage 4	lineage4.3.4.2	Peru
555	site.00.subj.PERU_03-R0221.lab.03-R0221.iso.1	NEJM2018	site.00	Lineage 4	lineage4.3.3	Peru
556	site.00.subj.PERU_03-R0268.lab.03-R0268.iso.1	NEJM2018	site.00	Lineage 2	lineage2.2.5	Peru
557	site.00.subj.PERU_03-R0293.lab.03-R0293.iso.1	NEJM2018	site.00	Lineage 2	lineage2.2	Peru
558	site.00.subj.PERU_03-R0319.lab.03-R0319.iso.1	NEJM2018	site.00	Lineage 4	lineage4.3.4.2	Peru
559	site.00.subj.PERU_03-R0324.lab.03-R0324.iso.1	NEJM2018	site.00	Lineage 4	lineage4.3.4.1	Peru
560	site.00.subj.PERU_03-R0411.lab.03-R0411.iso.1	NEJM2018	site.00	Lineage 4	lineage4.3.3	Peru
561	site.00.subj.PERU_03-R0419.lab.03-R0419.iso.1	NEJM2018	site.00	Lineage 4	lineage4.3.4.2	Peru
562	site.00.subj.PERU_03-R0655.lab.03-R0655.iso.1	NEJM2018	site.00	Lineage 4	lineage4.1.2.1	Peru
563	site.00.subj.PERU_03-R0736.lab.03-R0736.iso.1	NEJM2018	site.00	Lineage 4	lineage4.1.2.1	Peru
564	site.00.subj.PERU_03-R0749.lab.03-R0749.iso.1	NEJM2018	site.00	Lineage 4	lineage4.1.2.1	Peru
565	site.00.subj.PERU_03-R0768.lab.03-R0768.iso.1	NEJM2018	site.00	Lineage 4	lineage4.1.1.3	Peru
566	site.00.subj.PERU_03-R0780.lab.03-R0780.iso.1	NEJM2018	site.00	Lineage 4	lineage4.3.2	Peru
567	site.00.subj.PERU_03-R0783.lab.03-R0783.iso.1	NEJM2018	site.00	Lineage 4	lineage4	Peru
568	site.00.subj.PERU_03-R0795.lab.03-R0795.iso.1	NEJM2018	site.00	Lineage 4	lineage4.3.3	Peru
569	site.00.subj.PERU_03-R0797.lab.03-R0797.iso.1	NEJM2018	site.00	Lineage 4	lineage4.1.2.1	Peru
570	site.00.subj.PERU_03-R0871.lab.03-R0871.iso.1	NEJM2018	site.00	Lineage 4	lineage4.3.3	Peru
571	site.00.subj.PERU_03-R0878.lab.03-R0878.iso.1	NEJM2018	site.00	Lineage 2	lineage2.2	Peru
572	site.00.subj.PERU_03-R0908.lab.03-R0908.iso.1	NEJM2018	site.00	Lineage 4	lineage4.3.2	Peru
573	site.00.subj.PERU_03-R0920.lab.03-R0920.iso.1	NEJM2018	site.00	Lineage 4	lineage4.1.2.1	Peru
574	site.00.subj.PERU_03-R0929.lab.03-R0929.iso.1	NEJM2018	site.00	Lineage 4	lineage4.3.2	Peru
575	site.00.subj.PERU_03-R0951.lab.03-R0951.iso.1	NEJM2018	site.00	Lineage 4	lineage4.1.2.1	Peru
576	site.00.subj.PERU_03-R0979.lab.03-R0979.iso.1	NEJM2018	site.00	Lineage 4	lineage4.3.3	Peru
577	site.00.subj.PERU_03-R0986.lab.03-R0986.iso.1	NEJM2018	site.00	Lineage 4	lineage4.3.3	Peru
578	site.00.subj.PERU_03-R1082.lab.03-R1082.iso.1	NEJM2018	site.00	Lineage 4	lineage4.3.3	Peru
579	site.00.subj.PERU_03-R1084.lab.03-R1084.iso.1	NEJM2018	site.00	Lineage 2	lineage2.2.5	Peru
580	site.00.subj.PERU_03-R1176.lab.03-R1176.iso.1	NEJM2018	site.00	Lineage 2	lineage2.2.5	Peru
581	site.00.subj.PERU_03-R1337.lab.03-R1337.iso.1	NEJM2018	site.00	Lineage 4	lineage4.3.3	Peru
582	site.00.subj.PERU_03-R1338.lab.03-R1338.iso.1	NEJM2018	site.00	Lineage 4	lineage4	Peru
583	site.00.subj.PERU_03-R1373.lab.03-R1373.iso.1	NEJM2018	site.00	Lineage 4	lineage4.1.1.3	Peru
584	site.00.subj.PERU_03-R1404.lab.03-R1404.iso.1	NEJM2018	site.00	Lineage 2	lineage2.2.7	Peru
585	site.00.subj.PERU_03-R1451.lab.03-R1451.iso.1	NEJM2018	site.00	Lineage 4	lineage4.1.2.1	Peru
586	site.00.subj.PERU_03-R1465.lab.03-R1465.iso.1	NEJM2018	site.00	Lineage 4	lineage4.1.2.1	Peru
587	site.00.subj.PERU_03-R1504.lab.03-R1504.iso.1	NEJM2018	site.00	Lineage 2	lineage2.2	Peru
588	site.00.subj.PERU_04-R0273.lab.04-R0273.iso.1	NEJM2018	site.00	Lineage 4	lineage4.1.1	Peru
589	site.00.subj.PERU_04-R0292.lab.04-R0292.iso.1	NEJM2018	site.00	Lineage 2	lineage2.2	Peru
590	site.00.subj.PERU_04-R0438.lab.04-R0438.iso.1	NEJM2018	site.00	Lineage 4	lineage4.3.3	Peru
591	site.00.subj.PERU_1719.lab.00-R0025.iso.1	NEJM2018	site.00	Lineage 2	lineage2.2.6	Peru
592	site.00.subj.PERU_1752.lab.00-R0435.iso.1	NEJM2018	site.00	Lineage 4	lineage4.10	Peru
593	site.00.subj.PERU_1752.lab.02-R1941.iso.1	NEJM2018	site.00	Lineage 4	lineage4.1.2.1	Peru
594	site.00.subj.PERU_1846.lab.01-R0239.iso.1	NEJM2018	site.00	Lineage 4	lineage4.3.3	Peru
595	site.00.subj.PERU_1846.lab.01-R0903.iso.1	NEJM2018	site.00	Lineage 4	lineage4.3.3	Peru
596	site.00.subj.PERU_1935.lab.01-R0290.iso.1	NEJM2018	site.00	Lineage 4	lineage4.3.4.2	Peru
597	site.00.subj.PERU_1935.lab.02-R1709.iso.1	NEJM2018	site.00	Lineage 4	lineage4.3.4.2	Peru
598	site.00.subj.PERU_2307.lab.00-R0308.iso.1	NEJM2018	site.00	Lineage 4	lineage4.3.4.2	Peru
599	site.00.subj.PERU_2307.lab.98-R660.iso.1	NEJM2018	site.00	Lineage 4	lineage4.3.4.2	Peru
600	site.00.subj.PERU_2319.lab.00-R1156.iso.1	NEJM2018	site.00	Lineage 4	lineage4.1.1.3	Peru
601	site.00.subj.PERU_2319.lab.01-R0153.iso.1	NEJM2018	site.00	Lineage 4	lineage4.1.1.3	Peru
602	site.00.subj.PERU_2341.lab.00-R1566.iso.1	NEJM2018	site.00	Lineage 4	lineage4.1.1.3	Peru
603	site.00.subj.PERU_2341.lab.01-R1341.iso.1	NEJM2018	site.00	Lineage 4	lineage4.1.1.3	Peru
604	site.00.subj.PERU_2427.lab.01-R1321.iso.1	NEJM2018	site.00	Lineage 2	lineage2.2.5	Peru
605	site.00.subj.PERU_2427.lab.02-R1789.iso.1	NEJM2018	site.00	Lineage 2	lineage2.2.5	Peru
606	site.00.subj.PERU_2546.lab.02-R1687.iso.1	NEJM2018	site.00	Lineage 4	lineage4.3.3	Peru
607	site.00.subj.PERU_2546.lab.03-R0061.iso.1	NEJM2018	site.00	Lineage 4	lineage4.3.3	Peru
608	site.00.subj.PERU_2546.lab.03-R0821.iso.1	NEJM2018	site.00	Lineage 4	lineage4.3.3	Peru
609	site.00.subj.PERU_2556.lab.01-R1305.iso.1	NEJM2018	site.00	Lineage 4	lineage4	Peru
610	site.00.subj.PERU_2556.lab.02-R0417.iso.1	NEJM2018	site.00	Lineage 4	lineage4	Peru
611	site.00.subj.PERU_2561.lab.01-R1387.iso.1	NEJM2018	site.00	Lineage 4	lineage4.3.2	Peru
612	site.00.subj.PERU_2561.lab.02-R1681.iso.1	NEJM2018	site.00	Lineage 4	lineage4.3.2	Peru
613	site.00.subj.PERU_2566.lab.01-R0166.iso.1	NEJM2018	site.00	Lineage 4	lineage4.3.3	Peru
614	site.00.subj.PERU_2566.lab.02-R1485.iso.1	NEJM2018	site.00	Lineage 4	lineage4.3.3	Peru
615	site.00.subj.PERU_2723.lab.02-R0286.iso.1	NEJM2018	site.00	Lineage 4	lineage4.3.2	Peru
616	site.00.subj.PERU_2723.lab.02-R1683.iso.1	NEJM2018	site.00	Lineage 4	lineage4.3.2	Peru
617	site.00.subj.PERU_3017.lab.02-R0984.iso.1	NEJM2018	site.00	Lineage 4	lineage4.3.4.2	Peru
618	site.00.subj.PERU_3017.lab.02-R1444.iso.1	NEJM2018	site.00	Lineage 4	lineage4.3.4.2	Peru
619	site.00.subj.PERU_3105.lab.02-R1825.iso.1	NEJM2018	site.00	Lineage 2	lineage2.2.5	Peru
620	site.00.subj.PERU_3105.lab.03-R0327.iso.1	NEJM2018	site.00	Lineage 2	lineage2.2.5	Peru
621	site.00.subj.PERU_3145.lab.02-R0328.iso.1	NEJM2018	site.00	Lineage 2	lineage2.2.5	Peru
622	site.00.subj.PERU_3145.lab.02-R1641.iso.1	NEJM2018	site.00	Lineage 2	lineage2.2.5	Peru
623	site.00.subj.PERU_3430.lab.02-R1742.iso.1	NEJM2018	site.00	Lineage 2	lineage2.2.3	Peru
624	site.00.subj.PERU_98-R454.lab.98-R454.iso.1	NEJM2018	site.00	Lineage 4	lineage4.1.2.1	Peru
625	site.00.subj.PERU_98-R790.lab.98-R790.iso.1	NEJM2018	site.00	Lineage 2	lineage2.2	Peru
626	site.00.subj.PERU_99-10364.lab.99-10364.iso.1	NEJM2018	site.00	Lineage 4	lineage4.3.3	Peru
627	site.00.subj.PERU_99-R1043.lab.99-R1043.iso.1	NEJM2018	site.00	Lineage 4	lineage4	Peru
628	site.00.subj.PERU_99-R1083.lab.99-R1083.iso.1	NEJM2018	site.00	Lineage 4	lineage4.3.3	Peru
629	site.00.subj.PERU_99-R141.lab.99-R141.iso.1	NEJM2018	site.00	Lineage 4	lineage4.1.1	Peru
630	site.00.subj.PERU_99-R545.lab.99-R545.iso.1	NEJM2018	site.00	Lineage 4	lineage4.1.1	Peru
631	site.00.subj.PERU_99-R576.lab.99-R576.iso.1	NEJM2018	site.00	Lineage 4	lineage4.1.1.3	Peru
632	site.00.subj.PERU_99-R719.lab.99-R719.iso.1	NEJM2018	site.00	Lineage 4	lineage4.3.3	Peru
633	site.00.subj.PERU_99-R855.lab.99-R855.iso.1	NEJM2018	site.00	Lineage 2	lineage2.2.6	Peru
634	site.00.subj.PERU_99-R862.lab.99-R862.iso.1	NEJM2018	site.00	Lineage 4	lineage4.3.3	Peru
635	site.00.subj.PERU_99-R887.lab.99-R887.iso.1	NEJM2018	site.00	Lineage 4	lineage4.3.4.2	Peru
636	site.00.subj.PERU_99-R890.lab.99-R890.iso.1	NEJM2018	site.00	Lineage 4	lineage4.1.1.3	Peru
637	site.00.subj.RIVM_1.lab.NL510.iso.1	NEJM2018	site.00	Lineage 4	lineage4.1.2.1	Netherlands
638	site.00.subj.RIVM_10.lab.NL032.iso.1	NEJM2018	site.00	Lineage 4	lineage4.3.4.2	Netherlands
639	site.00.subj.RIVM_100.lab.NL153.iso.1	NEJM2018	site.00	Lineage 4	lineage4.1.2.1	Netherlands
640	site.00.subj.RIVM_100.lab.NL495.iso.1	NEJM2018	site.00	Lineage 4	lineage4.1.2.1	Netherlands
641	site.00.subj.RIVM_102.lab.NL089.iso.1	NEJM2018	site.00	Lineage 4	lineage4.4.1.2	Netherlands
642	site.00.subj.RIVM_104.lab.NL135.iso.1	NEJM2018	site.00	Lineage 4	lineage4.1.2.1	Netherlands
643	site.00.subj.RIVM_105.lab.NL046.iso.1	NEJM2018	site.00	Lineage Bovis	lineageBovis	Netherlands
644	site.00.subj.RIVM_106.lab.NL034.iso.1	NEJM2018	site.00	Lineage 4	lineage4.6.1.1	Netherlands
645	site.00.subj.RIVM_107.lab.NL035.iso.1	NEJM2018	site.00	Lineage 4	lineage4.10	Netherlands
646	site.00.subj.RIVM_108.lab.NL137.iso.1	NEJM2018	site.00	Lineage 4	lineage4.1.2.1	Netherlands
647	site.00.subj.RIVM_109.lab.NL270.iso.1	NEJM2018	site.00	Lineage 4	lineage4.3.4.1	Netherlands
648	site.00.subj.RIVM_11.lab.NL044.iso.1	NEJM2018	site.00	Lineage 4	lineage4.10	Netherlands
649	site.00.subj.RIVM_111.lab.NL369.iso.1	NEJM2018	site.00	Lineage 3	lineage3	Netherlands
650	site.00.subj.RIVM_112.lab.NL028.iso.1	NEJM2018	site.00	Lineage 4	lineage4.10	Netherlands
651	site.00.subj.RIVM_113.lab.NL394.iso.1	NEJM2018	site.00	Lineage 4	lineage4.1.2.1	Netherlands
652	site.00.subj.RIVM_114.lab.NL446.iso.1	NEJM2018	site.00	Lineage 1	lineage1.1.3	Netherlands
653	site.00.subj.RIVM_115.lab.NL567.iso.1	NEJM2018	site.00	Lineage 2	lineage2.2.5	Netherlands
654	site.00.subj.RIVM_116.lab.NL304.iso.1	NEJM2018	site.00	Lineage 4	lineage4.10	Netherlands
655	site.00.subj.RIVM_117.lab.NL387.iso.1	NEJM2018	site.00	Lineage 3	lineage3	Netherlands
656	site.00.subj.RIVM_118.lab.NL061.iso.1	NEJM2018	site.00	Lineage 4	lineage4.1.2.1	Netherlands
657	site.00.subj.RIVM_119.lab.NL268.iso.1	NEJM2018	site.00	Lineage Bovis	lineageBovis	Netherlands
658	site.00.subj.RIVM_12.lab.NL314.iso.1	NEJM2018	site.00	Lineage 2	lineage2.2.10	Netherlands
659	site.00.subj.RIVM_121.lab.NL224.iso.1	NEJM2018	site.00	Lineage 4	lineage4.2.2	Netherlands
660	site.00.subj.RIVM_122.lab.NL048.iso.1	NEJM2018	site.00	Lineage 4	lineage4.10	Netherlands
661	site.00.subj.RIVM_123.lab.NL191.iso.1	NEJM2018	site.00	Lineage 4	lineage4.10	Netherlands
662	site.00.subj.RIVM_124.lab.NL367.iso.1	NEJM2018	site.00	Lineage 1	lineage1.1.1	Netherlands
663	site.00.subj.RIVM_125.lab.NL218.iso.1	NEJM2018	site.00	Lineage 1	lineage1.2.1	Netherlands
664	site.00.subj.RIVM_126.lab.NL206.iso.1	NEJM2018	site.00	Lineage 4	lineage4.3.3	Netherlands
665	site.00.subj.RIVM_127.lab.NL095.iso.1	NEJM2018	site.00	Lineage 3	lineage3	Netherlands
666	site.00.subj.RIVM_128.lab.NL166.iso.1	NEJM2018	site.00	Lineage 1	lineage1.2.1	Netherlands
667	site.00.subj.RIVM_129.lab.NL554.iso.1	NEJM2018	site.00	Lineage 3	lineage3	Netherlands
668	site.00.subj.RIVM_13.lab.NL128.iso.1	NEJM2018	site.00	Lineage 1	lineage1.2.1	Netherlands
669	site.00.subj.RIVM_133.lab.NL174.iso.1	NEJM2018	site.00	Lineage 4	lineage4	Netherlands
670	site.00.subj.RIVM_134.lab.NL546.iso.1	NEJM2018	site.00	Lineage 4	lineage4.10	Netherlands
671	site.00.subj.RIVM_135.lab.NL577.iso.1	NEJM2018	site.00	Lineage 3	lineage3	Netherlands
672	site.00.subj.RIVM_136.lab.NL236.iso.1	NEJM2018	site.00	Lineage 1	lineage1.1.2	Netherlands
673	site.00.subj.RIVM_138.lab.NL389.iso.1	NEJM2018	site.00	Lineage 4	lineage4.3.1	Netherlands
674	site.00.subj.RIVM_14.lab.NL492.iso.1	NEJM2018	site.00	Lineage 2	lineage2.2.9	Netherlands
675	site.00.subj.RIVM_140.lab.NL096.iso.1	NEJM2018	site.00	Lineage 1	lineage1.1.2	Netherlands
676	site.00.subj.RIVM_141.lab.NL196.iso.1	NEJM2018	site.00	Lineage 1	lineage1.2.1	Netherlands
677	site.00.subj.RIVM_142.lab.NL070.iso.1	NEJM2018	site.00	Lineage 3	lineage3	Netherlands
678	site.00.subj.RIVM_143.lab.NL530.iso.1	NEJM2018	site.00	Lineage 2	lineage2.2	Netherlands
679	site.00.subj.RIVM_144.lab.NL043.iso.1	NEJM2018	site.00	Lineage 1	lineage1.2.1	Netherlands
680	site.00.subj.RIVM_145.lab.NL430.iso.1	NEJM2018	site.00	Lineage 4	lineage4.1.2.1	Netherlands
681	site.00.subj.RIVM_146.lab.NL235.iso.1	NEJM2018	site.00	Lineage 4	lineage4.6.2	Netherlands
682	site.00.subj.RIVM_148.lab.NL158.iso.1	NEJM2018	site.00	Lineage 4	lineage4.1.2.1	Netherlands
683	site.00.subj.RIVM_149.lab.NL508.iso.1	NEJM2018	site.00	Lineage 4	lineage4.10	Netherlands
684	site.00.subj.RIVM_150.lab.NL462.iso.1	NEJM2018	site.00	Lineage 4	lineage4.1.2.1	Netherlands
685	site.00.subj.RIVM_151.lab.NL105.iso.1	NEJM2018	site.00	Lineage 3	lineage3	Netherlands
686	site.00.subj.RIVM_152.lab.NL332.iso.1	NEJM2018	site.00	Lineage 3	lineage3	Netherlands
687	site.00.subj.RIVM_153.lab.NL558.iso.1	NEJM2018	site.00	Lineage 4	lineage4.3.1	Netherlands
688	site.00.subj.RIVM_154.lab.NL333.iso.1	NEJM2018	site.00	Lineage 2	lineage2.2.2	Netherlands
689	site.00.subj.RIVM_157.lab.NL285.iso.1	NEJM2018	site.00	Lineage 4	lineage4.3.4.2	Netherlands
690	site.00.subj.RIVM_158.lab.NL507.iso.1	NEJM2018	site.00	Lineage 4	lineage4.1.2	Netherlands
691	site.00.subj.RIVM_16.lab.NL589.iso.1	NEJM2018	site.00	Lineage 2	lineage2.2.6	Netherlands
692	site.00.subj.RIVM_160.lab.NL201.iso.1	NEJM2018	site.00	Lineage 4	lineage4.10	Netherlands
693	site.00.subj.RIVM_161.lab.NL514.iso.1	NEJM2018	site.00	Lineage 4	lineage4.3.2	Netherlands
694	site.00.subj.RIVM_162.lab.NL215.iso.1	NEJM2018	site.00	Lineage 4	lineage4.5	Netherlands
695	site.00.subj.RIVM_163.lab.NL361.iso.1	NEJM2018	site.00	Lineage 4	lineage4.1.2.1	Netherlands
696	site.00.subj.RIVM_164.lab.NL377.iso.1	NEJM2018	site.00	Lineage 4	lineage4	Netherlands
697	site.00.subj.RIVM_165.lab.NL152.iso.1	NEJM2018	site.00	Lineage 4	lineage4.6.2	Netherlands
698	site.00.subj.RIVM_166.lab.NL118.iso.1	NEJM2018	site.00	Lineage 4	lineage4.10	Netherlands
699	site.00.subj.RIVM_167.lab.NL451.iso.1	NEJM2018	site.00	Lineage 4	lineage4.1.2	Netherlands
700	site.00.subj.RIVM_169.lab.NL335.iso.1	NEJM2018	site.00	Lineage 2	lineage2.2.7	Netherlands
701	site.00.subj.RIVM_17.lab.NL228.iso.1	NEJM2018	site.00	Lineage 4	lineage4.10	Netherlands
702	site.00.subj.RIVM_171.lab.NL370.iso.1	NEJM2018	site.00	Lineage 1	lineage1.2.1	Netherlands
703	site.00.subj.RIVM_172.lab.NL062.iso.1	NEJM2018	site.00	Lineage Bovis	lineageBovis	Netherlands
704	site.00.subj.RIVM_173.lab.NL464.iso.1	NEJM2018	site.00	Lineage 4	lineage4.10	Netherlands
705	site.00.subj.RIVM_174.lab.NL006.iso.1	NEJM2018	site.00	Lineage 3	lineage3	Netherlands
706	site.00.subj.RIVM_175.lab.NL343.iso.1	NEJM2018	site.00	Lineage 3	lineage3.1.1	Netherlands
707	site.00.subj.RIVM_176.lab.NL255.iso.1	NEJM2018	site.00	Lineage Caprae	lineageCaprae	Netherlands
708	site.00.subj.RIVM_177.lab.NL248.iso.1	NEJM2018	site.00	Lineage 4	lineage4.3.4.2	Netherlands
709	site.00.subj.RIVM_178.lab.NL321.iso.1	NEJM2018	site.00	Lineage 4	lineage4.3.4.2	Netherlands
710	site.00.subj.RIVM_179.lab.NL469.iso.1	NEJM2018	site.00	Lineage 4	lineage4.3.2	Netherlands
711	site.00.subj.RIVM_18.lab.NL556.iso.1	NEJM2018	site.00	Lineage 3	lineage3	Netherlands
712	site.00.subj.RIVM_180.lab.NL450.iso.1	NEJM2018	site.00	Lineage 4	lineage4.4.1.2	Netherlands
713	site.00.subj.RIVM_181.lab.NL001.iso.1	NEJM2018	site.00	Lineage 4	lineage4.10	Netherlands
714	site.00.subj.RIVM_182.lab.NL339.iso.1	NEJM2018	site.00	Lineage 3	lineage3	Netherlands
715	site.00.subj.RIVM_183.lab.NL364.iso.1	NEJM2018	site.00	Lineage 2	lineage2.2	Netherlands
716	site.00.subj.RIVM_184.lab.NL406.iso.1	NEJM2018	site.00	Lineage 4	lineage4.1.2.1	Netherlands
717	site.00.subj.RIVM_185.lab.NL170.iso.1	NEJM2018	site.00	Lineage 4	lineage4.2.2	Netherlands
718	site.00.subj.RIVM_186.lab.NL041.iso.1	NEJM2018	site.00	Lineage 4	lineage4.2.1	Netherlands
719	site.00.subj.RIVM_187.lab.NL076.iso.1	NEJM2018	site.00	Lineage 4	lineage4.1.2.1	Netherlands
720	site.00.subj.RIVM_188.lab.NL437.iso.1	NEJM2018	site.00	Lineage 3	lineage3	Netherlands
721	site.00.subj.RIVM_189.lab.NL458.iso.1	NEJM2018	site.00	Lineage Bovis	lineageBovis	Netherlands
722	site.00.subj.RIVM_19.lab.NL602.iso.1	NEJM2018	site.00	Lineage 4	lineage4.1.2.1	Netherlands
723	site.00.subj.RIVM_190.lab.NL083.iso.1	NEJM2018	site.00	Lineage 4	lineage4.1.2.1	Netherlands
724	site.00.subj.RIVM_191.lab.NL537.iso.1	NEJM2018	site.00	Lineage 4	lineage4.2.2.1	Netherlands
725	site.00.subj.RIVM_192.lab.NL428.iso.1	NEJM2018	site.00	Lineage 4	lineage4.1.2.1	Netherlands
726	site.00.subj.RIVM_193.lab.NL312.iso.1	NEJM2018	site.00	Lineage 3	lineage3	Netherlands
727	site.00.subj.RIVM_194.lab.NL060.iso.1	NEJM2018	site.00	Lineage 4	lineage4.2.2.1	Netherlands
728	site.00.subj.RIVM_195.lab.NL376.iso.1	NEJM2018	site.00	Lineage 3	lineage3	Netherlands
729	site.00.subj.RIVM_196.lab.NL431.iso.1	NEJM2018	site.00	Lineage Bovis	lineageBovis	Netherlands
730	site.00.subj.RIVM_197.lab.NL009.iso.1	NEJM2018	site.00	Lineage 3	lineage3	Netherlands
731	site.00.subj.RIVM_198.lab.NL612.iso.1	NEJM2018	site.00	Lineage 4	lineage4.10	Netherlands
732	site.00.subj.RIVM_199.lab.NL357.iso.1	NEJM2018	site.00	Lineage 2	lineage2.2.6	Netherlands
733	site.00.subj.RIVM_2.lab.NL521.iso.1	NEJM2018	site.00	Lineage 4	lineage4.1.2.1	Netherlands
734	site.00.subj.RIVM_200.lab.NL068.iso.1	NEJM2018	site.00	Lineage 3	lineage3	Netherlands
735	site.00.subj.RIVM_201.lab.NL504.iso.1	NEJM2018	site.00	Lineage 4	lineage4.3.1	Netherlands
736	site.00.subj.RIVM_202.lab.NL125.iso.1	NEJM2018	site.00	Lineage 3	lineage3.1.1	Netherlands
737	site.00.subj.RIVM_203.lab.NL522.iso.1	NEJM2018	site.00	Lineage 3	lineage3	Netherlands
738	site.00.subj.RIVM_206.lab.NL014.iso.1	NEJM2018	site.00	Lineage 4	lineage4.1.2.1	Netherlands
739	site.00.subj.RIVM_207.lab.NL103.iso.1	NEJM2018	site.00	Lineage 4	lineage4.3.1	Netherlands
740	site.00.subj.RIVM_208.lab.NL563.iso.1	NEJM2018	site.00	Lineage 4	lineage4.10	Netherlands
741	site.00.subj.RIVM_209.lab.NL585.iso.1	NEJM2018	site.00	Lineage 4	lineage4.3.3	Netherlands
742	site.00.subj.RIVM_21.lab.NL205.iso.1	NEJM2018	site.00	Mixed	lineage4.10/lineageBovis	Netherlands
743	site.00.subj.RIVM_210.lab.NL261.iso.1	NEJM2018	site.00	Lineage 3	lineage3	Netherlands
744	site.00.subj.RIVM_211.lab.NL488.iso.1	NEJM2018	site.00	Lineage 4	lineage4.3.2	Netherlands
745	site.00.subj.RIVM_212.lab.NL600.iso.1	NEJM2018	site.00	Lineage 1	lineage1.1.1	Netherlands
746	site.00.subj.RIVM_213.lab.NL388.iso.1	NEJM2018	site.00	Lineage 4	lineage4.1.2.1	Netherlands
747	site.00.subj.RIVM_214.lab.NL069.iso.1	NEJM2018	site.00	Lineage 1	lineage1.2.2	Netherlands
748	site.00.subj.RIVM_214.lab.NL080.iso.1	NEJM2018	site.00	Lineage 1	lineage1.2.2	Netherlands
749	site.00.subj.RIVM_215.lab.NL573.iso.1	NEJM2018	site.00	Lineage 4	lineage4.2.2	Netherlands
750	site.00.subj.RIVM_216.lab.NL532.iso.1	NEJM2018	site.00	Lineage 4	lineage4.10	Netherlands
751	site.00.subj.RIVM_217.lab.NL418.iso.1	NEJM2018	site.00	Lineage 2	lineage2.2	Netherlands
752	site.00.subj.RIVM_219.lab.NL141.iso.1	NEJM2018	site.00	Lineage 1	lineage1.2.2	Netherlands
753	site.00.subj.RIVM_22.lab.NL415.iso.1	NEJM2018	site.00	Lineage 3	lineage3	Netherlands
754	site.00.subj.RIVM_220.lab.NL267.iso.1	NEJM2018	site.00	Lineage 4	lineage4.2.2.1	Netherlands
755	site.00.subj.RIVM_221.lab.NL452.iso.1	NEJM2018	site.00	Lineage 3	lineage3.1.2.1	Netherlands
756	site.00.subj.RIVM_222.lab.NL311.iso.1	NEJM2018	site.00	Lineage 2	lineage2.2	Netherlands
757	site.00.subj.RIVM_223.lab.NL265.iso.1	NEJM2018	site.00	Lineage 4	lineage4.2.2	Netherlands
758	site.00.subj.RIVM_224.lab.NL433.iso.1	NEJM2018	site.00	Lineage 4	lineage4.10	Netherlands
759	site.00.subj.RIVM_224.lab.NL588.iso.1	NEJM2018	site.00	Lineage 4	lineage4.10	Netherlands
760	site.00.subj.RIVM_225.lab.NL110.iso.1	NEJM2018	site.00	Lineage 3	lineage3	Netherlands
761	site.00.subj.RIVM_226.lab.NL016.iso.1	NEJM2018	site.00	Lineage 4	lineage4.1.2.1	Netherlands
762	site.00.subj.RIVM_227.lab.NL019.iso.1	NEJM2018	site.00	Lineage 4	lineage4.3.3	Netherlands
763	site.00.subj.RIVM_228.lab.NL499.iso.1	NEJM2018	site.00	Lineage 4	lineage4.1.2.1	Netherlands
764	site.00.subj.RIVM_229.lab.NL362.iso.1	NEJM2018	site.00	Lineage 4	lineage4.3.3	Netherlands
765	site.00.subj.RIVM_23.lab.NL328.iso.1	NEJM2018	site.00	Lineage Bovis	lineageBovis	Netherlands
766	site.00.subj.RIVM_230.lab.NL232.iso.1	NEJM2018	site.00	Lineage 4	lineage4.3.4.1	Netherlands
767	site.00.subj.RIVM_232.lab.NL395.iso.1	NEJM2018	site.00	Lineage 4	lineage4.1.2.1	Netherlands
768	site.00.subj.RIVM_233.lab.NL273.iso.1	NEJM2018	site.00	Lineage 4	lineage4.1.2.1	Netherlands
769	site.00.subj.RIVM_234.lab.NL392.iso.1	NEJM2018	site.00	Lineage 4	lineage4.6.1.2	Netherlands
770	site.00.subj.RIVM_235.lab.NL243.iso.1	NEJM2018	site.00	Lineage 4	lineage4.3.4.1	Netherlands
771	site.00.subj.RIVM_236.lab.NL094.iso.1	NEJM2018	site.00	Lineage 4	lineage4.3	Netherlands
772	site.00.subj.RIVM_237.lab.NL382.iso.1	NEJM2018	site.00	Lineage 4	lineage4.10	Netherlands
773	site.00.subj.RIVM_238.lab.NL147.iso.1	NEJM2018	site.00	Lineage 4	lineage4.6.2.2	Netherlands
774	site.00.subj.RIVM_239.lab.NL272.iso.1	NEJM2018	site.00	Lineage 3	lineage3.1.1	Netherlands
775	site.00.subj.RIVM_24.lab.NL541.iso.1	NEJM2018	site.00	Lineage 4	lineage4.1.1.3	Netherlands
776	site.00.subj.RIVM_240.lab.NL426.iso.1	NEJM2018	site.00	Lineage 3	lineage3	Netherlands
777	site.00.subj.RIVM_241.lab.NL384.iso.1	NEJM2018	site.00	Lineage 1	lineage1.2.1	Netherlands
778	site.00.subj.RIVM_242.lab.NL551.iso.1	NEJM2018	site.00	Lineage 3	lineage3.1.1	Netherlands
779	site.00.subj.RIVM_243.lab.NL432.iso.1	NEJM2018	site.00	Lineage 4	lineage4.3.4.2.1	Netherlands
780	site.00.subj.RIVM_244.lab.NL160.iso.1	NEJM2018	site.00	Lineage 4	lineage4.1.2.1	Netherlands
781	site.00.subj.RIVM_244.lab.NL329.iso.1	NEJM2018	site.00	Lineage 4	lineage4.1.2.1	Netherlands
782	site.00.subj.RIVM_245.lab.NL330.iso.1	NEJM2018	site.00	Lineage 1	lineage1.2.2	Netherlands
783	site.00.subj.RIVM_246.lab.NL111.iso.1	NEJM2018	site.00	Lineage 1	lineage1.2.1	Netherlands
784	site.00.subj.RIVM_247.lab.NL064.iso.1	NEJM2018	site.00	Lineage 3	lineage3	Netherlands
785	site.00.subj.RIVM_248.lab.NL053.iso.1	NEJM2018	site.00	Lineage 3	lineage3.1.1	Netherlands
786	site.00.subj.RIVM_249.lab.NL161.iso.1	NEJM2018	site.00	Lineage 3	lineage3	Netherlands
787	site.00.subj.RIVM_25.lab.NL610.iso.1	NEJM2018	site.00	Lineage 3	lineage3	Netherlands
788	site.00.subj.RIVM_250.lab.NL475.iso.1	NEJM2018	site.00	Lineage 4	lineage4.3.4.2	Netherlands
789	site.00.subj.RIVM_251.lab.NL505.iso.1	NEJM2018	site.00	Lineage 4	lineage4.1.2.1	Netherlands
790	site.00.subj.RIVM_252.lab.NL489.iso.1	NEJM2018	site.00	Lineage 4	lineage4.6	Netherlands
791	site.00.subj.RIVM_253.lab.NL613.iso.1	NEJM2018	site.00	Lineage 1	lineage1.1.2	Netherlands
792	site.00.subj.RIVM_254.lab.NL381.iso.1	NEJM2018	site.00	Lineage 4	lineage4.10	Netherlands
793	site.00.subj.RIVM_255.lab.NL037.iso.1	NEJM2018	site.00	Lineage 3	lineage3	Netherlands
794	site.00.subj.RIVM_256.lab.NL073.iso.1	NEJM2018	site.00	Lineage 3	lineage3	Netherlands
795	site.00.subj.RIVM_257.lab.NL336.iso.1	NEJM2018	site.00	Lineage 1	lineage1.2.1	Netherlands
796	site.00.subj.RIVM_258.lab.NL503.iso.1	NEJM2018	site.00	Lineage 4	lineage4.3.3	Netherlands
797	site.00.subj.RIVM_259.lab.NL004.iso.1	NEJM2018	site.00	Lineage 4	lineage4.1.2.1	Netherlands
798	site.00.subj.RIVM_26.lab.NL074.iso.1	NEJM2018	site.00	Lineage 4	lineage4.3.2	Netherlands
799	site.00.subj.RIVM_260.lab.NL385.iso.1	NEJM2018	site.00	Lineage 3	lineage3.1.2	Netherlands
800	site.00.subj.RIVM_261.lab.NL288.iso.1	NEJM2018	site.00	Lineage 3	lineage3	Netherlands
801	site.00.subj.RIVM_263.lab.NL202.iso.1	NEJM2018	site.00	Lineage 2	lineage2.2.3	Netherlands
802	site.00.subj.RIVM_264.lab.NL490.iso.1	NEJM2018	site.00	Lineage 1	lineage1.2.1	Netherlands
803	site.00.subj.RIVM_265.lab.NL466.iso.1	NEJM2018	site.00	Lineage 2	lineage2.2.10	Netherlands
804	site.00.subj.RIVM_267.lab.NL193.iso.1	NEJM2018	site.00	Lineage 1	lineage1.2.1	Netherlands
805	site.00.subj.RIVM_269.lab.NL245.iso.1	NEJM2018	site.00	Lineage 4	lineage4.2.2	Netherlands
806	site.00.subj.RIVM_27.lab.NL601.iso.1	NEJM2018	site.00	Lineage 4	lineage4.4.1.1	Netherlands
807	site.00.subj.RIVM_270.lab.NL050.iso.1	NEJM2018	site.00	Lineage 2	lineage2.2.6	Netherlands
808	site.00.subj.RIVM_271.lab.NL025.iso.1	NEJM2018	site.00	Lineage 2	lineage2.2.5	Netherlands
809	site.00.subj.RIVM_272.lab.NL494.iso.1	NEJM2018	site.00	Lineage 4	lineage4.1.2.1	Netherlands
810	site.00.subj.RIVM_273.lab.NL244.iso.1	NEJM2018	site.00	Lineage 4	lineage4.1.2.1	Netherlands
811	site.00.subj.RIVM_274.lab.NL045.iso.1	NEJM2018	site.00	Lineage 4	lineage4.10	Netherlands
812	site.00.subj.RIVM_275.lab.NL155.iso.1	NEJM2018	site.00	Lineage 4	lineage4.1.2.1	Netherlands
813	site.00.subj.RIVM_276.lab.NL344.iso.1	NEJM2018	site.00	Lineage 3	lineage3.1.2	Netherlands
814	site.00.subj.RIVM_277.lab.NL308.iso.1	NEJM2018	site.00	Lineage 4	lineage4.10	Netherlands
815	site.00.subj.RIVM_278.lab.NL596.iso.1	NEJM2018	site.00	Lineage 4	lineage4.6.2.2	Netherlands
816	site.00.subj.RIVM_279.lab.NL372.iso.1	NEJM2018	site.00	Lineage 3	lineage3.1.2	Netherlands
817	site.00.subj.RIVM_282.lab.NL562.iso.1	NEJM2018	site.00	Lineage 4	lineage4.1.2.1	Netherlands
818	site.00.subj.RIVM_283.lab.NL036.iso.1	NEJM2018	site.00	Lineage 4	lineage4.3.3	Netherlands
819	site.00.subj.RIVM_284.lab.NL598.iso.1	NEJM2018	site.00	Lineage 3	lineage3	Netherlands
820	site.00.subj.RIVM_285.lab.NL091.iso.1	NEJM2018	site.00	Lineage 3	lineage3.1.2	Netherlands
821	site.00.subj.RIVM_286.lab.NL455.iso.1	NEJM2018	site.00	Lineage 4	lineage4.1.2.1	Netherlands
822	site.00.subj.RIVM_287.lab.NL456.iso.1	NEJM2018	site.00	Lineage 4	lineage4.1.2	Netherlands
823	site.00.subj.RIVM_288.lab.NL383.iso.1	NEJM2018	site.00	Lineage 4	lineage4.6.2	Netherlands
824	site.00.subj.RIVM_289.lab.NL491.iso.1	NEJM2018	site.00	Lineage 4	lineage4.1	Netherlands
825	site.00.subj.RIVM_29.lab.NL397.iso.1	NEJM2018	site.00	Lineage 3	lineage3	Netherlands
826	site.00.subj.RIVM_290.lab.NL463.iso.1	NEJM2018	site.00	Lineage Bovis	lineageBovis	Netherlands
827	site.00.subj.RIVM_291.lab.NL454.iso.1	NEJM2018	site.00	Lineage 4	lineage4.10	Netherlands
828	site.00.subj.RIVM_292.lab.NL472.iso.1	NEJM2018	site.00	Lineage 4	lineage4.1.2.1	Netherlands
829	site.00.subj.RIVM_294.lab.NL104.iso.1	NEJM2018	site.00	Lineage 4	lineage4.4.1.2	Netherlands
830	site.00.subj.RIVM_295.lab.NL331.iso.1	NEJM2018	site.00	Lineage 3	lineage3	Netherlands
831	site.00.subj.RIVM_296.lab.NL274.iso.1	NEJM2018	site.00	Lineage 3	lineage3.1.2.1	Netherlands
832	site.00.subj.RIVM_297.lab.NL566.iso.1	NEJM2018	site.00	Lineage 4	lineage4.2.2	Netherlands
833	site.00.subj.RIVM_298.lab.NL209.iso.1	NEJM2018	site.00	Lineage 4	lineage4.1.2.1	Netherlands
834	site.00.subj.RIVM_299.lab.NL501.iso.1	NEJM2018	site.00	Lineage 4	lineage4.3.2	Netherlands
835	site.00.subj.RIVM_3.lab.NL375.iso.1	NEJM2018	site.00	Lineage 3	lineage3	Netherlands
836	site.00.subj.RIVM_30.lab.NL231.iso.1	NEJM2018	site.00	Lineage 4	lineage4.4.1.1	Netherlands
837	site.00.subj.RIVM_300.lab.NL099.iso.1	NEJM2018	site.00	Lineage 4	lineage4.1.2.1	Netherlands
838	site.00.subj.RIVM_302.lab.NL348.iso.1	NEJM2018	site.00	Lineage 4	lineage4.10	Netherlands
839	site.00.subj.RIVM_303.lab.NL112.iso.1	NEJM2018	site.00	Lineage Bovis	lineageBovis	Netherlands
840	site.00.subj.RIVM_305.lab.NL412.iso.1	NEJM2018	site.00	Lineage 4	lineage4.10	Netherlands
841	site.00.subj.RIVM_306.lab.NL459.iso.1	NEJM2018	site.00	Lineage 4	lineage4	Netherlands
842	site.00.subj.RIVM_307.lab.NL342.iso.1	NEJM2018	site.00	Lineage 4	lineage4.10	Netherlands
843	site.00.subj.RIVM_308.lab.NL140.iso.1	NEJM2018	site.00	Lineage 3	lineage3.1.1	Netherlands
844	site.00.subj.RIVM_309.lab.NL186.iso.1	NEJM2018	site.00	Lineage 1	lineage1.1.3	Netherlands
845	site.00.subj.RIVM_31.lab.NL502.iso.1	NEJM2018	site.00	Lineage 4	lineage4.10	Netherlands
846	site.00.subj.RIVM_310.lab.NL010.iso.1	NEJM2018	site.00	Lineage 4	lineage4.4.1.2	Netherlands
847	site.00.subj.RIVM_311.lab.NL144.iso.1	NEJM2018	site.00	Lineage 3	lineage3	Netherlands
848	site.00.subj.RIVM_312.lab.NL101.iso.1	NEJM2018	site.00	Lineage 4	lineage4.10	Netherlands
849	site.00.subj.RIVM_313.lab.NL021.iso.1	NEJM2018	site.00	Lineage 2	lineage2.2.3	Netherlands
850	site.00.subj.RIVM_314.lab.NL277.iso.1	NEJM2018	site.00	Lineage 4	lineage4.5	Netherlands
851	site.00.subj.RIVM_315.lab.NL176.iso.1	NEJM2018	site.00	Lineage 4	lineage4.3.1	Netherlands
852	site.00.subj.RIVM_316.lab.NL614.iso.1	NEJM2018	site.00	Lineage 2	lineage2.2.3	Netherlands
853	site.00.subj.RIVM_317.lab.NL145.iso.1	NEJM2018	site.00	Lineage 4	lineage4.10	Netherlands
854	site.00.subj.RIVM_318.lab.NL506.iso.1	NEJM2018	site.00	Lineage 4	lineage4.1.2.1	Netherlands
855	site.00.subj.RIVM_319.lab.NL322.iso.1	NEJM2018	site.00	Lineage 3	lineage3.1.1	Netherlands
856	site.00.subj.RIVM_320.lab.NL445.iso.1	NEJM2018	site.00	Lineage 4	lineage4.6.2	Netherlands
857	site.00.subj.RIVM_321.lab.NL225.iso.1	NEJM2018	site.00	Lineage 4	lineage4.4.1.1	Netherlands
858	site.00.subj.RIVM_322.lab.NL594.iso.1	NEJM2018	site.00	Lineage 4	lineage4.1.2.1	Netherlands
859	site.00.subj.RIVM_323.lab.NL338.iso.1	NEJM2018	site.00	Lineage 4	lineage4.2.2	Netherlands
860	site.00.subj.RIVM_324.lab.NL419.iso.1	NEJM2018	site.00	Lineage 4	lineage4.4.2	Netherlands
861	site.00.subj.RIVM_325.lab.NL545.iso.1	NEJM2018	site.00	Lineage 4	lineage4.5	Netherlands
862	site.00.subj.RIVM_326.lab.NL565.iso.1	NEJM2018	site.00	Lineage 4	lineage4.1.2.1	Netherlands
863	site.00.subj.RIVM_327.lab.NL555.iso.1	NEJM2018	site.00	Lineage 4	lineage4.3.3	Netherlands
864	site.00.subj.RIVM_328.lab.NL366.iso.1	NEJM2018	site.00	Lineage 2	lineage2.2.7	Netherlands
865	site.00.subj.RIVM_329.lab.NL102.iso.1	NEJM2018	site.00	Lineage 2	lineage2.2.3	Netherlands
866	site.00.subj.RIVM_330.lab.NL534.iso.1	NEJM2018	site.00	Lineage 4	lineage4.10	Netherlands
867	site.00.subj.RIVM_332.lab.NL404.iso.1	NEJM2018	site.00	Lineage 4	lineage4.1.2	Netherlands
868	site.00.subj.RIVM_333.lab.NL453.iso.1	NEJM2018	site.00	Lineage 4	lineage4.10	Netherlands
869	site.00.subj.RIVM_334.lab.NL582.iso.1	NEJM2018	site.00	Lineage 3	lineage3.1.1	Netherlands
870	site.00.subj.RIVM_335.lab.NL324.iso.1	NEJM2018	site.00	Lineage 1	lineage1.2.1	Netherlands
871	site.00.subj.RIVM_336.lab.NL211.iso.1	NEJM2018	site.00	Lineage 4	lineage4.3.3	Netherlands
872	site.00.subj.RIVM_337.lab.NL054.iso.1	NEJM2018	site.00	Lineage 4	lineage4.1.2.1	Netherlands
873	site.00.subj.RIVM_338.lab.NL029.iso.1	NEJM2018	site.00	Lineage Bovis	lineageBovis	Netherlands
874	site.00.subj.RIVM_339.lab.NL584.iso.1	NEJM2018	site.00	Lineage 2	lineage2.2.3	Netherlands
875	site.00.subj.RIVM_34.lab.NL519.iso.1	NEJM2018	site.00	Lineage 4	lineage4.1.2.1	Netherlands
876	site.00.subj.RIVM_340.lab.NL297.iso.1	NEJM2018	site.00	Lineage 4	lineage4.2.2	Netherlands
877	site.00.subj.RIVM_341.lab.NL264.iso.1	NEJM2018	site.00	Lineage 4	lineage4.10	Netherlands
878	site.00.subj.RIVM_342.lab.NL005.iso.1	NEJM2018	site.00	Lineage 4	lineage4.10	Netherlands
879	site.00.subj.RIVM_343.lab.NL084.iso.1	NEJM2018	site.00	Lineage 4	lineage4.1.2.1	Netherlands
880	site.00.subj.RIVM_344.lab.NL497.iso.1	NEJM2018	site.00	Lineage 4	lineage4.10	Netherlands
881	site.00.subj.RIVM_345.lab.NL223.iso.1	NEJM2018	site.00	Lineage 4	lineage4.3.1	Netherlands
882	site.00.subj.RIVM_346.lab.NL403.iso.1	NEJM2018	site.00	Lineage 4	lineage4.10	Netherlands
883	site.00.subj.RIVM_347.lab.NL421.iso.1	NEJM2018	site.00	Lineage 4	lineage4.1.2.1	Netherlands
884	site.00.subj.RIVM_348.lab.NL088.iso.1	NEJM2018	site.00	Lineage 4	lineage4.4.1.2	Netherlands
885	site.00.subj.RIVM_349.lab.NL241.iso.1	NEJM2018	site.00	Lineage 2	lineage2.2	Netherlands
886	site.00.subj.RIVM_350.lab.NL056.iso.1	NEJM2018	site.00	Lineage 2	lineage2.2.10	Netherlands
887	site.00.subj.RIVM_351.lab.NL425.iso.1	NEJM2018	site.00	Lineage 4	lineage4.3.4.2	Netherlands
888	site.00.subj.RIVM_352.lab.NL571.iso.1	NEJM2018	site.00	Lineage Bovis	lineageBovis	Netherlands
889	site.00.subj.RIVM_353.lab.NL500.iso.1	NEJM2018	site.00	Lineage 1	lineage1.1.2	Netherlands
890	site.00.subj.RIVM_354.lab.NL559.iso.1	NEJM2018	site.00	Lineage 1	lineage1.2.1	Netherlands
891	site.00.subj.RIVM_355.lab.NL595.iso.1	NEJM2018	site.00	Lineage 4	lineage4.1.2.1	Netherlands
892	site.00.subj.RIVM_357.lab.NL478.iso.1	NEJM2018	site.00	Lineage 4	lineage4.6.2.2	Netherlands
893	site.00.subj.RIVM_358.lab.NL587.iso.1	NEJM2018	site.00	Lineage 4	lineage4.1.2.1	Netherlands
894	site.00.subj.RIVM_359.lab.NL363.iso.1	NEJM2018	site.00	Lineage 3	lineage3	Netherlands
895	site.00.subj.RIVM_36.lab.NL440.iso.1	NEJM2018	site.00	Lineage 4	lineage4.3.1	Netherlands
896	site.00.subj.RIVM_360.lab.NL275.iso.1	NEJM2018	site.00	Lineage 4	lineage4.3.3	Netherlands
897	site.00.subj.RIVM_361.lab.NL012.iso.1	NEJM2018	site.00	Lineage 2	lineage2.2	Netherlands
898	site.00.subj.RIVM_362.lab.NL131.iso.1	NEJM2018	site.00	Lineage 3	lineage3.1.1	Netherlands
899	site.00.subj.RIVM_363.lab.NL296.iso.1	NEJM2018	site.00	Lineage 1	lineage1.2.2	Netherlands
900	site.00.subj.RIVM_364.lab.NL533.iso.1	NEJM2018	site.00	Lineage 3	lineage3.1.1	Netherlands
901	site.00.subj.RIVM_365.lab.NL461.iso.1	NEJM2018	site.00	Lineage 4	lineage4.3.4.1	Netherlands
902	site.00.subj.RIVM_366.lab.NL536.iso.1	NEJM2018	site.00	Lineage 4	lineage4.10	Netherlands
903	site.00.subj.RIVM_367.lab.NL063.iso.1	NEJM2018	site.00	Lineage 4	lineage4.1.2.1	Netherlands
904	site.00.subj.RIVM_368.lab.NL592.iso.1	NEJM2018	site.00	Lineage 3	lineage3	Netherlands
905	site.00.subj.RIVM_369.lab.NL414.iso.1	NEJM2018	site.00	Lineage 4	lineage4.3.3	Netherlands
906	site.00.subj.RIVM_37.lab.NL132.iso.1	NEJM2018	site.00	Lineage 4	lineage4.4.1.1	Netherlands
907	site.00.subj.RIVM_370.lab.NL578.iso.1	NEJM2018	site.00	Lineage 3	lineage3	Netherlands
908	site.00.subj.RIVM_371.lab.NL439.iso.1	NEJM2018	site.00	Lineage 4	lineage4.3.3	Netherlands
909	site.00.subj.RIVM_372.lab.NL548.iso.1	NEJM2018	site.00	Lineage 6	lineage6	Netherlands
910	site.00.subj.RIVM_373.lab.NL435.iso.1	NEJM2018	site.00	Lineage 4	lineage4.3.4.1	Netherlands
911	site.00.subj.RIVM_375.lab.NL572.iso.1	NEJM2018	site.00	Lineage 1	lineage1.1.1	Netherlands
912	site.00.subj.RIVM_376.lab.NL115.iso.1	NEJM2018	site.00	Lineage 4	lineage4.1.2.1	Netherlands
913	site.00.subj.RIVM_377.lab.NL543.iso.1	NEJM2018	site.00	Lineage 2	lineage2.2.6	Netherlands
914	site.00.subj.RIVM_378.lab.NL108.iso.1	NEJM2018	site.00	Lineage 3	lineage3	Netherlands
915	site.00.subj.RIVM_379.lab.NL284.iso.1	NEJM2018	site.00	Lineage 2	lineage2.2.5	Netherlands
916	site.00.subj.RIVM_38.lab.NL481.iso.1	NEJM2018	site.00	Lineage 3	lineage3	Netherlands
917	site.00.subj.RIVM_380.lab.NL484.iso.1	NEJM2018	site.00	Lineage 2	lineage2.2	Netherlands
918	site.00.subj.RIVM_381.lab.NL368.iso.1	NEJM2018	site.00	Lineage 3	lineage3	Netherlands
919	site.00.subj.RIVM_382.lab.NL282.iso.1	NEJM2018	site.00	Lineage 4	lineage4.1.2.1	Netherlands
920	site.00.subj.RIVM_383.lab.NL310.iso.1	NEJM2018	site.00	Lineage 4	lineage4	Netherlands
921	site.00.subj.RIVM_385.lab.NL020.iso.1	NEJM2018	site.00	Lineage 2	lineage2.2.7	Netherlands
922	site.00.subj.RIVM_386.lab.NL609.iso.1	NEJM2018	site.00	Lineage 4	lineage4.3.1	Netherlands
923	site.00.subj.RIVM_387.lab.NL065.iso.1	NEJM2018	site.00	Lineage 3	lineage3	Netherlands
924	site.00.subj.RIVM_389.lab.NL107.iso.1	NEJM2018	site.00	Lineage 4	lineage4.2.2	Netherlands
925	site.00.subj.RIVM_39.lab.NL213.iso.1	NEJM2018	site.00	Lineage 4	lineage4.1.2.1	Netherlands
926	site.00.subj.RIVM_390.lab.NL498.iso.1	NEJM2018	site.00	Lineage 4	lineage4.5	Netherlands
927	site.00.subj.RIVM_391.lab.NL373.iso.1	NEJM2018	site.00	Lineage Bovis	lineageBovis	Netherlands
928	site.00.subj.RIVM_392.lab.NL142.iso.1	NEJM2018	site.00	Lineage 3	lineage3.1.1	Netherlands
929	site.00.subj.RIVM_393.lab.NL204.iso.1	NEJM2018	site.00	Lineage 4	lineage4.1.2	Netherlands
930	site.00.subj.RIVM_397.lab.NL434.iso.1	NEJM2018	site.00	Lineage 3	lineage3	Netherlands
931	site.00.subj.RIVM_398.lab.NL518.iso.1	NEJM2018	site.00	Lineage 4	lineage4.1.2.1	Netherlands
932	site.00.subj.RIVM_399.lab.NL354.iso.1	NEJM2018	site.00	Lineage 4	lineage4.2.2.1	Netherlands
933	site.00.subj.RIVM_4.lab.NL018.iso.1	NEJM2018	site.00	Lineage 4	lineage4.10	Netherlands
934	site.00.subj.RIVM_40.lab.NL258.iso.1	NEJM2018	site.00	Lineage 3	lineage3.1.1	Netherlands
935	site.00.subj.RIVM_400.lab.NL090.iso.1	NEJM2018	site.00	Lineage 4	lineage4.1.2.1	Netherlands
936	site.00.subj.RIVM_401.lab.NL222.iso.1	NEJM2018	site.00	Lineage 4	lineage4.10	Netherlands
937	site.00.subj.RIVM_402.lab.NL371.iso.1	NEJM2018	site.00	Lineage 3	lineage3.1.1	Netherlands
938	site.00.subj.RIVM_403.lab.NL164.iso.1	NEJM2018	site.00	Lineage 3	lineage3.1.2	Netherlands
939	site.00.subj.RIVM_404.lab.NL003.iso.1	NEJM2018	site.00	Lineage 4	lineage4.1.2.1	Netherlands
940	site.00.subj.RIVM_404.lab.NL486.iso.1	NEJM2018	site.00	Lineage 4	lineage4.1.2.1	Netherlands
941	site.00.subj.RIVM_406.lab.NL460.iso.1	NEJM2018	site.00	Lineage 4	lineage4.1.2.1	Netherlands
942	site.00.subj.RIVM_407.lab.NL000.iso.1	NEJM2018	site.00	Lineage 3	lineage3	Netherlands
943	site.00.subj.RIVM_408.lab.NL150.iso.1	NEJM2018	site.00	Lineage 3	lineage3	Netherlands
944	site.00.subj.RIVM_409.lab.NL470.iso.1	NEJM2018	site.00	Lineage 4	lineage4.3.4.2.1	Netherlands
945	site.00.subj.RIVM_41.lab.NL042.iso.1	NEJM2018	site.00	Lineage 2	lineage2.2.5	Netherlands
946	site.00.subj.RIVM_410.lab.NL092.iso.1	NEJM2018	site.00	Lineage 2	lineage2.2	Netherlands
947	site.00.subj.RIVM_412.lab.NL391.iso.1	NEJM2018	site.00	Lineage 4	lineage4.4.1.1	Netherlands
948	site.00.subj.RIVM_413.lab.NL172.iso.1	NEJM2018	site.00	Lineage 1	lineage1.1.1	Netherlands
949	site.00.subj.RIVM_414.lab.NL221.iso.1	NEJM2018	site.00	Lineage 4	lineage4.3.4.1	Netherlands
950	site.00.subj.RIVM_415.lab.NL183.iso.1	NEJM2018	site.00	Lineage 4	lineage4.3.1	Netherlands
951	site.00.subj.RIVM_416.lab.NL471.iso.1	NEJM2018	site.00	Lineage 4	lineage4.10	Netherlands
952	site.00.subj.RIVM_417.lab.NL280.iso.1	NEJM2018	site.00	Lineage Bovis	lineageBovis	Netherlands
953	site.00.subj.RIVM_418.lab.NL294.iso.1	NEJM2018	site.00	Lineage 4	lineage4.2.2	Netherlands
954	site.00.subj.RIVM_419.lab.NL278.iso.1	NEJM2018	site.00	Lineage 4	lineage4.2.1	Netherlands
955	site.00.subj.RIVM_42.lab.NL289.iso.1	NEJM2018	site.00	Lineage 4	lineage4.3.4.1	Netherlands
956	site.00.subj.RIVM_420.lab.NL386.iso.1	NEJM2018	site.00	Lineage 3	lineage3.1.2.1	Netherlands
957	site.00.subj.RIVM_423.lab.NL093.iso.1	NEJM2018	site.00	Lineage 4	lineage4.5	Netherlands
958	site.00.subj.RIVM_424.lab.NL292.iso.1	NEJM2018	site.00	Lineage 4	lineage4.10	Netherlands
959	site.00.subj.RIVM_425.lab.NL167.iso.1	NEJM2018	site.00	Lineage 4	lineage4.3.4.1	Netherlands
960	site.00.subj.RIVM_426.lab.NL482.iso.1	NEJM2018	site.00	Lineage 4	lineage4.10	Netherlands
961	site.00.subj.RIVM_427.lab.NL109.iso.1	NEJM2018	site.00	Lineage 4	lineage4.6	Netherlands
962	site.00.subj.RIVM_428.lab.NL568.iso.1	NEJM2018	site.00	Lineage 1	lineage1.1.2	Netherlands
963	site.00.subj.RIVM_429.lab.NL306.iso.1	NEJM2018	site.00	Lineage 4	lineage4.1.2.1	Netherlands
964	site.00.subj.RIVM_430.lab.NL133.iso.1	NEJM2018	site.00	Lineage 4	lineage4.1.2.1	Netherlands
965	site.00.subj.RIVM_431.lab.NL309.iso.1	NEJM2018	site.00	Lineage 4	lineage4.1	Netherlands
966	site.00.subj.RIVM_432.lab.NL305.iso.1	NEJM2018	site.00	Lineage 4	lineage4.1.2.1	Netherlands
967	site.00.subj.RIVM_433.lab.NL540.iso.1	NEJM2018	site.00	Lineage 3	lineage3	Netherlands
968	site.00.subj.RIVM_434.lab.NL171.iso.1	NEJM2018	site.00	Lineage 2	lineage2.2.7	Netherlands
969	site.00.subj.RIVM_435.lab.NL444.iso.1	NEJM2018	site.00	Lineage 3	lineage3	Netherlands
970	site.00.subj.RIVM_436.lab.NL279.iso.1	NEJM2018	site.00	Lineage 4	lineage4.3.1	Netherlands
971	site.00.subj.RIVM_437.lab.NL249.iso.1	NEJM2018	site.00	Lineage 4	lineage4.3.1	Netherlands
972	site.00.subj.RIVM_438.lab.NL260.iso.1	NEJM2018	site.00	Lineage 4	lineage4.1.2.1	Netherlands
973	site.00.subj.RIVM_439.lab.NL569.iso.1	NEJM2018	site.00	Lineage 4	lineage4.3.4.1	Netherlands
974	site.00.subj.RIVM_44.lab.NL291.iso.1	NEJM2018	site.00	Lineage 5	lineage5	Netherlands
975	site.00.subj.RIVM_440.lab.NL120.iso.1	NEJM2018	site.00	Lineage 1	lineage1.1.1	Netherlands
976	site.00.subj.RIVM_441.lab.NL175.iso.1	NEJM2018	site.00	Lineage 3	lineage3.1.1	Netherlands
977	site.00.subj.RIVM_442.lab.NL467.iso.1	NEJM2018	site.00	Lineage 4	lineage4.10	Netherlands
978	site.00.subj.RIVM_443.lab.NL515.iso.1	NEJM2018	site.00	Lineage 4	lineage4.2.2	Netherlands
979	site.00.subj.RIVM_445.lab.NL313.iso.1	NEJM2018	site.00	Lineage 1	lineage1.2.1	Netherlands
980	site.00.subj.RIVM_446.lab.NL256.iso.1	NEJM2018	site.00	Lineage 4	lineage4.1.2.1	Netherlands
981	site.00.subj.RIVM_447.lab.NL604.iso.1	NEJM2018	site.00	Lineage 4	lineage4.1.2.1	Netherlands
982	site.00.subj.RIVM_448.lab.NL263.iso.1	NEJM2018	site.00	Lineage 3	lineage3	Netherlands
983	site.00.subj.RIVM_449.lab.NL547.iso.1	NEJM2018	site.00	Unknown	clade_animal_A3	Netherlands
984	site.00.subj.RIVM_45.lab.NL326.iso.1	NEJM2018	site.00	Lineage 4	lineage4.10	Netherlands
985	site.00.subj.RIVM_450.lab.NL002.iso.1	NEJM2018	site.00	Lineage 1	lineage1.1.3	Netherlands
986	site.00.subj.RIVM_451.lab.NL188.iso.1	NEJM2018	site.00	Lineage 3	lineage3	Netherlands
987	site.00.subj.RIVM_452.lab.NL199.iso.1	NEJM2018	site.00	Lineage 4	lineage4.3.4.1	Netherlands
988	site.00.subj.RIVM_453.lab.NL169.iso.1	NEJM2018	site.00	Lineage 4	lineage4.1.2.1	Netherlands
989	site.00.subj.RIVM_454.lab.NL197.iso.1	NEJM2018	site.00	Lineage 4	lineage4.1.1.3	Netherlands
990	site.00.subj.RIVM_455.lab.NL040.iso.1	NEJM2018	site.00	Lineage 4	lineage4.1.2.1	Netherlands
991	site.00.subj.RIVM_456.lab.NL396.iso.1	NEJM2018	site.00	Lineage 4	lineage4.10	Netherlands
992	site.00.subj.RIVM_457.lab.NL239.iso.1	NEJM2018	site.00	Lineage 3	lineage3.1.1	Netherlands
993	site.00.subj.RIVM_458.lab.NL072.iso.1	NEJM2018	site.00	Lineage 3	lineage3.1.1	Netherlands
994	site.00.subj.RIVM_459.lab.NL052.iso.1	NEJM2018	site.00	Lineage 4	lineage4.1.2.1	Netherlands
995	site.00.subj.RIVM_46.lab.NL038.iso.1	NEJM2018	site.00	Lineage 3	lineage3.1.1	Netherlands
996	site.00.subj.RIVM_460.lab.NL496.iso.1	NEJM2018	site.00	Lineage 4	lineage4.1.2.1	Netherlands
997	site.00.subj.RIVM_461.lab.NL301.iso.1	NEJM2018	site.00	Lineage 4	lineage4.2.2.1	Netherlands
998	site.00.subj.RIVM_462.lab.NL608.iso.1	NEJM2018	site.00	Lineage 4	lineage4.3.4.1	Netherlands
999	site.00.subj.RIVM_463.lab.NL181.iso.1	NEJM2018	site.00	Lineage 4	lineage4.3.1	Netherlands
1000	site.00.subj.RIVM_466.lab.NL208.iso.1	NEJM2018	site.00	Lineage 2	lineage2.2.7	Netherlands
1001	site.00.subj.RIVM_467.lab.NL098.iso.1	NEJM2018	site.00	Lineage 4	lineage4.1.2.1	Netherlands
1002	site.00.subj.RIVM_468.lab.NL586.iso.1	NEJM2018	site.00	Lineage 4	lineage4.3.3	Netherlands
1003	site.00.subj.RIVM_47.lab.NL247.iso.1	NEJM2018	site.00	Lineage 3	lineage3	Netherlands
1004	site.00.subj.RIVM_471.lab.NL085.iso.1	NEJM2018	site.00	Lineage 4	lineage4.3.2	Netherlands
1005	site.00.subj.RIVM_472.lab.NL081.iso.1	NEJM2018	site.00	Lineage 1	lineage1.2.1	Netherlands
1006	site.00.subj.RIVM_473.lab.NL271.iso.1	NEJM2018	site.00	Lineage 2	lineage2.2.6	Netherlands
1007	site.00.subj.RIVM_475.lab.NL227.iso.1	NEJM2018	site.00	Lineage 4	lineage4.10	Netherlands
1008	site.00.subj.RIVM_476.lab.NL281.iso.1	NEJM2018	site.00	Lineage 2	lineage2.2.6	Netherlands
1009	site.00.subj.RIVM_477.lab.NL298.iso.1	NEJM2018	site.00	Lineage 4	lineage4.2.2.1	Netherlands
1010	site.00.subj.RIVM_479.lab.NL149.iso.1	NEJM2018	site.00	Lineage 2	lineage2.2.6	Netherlands
1011	site.00.subj.RIVM_48.lab.NL276.iso.1	NEJM2018	site.00	Lineage 4	lineage4.10	Netherlands
1012	site.00.subj.RIVM_480.lab.NL082.iso.1	NEJM2018	site.00	Lineage 1	lineage1.1.3	Netherlands
1013	site.00.subj.RIVM_482.lab.NL031.iso.1	NEJM2018	site.00	Lineage 3	lineage3.1.1	Netherlands
1014	site.00.subj.RIVM_483.lab.NL549.iso.1	NEJM2018	site.00	Lineage 4	lineage4.3.4.1	Netherlands
1015	site.00.subj.RIVM_484.lab.NL194.iso.1	NEJM2018	site.00	Lineage 4	lineage4.2.1	Netherlands
1016	site.00.subj.RIVM_485.lab.NL465.iso.1	NEJM2018	site.00	Lineage 3	lineage3	Netherlands
1017	site.00.subj.RIVM_486.lab.NL379.iso.1	NEJM2018	site.00	Lineage 4	lineage4.1.2.1	Netherlands
1018	site.00.subj.RIVM_487.lab.NL380.iso.1	NEJM2018	site.00	Lineage 4	lineage4.1.2.1	Netherlands
1019	site.00.subj.RIVM_489.lab.NL116.iso.1	NEJM2018	site.00	Lineage 4	lineage4.10	Netherlands
1020	site.00.subj.RIVM_49.lab.NL139.iso.1	NEJM2018	site.00	Lineage 3	lineage3	Netherlands
1021	site.00.subj.RIVM_490.lab.NL075.iso.1	NEJM2018	site.00	Lineage 4	lineage4.1.1.3	Netherlands
1022	site.00.subj.RIVM_491.lab.NL184.iso.1	NEJM2018	site.00	Lineage 4	lineage4.1.2.1	Netherlands
1023	site.00.subj.RIVM_492.lab.NL189.iso.1	NEJM2018	site.00	Lineage 3	lineage3	Netherlands
1024	site.00.subj.RIVM_493.lab.NL130.iso.1	NEJM2018	site.00	Lineage 1	lineage1.2.2	Netherlands
1025	site.00.subj.RIVM_494.lab.NL420.iso.1	NEJM2018	site.00	Lineage 3	lineage3	Netherlands
1026	site.00.subj.RIVM_496.lab.NL353.iso.1	NEJM2018	site.00	Lineage 4	lineage4.1.2.1	Netherlands
1027	site.00.subj.RIVM_497.lab.NL359.iso.1	NEJM2018	site.00	Lineage 4	lineage4.1.2.1	Netherlands
1028	site.00.subj.RIVM_499.lab.NL449.iso.1	NEJM2018	site.00	Lineage 3	lineage3	Netherlands
1029	site.00.subj.RIVM_5.lab.NL520.iso.1	NEJM2018	site.00	Lineage 4	lineage4.3.1	Netherlands
1030	site.00.subj.RIVM_50.lab.NL320.iso.1	NEJM2018	site.00	Lineage 4	lineage4.4.1.1	Netherlands
1031	site.00.subj.RIVM_500.lab.NL252.iso.1	NEJM2018	site.00	Lineage 4	lineage4.6	Netherlands
1032	site.00.subj.RIVM_501.lab.NL250.iso.1	NEJM2018	site.00	Lineage 4	lineage4.3.2.1	Netherlands
1033	site.00.subj.RIVM_502.lab.NL207.iso.1	NEJM2018	site.00	Lineage 1	lineage1.2.1	Netherlands
1034	site.00.subj.RIVM_503.lab.NL611.iso.1	NEJM2018	site.00	Lineage 4	lineage4.3.4.1	Netherlands
1035	site.00.subj.RIVM_504.lab.NL315.iso.1	NEJM2018	site.00	Lineage 4	lineage4.5	Netherlands
1036	site.00.subj.RIVM_505.lab.NL564.iso.1	NEJM2018	site.00	Lineage 4	lineage4.2.2	Netherlands
1037	site.00.subj.RIVM_506.lab.NL086.iso.1	NEJM2018	site.00	Lineage 4	lineage4.1.2.1	Netherlands
1038	site.00.subj.RIVM_507.lab.NL399.iso.1	NEJM2018	site.00	Lineage 4	lineage4.1.2.1	Netherlands
1039	site.00.subj.RIVM_508.lab.NL402.iso.1	NEJM2018	site.00	Lineage 4	lineage4.10	Netherlands
1040	site.00.subj.RIVM_509.lab.NL599.iso.1	NEJM2018	site.00	Lineage 1	lineage1.2.1	Netherlands
1041	site.00.subj.RIVM_51.lab.NL575.iso.1	NEJM2018	site.00	Lineage 3	lineage3	Netherlands
1042	site.00.subj.RIVM_510.lab.NL560.iso.1	NEJM2018	site.00	Lineage 3	lineage3	Netherlands
1043	site.00.subj.RIVM_511.lab.NL442.iso.1	NEJM2018	site.00	Lineage 4	lineage4.1.2.1	Netherlands
1044	site.00.subj.RIVM_512.lab.NL574.iso.1	NEJM2018	site.00	Lineage 1	lineage1.1.2	Netherlands
1045	site.00.subj.RIVM_514.lab.NL365.iso.1	NEJM2018	site.00	Lineage 4	lineage4.4.1.2	Netherlands
1046	site.00.subj.RIVM_515.lab.NL283.iso.1	NEJM2018	site.00	Lineage 3	lineage3.1.1	Netherlands
1047	site.00.subj.RIVM_516.lab.NL597.iso.1	NEJM2018	site.00	Lineage 4	lineage4.2.2	Netherlands
1048	site.00.subj.RIVM_517.lab.NL529.iso.1	NEJM2018	site.00	Lineage 4	lineage4.1.2.1	Netherlands
1049	site.00.subj.RIVM_519.lab.NL148.iso.1	NEJM2018	site.00	Lineage 3	lineage3	Netherlands
1050	site.00.subj.RIVM_52.lab.NL317.iso.1	NEJM2018	site.00	Lineage 3	lineage3	Netherlands
1051	site.00.subj.RIVM_520.lab.NL319.iso.1	NEJM2018	site.00	Lineage 2	lineage2.2	Netherlands
1052	site.00.subj.RIVM_521.lab.NL022.iso.1	NEJM2018	site.00	Lineage 4	lineage4.2.2	Netherlands
1053	site.00.subj.RIVM_522.lab.NL429.iso.1	NEJM2018	site.00	Lineage 3	lineage3	Netherlands
1054	site.00.subj.RIVM_525.lab.NL318.iso.1	NEJM2018	site.00	Lineage 4	lineage4.10	Netherlands
1055	site.00.subj.RIVM_527.lab.NL066.iso.1	NEJM2018	site.00	Lineage 1	lineage1.2.1	Netherlands
1056	site.00.subj.RIVM_528.lab.NL523.iso.1	NEJM2018	site.00	Lineage 4	lineage4.10	Netherlands
1057	site.00.subj.RIVM_529.lab.NL200.iso.1	NEJM2018	site.00	Lineage 4	lineage4.4.2	Netherlands
1058	site.00.subj.RIVM_53.lab.NL178.iso.1	NEJM2018	site.00	Lineage 1	lineage1.2.1	Netherlands
1059	site.00.subj.RIVM_530.lab.NL374.iso.1	NEJM2018	site.00	Lineage 4	lineage4.10	Netherlands
1060	site.00.subj.RIVM_531.lab.NL411.iso.1	NEJM2018	site.00	Lineage 4	lineage4.3.1	Netherlands
1061	site.00.subj.RIVM_532.lab.NL013.iso.1	NEJM2018	site.00	Lineage 3	lineage3	Netherlands
1062	site.00.subj.RIVM_533.lab.NL071.iso.1	NEJM2018	site.00	Lineage 4	lineage4.10	Netherlands
1063	site.00.subj.RIVM_534.lab.NL405.iso.1	NEJM2018	site.00	Lineage 4	lineage4.6.2	Netherlands
1064	site.00.subj.RIVM_535.lab.NL355.iso.1	NEJM2018	site.00	Lineage 4	lineage4	Netherlands
1065	site.00.subj.RIVM_536.lab.NL185.iso.1	NEJM2018	site.00	Lineage 1	lineage1.1.3	Netherlands
1066	site.00.subj.RIVM_537.lab.NL410.iso.1	NEJM2018	site.00	Lineage 4	lineage4.1.2.1	Netherlands
1067	site.00.subj.RIVM_538.lab.NL316.iso.1	NEJM2018	site.00	Lineage 4	lineage4.2.2.1	Netherlands
1068	site.00.subj.RIVM_539.lab.NL226.iso.1	NEJM2018	site.00	Lineage 4	lineage4.10	Netherlands
1069	site.00.subj.RIVM_54.lab.NL129.iso.1	NEJM2018	site.00	Lineage 4	lineage4.10	Netherlands
1070	site.00.subj.RIVM_540.lab.NL480.iso.1	NEJM2018	site.00	Lineage 1	lineage1.2.1	Netherlands
1071	site.00.subj.RIVM_541.lab.NL234.iso.1	NEJM2018	site.00	Lineage 1	lineage1.2.1	Netherlands
1072	site.00.subj.RIVM_542.lab.NL077.iso.1	NEJM2018	site.00	Lineage 2	lineage2.2.10	Netherlands
1073	site.00.subj.RIVM_543.lab.NL087.iso.1	NEJM2018	site.00	Lineage 3	lineage3	Netherlands
1074	site.00.subj.RIVM_544.lab.NL007.iso.1	NEJM2018	site.00	Lineage 4	lineage4.1.2.1	Netherlands
1075	site.00.subj.RIVM_545.lab.NL345.iso.1	NEJM2018	site.00	Lineage 3	lineage3	Netherlands
1076	site.00.subj.RIVM_546.lab.NL124.iso.1	NEJM2018	site.00	Lineage 4	lineage4.3.2	Netherlands
1077	site.00.subj.RIVM_546.lab.NL531.iso.1	NEJM2018	site.00	Lineage 4	lineage4.3.2	Netherlands
1078	site.00.subj.RIVM_547.lab.NL516.iso.1	NEJM2018	site.00	Lineage 4	lineage4.2.2	Netherlands
1079	site.00.subj.RIVM_548.lab.NL059.iso.1	NEJM2018	site.00	Lineage 4	lineage4.1.2.1	Netherlands
1080	site.00.subj.RIVM_549.lab.NL233.iso.1	NEJM2018	site.00	Lineage 4	lineage4.1.2	Netherlands
1081	site.00.subj.RIVM_55.lab.NL307.iso.1	NEJM2018	site.00	Lineage 4	lineage4.3.1	Netherlands
1082	site.00.subj.RIVM_550.lab.NL538.iso.1	NEJM2018	site.00	Lineage 3	lineage3	Netherlands
1083	site.00.subj.RIVM_551.lab.NL136.iso.1	NEJM2018	site.00	Lineage 2	lineage2.2	Netherlands
1084	site.00.subj.RIVM_552.lab.NL230.iso.1	NEJM2018	site.00	Lineage 3	lineage3	Netherlands
1085	site.00.subj.RIVM_553.lab.NL126.iso.1	NEJM2018	site.00	Lineage 4	lineage4.10	Netherlands
1086	site.00.subj.RIVM_554.lab.NL039.iso.1	NEJM2018	site.00	Lineage 4	lineage4.10	Netherlands
1087	site.00.subj.RIVM_555.lab.NL079.iso.1	NEJM2018	site.00	Lineage 4	lineage4.10	Netherlands
1088	site.00.subj.RIVM_556.lab.NL400.iso.1	NEJM2018	site.00	Lineage 4	lineage4.10	Netherlands
1089	site.00.subj.RIVM_557.lab.NL511.iso.1	NEJM2018	site.00	Lineage 1	lineage1.2.1	Netherlands
1090	site.00.subj.RIVM_558.lab.NL550.iso.1	NEJM2018	site.00	Lineage 4	lineage4.1.2.1	Netherlands
1091	site.00.subj.RIVM_559.lab.NL134.iso.1	NEJM2018	site.00	Lineage 4	lineage4.4.1.2	Netherlands
1092	site.00.subj.RIVM_56.lab.NL097.iso.1	NEJM2018	site.00	Lineage 4	lineage4.10	Netherlands
1093	site.00.subj.RIVM_560.lab.NL409.iso.1	NEJM2018	site.00	Lineage 1	lineage1.1.3	Netherlands
1094	site.00.subj.RIVM_561.lab.NL561.iso.1	NEJM2018	site.00	Lineage 4	lineage4.1.2.1	Netherlands
1095	site.00.subj.RIVM_562.lab.NL351.iso.1	NEJM2018	site.00	Lineage Bovis	lineageBovis	Netherlands
1096	site.00.subj.RIVM_563.lab.NL106.iso.1	NEJM2018	site.00	Lineage 3	lineage3	Netherlands
1097	site.00.subj.RIVM_564.lab.NL398.iso.1	NEJM2018	site.00	Lineage 3	lineage3	Netherlands
1098	site.00.subj.RIVM_566.lab.NL253.iso.1	NEJM2018	site.00	Lineage 4	lineage4.1.2.1	Netherlands
1099	site.00.subj.RIVM_568.lab.NL251.iso.1	NEJM2018	site.00	Lineage 4	lineage4.2.2	Netherlands
1100	site.00.subj.RIVM_569.lab.NL198.iso.1	NEJM2018	site.00	Lineage 1	lineage1.2.1	Netherlands
1101	site.00.subj.RIVM_57.lab.NL477.iso.1	NEJM2018	site.00	Lineage 4	lineage4.3.2	Netherlands
1102	site.00.subj.RIVM_570.lab.NL259.iso.1	NEJM2018	site.00	Lineage Bovis	lineageBovis	Netherlands
1103	site.00.subj.RIVM_571.lab.NL408.iso.1	NEJM2018	site.00	Lineage 4	lineage4.10	Netherlands
1104	site.00.subj.RIVM_572.lab.NL240.iso.1	NEJM2018	site.00	Lineage 4	lineage4.1.2.1	Netherlands
1105	site.00.subj.RIVM_573.lab.NL424.iso.1	NEJM2018	site.00	Lineage 4	lineage4.1.2.1	Netherlands
1106	site.00.subj.RIVM_574.lab.NL177.iso.1	NEJM2018	site.00	Lineage 4	lineage4.4.1.1	Netherlands
1107	site.00.subj.RIVM_576.lab.NL299.iso.1	NEJM2018	site.00	Lineage 4	lineage4.3.4.2.1	Netherlands
1108	site.00.subj.RIVM_577.lab.NL407.iso.1	NEJM2018	site.00	Lineage 4	lineage4	Netherlands
1109	site.00.subj.RIVM_579.lab.NL058.iso.1	NEJM2018	site.00	Lineage 4	lineage4.4.1.1	Netherlands
1110	site.00.subj.RIVM_58.lab.NL593.iso.1	NEJM2018	site.00	Lineage 4	lineage4.10	Netherlands
1111	site.00.subj.RIVM_580.lab.NL350.iso.1	NEJM2018	site.00	Lineage 4	lineage4.10	Netherlands
1112	site.00.subj.RIVM_580.lab.NL553.iso.1	NEJM2018	site.00	Lineage 4	lineage4.10	Netherlands
1113	site.00.subj.RIVM_581.lab.NL346.iso.1	NEJM2018	site.00	Lineage 4	lineage4.10	Netherlands
1114	site.00.subj.RIVM_582.lab.NL580.iso.1	NEJM2018	site.00	Lineage 1	lineage1.1.1.1	Netherlands
1115	site.00.subj.RIVM_583.lab.NL557.iso.1	NEJM2018	site.00	Lineage 3	lineage3	Netherlands
1116	site.00.subj.RIVM_584.lab.NL570.iso.1	NEJM2018	site.00	Lineage 4	lineage4.1.2.1	Netherlands
1117	site.00.subj.RIVM_585.lab.NL479.iso.1	NEJM2018	site.00	Lineage 4	lineage4.4.1.1	Netherlands
1118	site.00.subj.RIVM_586.lab.NL581.iso.1	NEJM2018	site.00	Lineage 3	lineage3	Netherlands
1119	site.00.subj.RIVM_587.lab.NL422.iso.1	NEJM2018	site.00	Lineage 3	lineage3	Netherlands
1120	site.00.subj.RIVM_59.lab.NL295.iso.1	NEJM2018	site.00	Lineage 3	lineage3	Netherlands
1121	site.00.subj.RIVM_6.lab.NL401.iso.1	NEJM2018	site.00	Lineage 1	lineage1.2.1	Netherlands
1122	site.00.subj.RIVM_60.lab.NL246.iso.1	NEJM2018	site.00	Lineage 4	lineage4.1.2.1	Netherlands
1123	site.00.subj.RIVM_61.lab.NL015.iso.1	NEJM2018	site.00	Lineage 4	lineage4.1.2	Netherlands
1124	site.00.subj.RIVM_62.lab.NL192.iso.1	NEJM2018	site.00	Lineage 3	lineage3	Netherlands
1125	site.00.subj.RIVM_63.lab.NL378.iso.1	NEJM2018	site.00	Lineage 3	lineage3	Netherlands
1126	site.00.subj.RIVM_64.lab.NL266.iso.1	NEJM2018	site.00	Lineage 3	lineage3	Netherlands
1127	site.00.subj.RIVM_66.lab.NL436.iso.1	NEJM2018	site.00	Lineage 6	lineage6	Netherlands
1128	site.00.subj.RIVM_67.lab.NL448.iso.1	NEJM2018	site.00	Lineage 4	lineage4.3.1	Netherlands
1129	site.00.subj.RIVM_68.lab.NL535.iso.1	NEJM2018	site.00	Lineage 4	lineage4.3.4.2.1	Netherlands
1130	site.00.subj.RIVM_69.lab.NL138.iso.1	NEJM2018	site.00	Lineage 4	lineage4.10	Netherlands
1131	site.00.subj.RIVM_7.lab.NL117.iso.1	NEJM2018	site.00	Lineage 4	lineage4.3.4.1	Netherlands
1132	site.00.subj.RIVM_70.lab.NL180.iso.1	NEJM2018	site.00	Lineage 2	lineage2.2.6	Netherlands
1133	site.00.subj.RIVM_71.lab.NL055.iso.1	NEJM2018	site.00	Lineage 4	lineage4.6.1.2	Netherlands
1134	site.00.subj.RIVM_72.lab.NL157.iso.1	NEJM2018	site.00	Lineage 4	lineage4.1.2.1	Netherlands
1135	site.00.subj.RIVM_74.lab.NL473.iso.1	NEJM2018	site.00	Lineage 4	lineage4.1.2.1	Netherlands
1136	site.00.subj.RIVM_75.lab.NL579.iso.1	NEJM2018	site.00	Lineage 3	lineage3	Netherlands
1137	site.00.subj.RIVM_76.lab.NL220.iso.1	NEJM2018	site.00	Lineage 4	lineage4.10	Netherlands
1138	site.00.subj.RIVM_77.lab.NL017.iso.1	NEJM2018	site.00	Lineage 3	lineage3.1.1	Netherlands
1139	site.00.subj.RIVM_78.lab.NL327.iso.1	NEJM2018	site.00	Lineage 3	lineage3.1.1	Netherlands
1140	site.00.subj.RIVM_79.lab.NL203.iso.1	NEJM2018	site.00	Lineage 1	lineage1.1.3	Netherlands
1141	site.00.subj.RIVM_8.lab.NL542.iso.1	NEJM2018	site.00	Lineage 4	lineage4.10	Netherlands
1142	site.00.subj.RIVM_8.lab.NL583.iso.1	NEJM2018	site.00	Lineage 4	lineage4.10	Netherlands
1143	site.00.subj.RIVM_82.lab.NL287.iso.1	NEJM2018	site.00	Lineage 1	lineage1.2.2	Netherlands
1144	site.00.subj.RIVM_83.lab.NL156.iso.1	NEJM2018	site.00	Lineage 3	lineage3	Netherlands
1145	site.00.subj.RIVM_84.lab.NL119.iso.1	NEJM2018	site.00	Lineage 4	lineage4.3.3	Netherlands
1146	site.00.subj.RIVM_85.lab.NL151.iso.1	NEJM2018	site.00	Lineage 2	lineage2.1	Netherlands
1147	site.00.subj.RIVM_86.lab.NL154.iso.1	NEJM2018	site.00	Lineage 4	lineage4.2.2	Netherlands
1148	site.00.subj.RIVM_87.lab.NL023.iso.1	NEJM2018	site.00	Lineage 3	lineage3.1.1	Netherlands
1149	site.00.subj.RIVM_88.lab.NL216.iso.1	NEJM2018	site.00	Lineage 4	lineage4.10	Netherlands
1150	site.00.subj.RIVM_89.lab.NL179.iso.1	NEJM2018	site.00	Lineage 4	lineage4.1.2.1	Netherlands
1151	site.00.subj.RIVM_9.lab.NL168.iso.1	NEJM2018	site.00	Lineage 4	lineage4.1.2.1	Netherlands
1152	site.00.subj.RIVM_9.lab.NL413.iso.1	NEJM2018	site.00	Lineage 4	lineage4.1.2.1	Netherlands
1153	site.00.subj.RIVM_90.lab.NL606.iso.1	NEJM2018	site.00	Lineage 4	lineage4.10	Netherlands
1154	site.00.subj.RIVM_91.lab.NL219.iso.1	NEJM2018	site.00	Lineage 4	lineage4.3.2	Netherlands
1155	site.00.subj.RIVM_92.lab.NL527.iso.1	NEJM2018	site.00	Lineage 3	lineage3	Netherlands
1156	site.00.subj.RIVM_93.lab.NL100.iso.1	NEJM2018	site.00	Lineage 3	lineage3	Netherlands
1157	site.00.subj.RIVM_94.lab.NL257.iso.1	NEJM2018	site.00	Lineage 4	lineage4.3.4.2.1	Netherlands
1158	site.00.subj.RIVM_95.lab.NL438.iso.1	NEJM2018	site.00	Lineage 4	lineage4.3.3	Netherlands
1159	site.00.subj.RIVM_96.lab.NL047.iso.1	NEJM2018	site.00	Lineage 4	lineage4.10	Netherlands
1160	site.00.subj.RIVM_97.lab.NL493.iso.1	NEJM2018	site.00	Lineage 4	lineage4.3.4.1	Netherlands
1161	site.00.subj.RIVM_98.lab.NL163.iso.1	NEJM2018	site.00	Lineage 4	lineage4.1.2.1	Netherlands
1162	site.00.subj.RIVM_99.lab.NL485.iso.1	NEJM2018	site.00	Lineage 1	lineage1.2.1	Netherlands
1163	site.03.subj.03_16.lab.AZE-284_LIB21641.iso.1	SEQTREAT2020	site.03			Azerbaijan
1164	site.03.subj.10033-02_LIB218.lab.10033-02_LIB218.iso.1	SEQTREAT2020	site.03			Germany
1165	site.03.subj.10035-17_LIB16489.lab.10035-17_LIB16489.iso.1	SEQTREAT2020	site.03			Germany
1166	site.03.subj.10037-02_LIB10845.lab.10037-02_LIB10845.iso.1	SEQTREAT2020	site.03			Germany
1167	site.03.subj.10073-10_LIB8359.lab.10073-10_LIB8359.iso.1	SEQTREAT2020	site.03			Germany
1168	site.03.subj.10080-17_LIB16486.lab.10080-17_LIB16486.iso.1	SEQTREAT2020	site.03			Germany
1169	site.03.subj.10095-17_LIB16488.lab.10095-17_LIB16488.iso.1	SEQTREAT2020	site.03			Germany
1170	site.03.subj.10103-03_LIB7959.lab.10103-03_LIB7959.iso.1	SEQTREAT2020	site.03			Germany
1171	site.03.subj.10118-01_LIB11870.lab.10118-01_LIB11870.iso.1	SEQTREAT2020	site.03			Germany
1172	site.03.subj.10130-00_LIB7929.lab.10130-00_LIB7929.iso.1	SEQTREAT2020	site.03			Germany
1173	site.03.subj.1015-08_LIB392.lab.1015-08_LIB392.iso.1	SEQTREAT2020	site.03			Germany
1174	site.03.subj.10152-16_LIB8965.lab.10152-16_LIB8965.iso.1	SEQTREAT2020	site.03			Germany
1175	site.03.subj.10162-13_LIB1638.lab.10162-13_LIB1638.iso.1	SEQTREAT2020	site.03			Germany
1176	site.03.subj.10176-15_LIB7446.lab.10176-15_LIB7446.iso.1	SEQTREAT2020	site.03			Germany
1177	site.03.subj.10189-17_LIB16453.lab.10189-17_LIB16453.iso.1	SEQTREAT2020	site.03			Germany
1178	site.03.subj.10191-03_LIB232.lab.10191-03_LIB232.iso.1	SEQTREAT2020	site.03			Germany
1179	site.03.subj.101_15.lab.AZE-200_LIB18402.iso.1	SEQTREAT2020	site.03			Azerbaijan
1180	site.03.subj.10200-04_LIB7962.lab.10200-04_LIB7962.iso.1	SEQTREAT2020	site.03			Germany
1181	site.03.subj.10205-04_LIB383.lab.10205-04_LIB383.iso.1	SEQTREAT2020	site.03			Germany
1182	site.03.subj.10215-17_LIB16813.lab.10215-17_LIB16813.iso.1	SEQTREAT2020	site.03			Germany
1183	site.03.subj.10220-14_LIB9841.lab.10220-14_LIB9841.iso.1	SEQTREAT2020	site.03			Germany
1184	site.03.subj.10245-17_LIB16487.lab.10245-17_LIB16487.iso.1	SEQTREAT2020	site.03			Germany
1185	site.03.subj.10247-02_LIB9207.lab.10247-02_LIB9207.iso.1	SEQTREAT2020	site.03			Germany
1186	site.03.subj.10248-02_LIB9205.lab.10248-02_LIB9205.iso.1	SEQTREAT2020	site.03			Germany
1187	site.03.subj.10284-13_LIB3061.lab.10284-13_LIB3061.iso.1	SEQTREAT2020	site.03			Germany
1188	site.03.subj.10299-02_LIB217.lab.10299-02_LIB217.iso.1	SEQTREAT2020	site.03			Germany
1189	site.03.subj.102_15.lab.AZE-578_LIB22180.iso.1	SEQTREAT2020	site.03			Azerbaijan
1190	site.03.subj.10306-11_LIB12321.lab.10306-11_LIB12321.iso.1	SEQTREAT2020	site.03			Germany
1191	site.03.subj.10318-02_LIB10848.lab.10318-02_LIB10848.iso.1	SEQTREAT2020	site.03			Germany
1192	site.03.subj.10327-17_LIB16492.lab.10327-17_LIB16492.iso.1	SEQTREAT2020	site.03			Germany
1193	site.03.subj.10333-01_LIB7931.lab.10333-01_LIB7931.iso.1	SEQTREAT2020	site.03			Germany
1194	site.03.subj.10346-12_LIB3113.lab.10346-12_LIB3113.iso.1	SEQTREAT2020	site.03			Germany
1195	site.03.subj.10356-00_LIB10835.lab.10356-00_LIB10835.iso.1	SEQTREAT2020	site.03			Germany
1196	site.03.subj.10367-04_LIB9254.lab.10367-04_LIB9254.iso.1	SEQTREAT2020	site.03			Germany
1197	site.03.subj.1037-06_LIB12094.lab.1037-06_LIB12094.iso.1	SEQTREAT2020	site.03			Germany
1198	site.03.subj.10383-05_LIB12064.lab.10383-05_LIB12064.iso.1	SEQTREAT2020	site.03			Germany
1199	site.03.subj.1041-09_LIB12191.lab.1041-09_LIB12191.iso.1	SEQTREAT2020	site.03			Germany
1200	site.03.subj.10428-12_LIB3114.lab.10428-12_LIB3114.iso.1	SEQTREAT2020	site.03			Germany
1201	site.03.subj.10452-03_LIB9240.lab.10452-03_LIB9240.iso.1	SEQTREAT2020	site.03			Germany
1202	site.03.subj.10454-03_LIB9237.lab.10454-03_LIB9237.iso.1	SEQTREAT2020	site.03			Germany
1203	site.03.subj.10468-07_GENOSCREEN.lab.10468-07_GENOSCREEN.iso.1	SEQTREAT2020	site.03			Germany
1204	site.03.subj.10483-16_LIB10016.lab.10483-16_LIB10016.iso.1	SEQTREAT2020	site.03			Germany
1205	site.03.subj.10490-13_LIB3063.lab.10490-13_LIB3063.iso.1	SEQTREAT2020	site.03			Germany
1206	site.03.subj.10495-17_LIB16491.lab.10495-17_LIB16491.iso.1	SEQTREAT2020	site.03			Germany
1207	site.03.subj.104_15.lab.AZE-392_LIB21960.iso.1	SEQTREAT2020	site.03			Azerbaijan
1208	site.03.subj.10502-06_LIB272.lab.10502-06_LIB272.iso.1	SEQTREAT2020	site.03			Germany
1209	site.03.subj.10502-14_LIB9840.lab.10502-14_LIB9840.iso.1	SEQTREAT2020	site.03			Germany
1210	site.03.subj.10505-13_LIB3075.lab.10505-13_LIB3075.iso.1	SEQTREAT2020	site.03			Germany
1211	site.03.subj.10511-04_LIB384.lab.10511-04_LIB384.iso.1	SEQTREAT2020	site.03			Germany
1212	site.03.subj.10515-07_LIB7991.lab.10515-07_LIB7991.iso.1	SEQTREAT2020	site.03			Germany
1213	site.03.subj.10525-15_LIB7166.lab.10525-15_LIB7166.iso.1	SEQTREAT2020	site.03			Germany
1214	site.03.subj.10526-06_LIB2046.lab.10526-06_LIB2046.iso.1	SEQTREAT2020	site.03			Germany
1215	site.03.subj.10533-16_LIB15445.lab.10533-16_LIB15445.iso.1	SEQTREAT2020	site.03			Germany
1216	site.03.subj.10535-06_GENOSCREEN.lab.10535-06_GENOSCREEN.iso.1	SEQTREAT2020	site.03			Germany
1217	site.03.subj.10549-17_LIB18621.lab.10549-17_LIB18621.iso.1	SEQTREAT2020	site.03			Germany
1218	site.03.subj.1055-05_LIB2047.lab.1055-05_LIB2047.iso.1	SEQTREAT2020	site.03			Germany
1219	site.03.subj.10550-17_LIB16490.lab.10550-17_LIB16490.iso.1	SEQTREAT2020	site.03			Germany
1220	site.03.subj.10561-99_LIB7920.lab.10561-99_LIB7920.iso.1	SEQTREAT2020	site.03			Germany
1221	site.03.subj.1058-05_LIB11903.lab.1058-05_LIB11903.iso.1	SEQTREAT2020	site.03			Germany
1222	site.03.subj.10592-00_LIB10838.lab.10592-00_LIB10838.iso.1	SEQTREAT2020	site.03			Germany
1223	site.03.subj.1060-11_LIB12294.lab.1060-11_LIB12294.iso.1	SEQTREAT2020	site.03			Germany
1224	site.03.subj.10615-16_LIB14178.lab.10615-16_LIB14178.iso.1	SEQTREAT2020	site.03			Germany
1225	site.03.subj.10627-08_LIB12239.lab.10627-08_LIB12239.iso.1	SEQTREAT2020	site.03			Germany
1226	site.03.subj.10629-04_LIB9257.lab.10629-04_LIB9257.iso.1	SEQTREAT2020	site.03			Germany
1227	site.03.subj.10649-04_LIB9259.lab.10649-04_LIB9259.iso.1	SEQTREAT2020	site.03			Germany
1228	site.03.subj.1065-97_LIB10239.lab.1065-97_LIB10239.iso.1	SEQTREAT2020	site.03			Germany
1229	site.03.subj.10658-00_LIB10836.lab.10658-00_LIB10836.iso.1	SEQTREAT2020	site.03			Germany
1230	site.03.subj.10669-04_LIB9260.lab.10669-04_LIB9260.iso.1	SEQTREAT2020	site.03			Germany
1231	site.03.subj.10672-04_LIB9258.lab.10672-04_LIB9258.iso.1	SEQTREAT2020	site.03			Germany
1232	site.03.subj.10678-16_LIB14523.lab.10678-16_LIB14523.iso.1	SEQTREAT2020	site.03			Germany
1233	site.03.subj.10679-16_LIB14179.lab.10679-16_LIB14179.iso.1	SEQTREAT2020	site.03			Germany
1234	site.03.subj.10699-06_LIB2048.lab.10699-06_LIB2048.iso.1	SEQTREAT2020	site.03			Germany
1235	site.03.subj.106_15.lab.AZE-394_LIB21962.iso.1	SEQTREAT2020	site.03			Azerbaijan
1236	site.03.subj.10714-01_LIB213.lab.10714-01_LIB213.iso.1	SEQTREAT2020	site.03			Germany
1237	site.03.subj.10716-99_LIB10308.lab.10716-99_LIB10308.iso.1	SEQTREAT2020	site.03			Germany
1238	site.03.subj.10721-14_LIB9842.lab.10721-14_LIB9842.iso.1	SEQTREAT2020	site.03			Germany
1239	site.03.subj.10740-14_LIB3036.lab.10740-14_LIB3036.iso.1	SEQTREAT2020	site.03			Germany
1240	site.03.subj.10743-13_LIB3065.lab.10743-13_LIB3065.iso.1	SEQTREAT2020	site.03			Germany
1241	site.03.subj.10759-13_LIB3080.lab.10759-13_LIB3080.iso.1	SEQTREAT2020	site.03			Germany
1242	site.03.subj.10781-17_LIB16814.lab.10781-17_LIB16814.iso.1	SEQTREAT2020	site.03			Germany
1243	site.03.subj.10788-02_LIB10842.lab.10788-02_LIB10842.iso.1	SEQTREAT2020	site.03			Germany
1244	site.03.subj.10801-14_LIB9843.lab.10801-14_LIB9843.iso.1	SEQTREAT2020	site.03			Germany
1245	site.03.subj.10834-04_LIB7963.lab.10834-04_LIB7963.iso.1	SEQTREAT2020	site.03			Germany
1246	site.03.subj.10840-13_LIB3110.lab.10840-13_LIB3110.iso.1	SEQTREAT2020	site.03			Germany
1247	site.03.subj.10880-14_LIB9844.lab.10880-14_LIB9844.iso.1	SEQTREAT2020	site.03			Germany
1248	site.03.subj.1089-99_LIB10290.lab.1089-99_LIB10290.iso.1	SEQTREAT2020	site.03			Germany
1249	site.03.subj.108_16.lab.AZE-507_LIB22078.iso.1	SEQTREAT2020	site.03			Azerbaijan
1250	site.03.subj.1092-03_LIB9210.lab.1092-03_LIB9210.iso.1	SEQTREAT2020	site.03			Germany
1251	site.03.subj.10921-04_LIB9255.lab.10921-04_LIB9255.iso.1	SEQTREAT2020	site.03			Germany
1252	site.03.subj.10926-12_LIB3115.lab.10926-12_LIB3115.iso.1	SEQTREAT2020	site.03			Germany
1253	site.03.subj.10936-16_LIB12910.lab.10936-16_LIB12910.iso.1	SEQTREAT2020	site.03			Germany
1254	site.03.subj.10944-03_LIB9247.lab.10944-03_LIB9247.iso.1	SEQTREAT2020	site.03			Germany
1255	site.03.subj.10949-13_LIB3993.lab.10949-13_LIB3993.iso.1	SEQTREAT2020	site.03			Germany
1256	site.03.subj.10962-13_LIB3062.lab.10962-13_LIB3062.iso.1	SEQTREAT2020	site.03			Germany
1257	site.03.subj.10966-07_LIB12186.lab.10966-07_LIB12186.iso.1	SEQTREAT2020	site.03			Germany
1258	site.03.subj.10973-16_LIB15181.lab.10973-16_LIB15181.iso.1	SEQTREAT2020	site.03			Germany
1259	site.03.subj.10974-14_LIB9845.lab.10974-14_LIB9845.iso.1	SEQTREAT2020	site.03			Germany
1260	site.03.subj.10975-15_LIB7168.lab.10975-15_LIB7168.iso.1	SEQTREAT2020	site.03			Germany
1261	site.03.subj.10978-14_2015-10-14.lab.10978-14_2015-10-14.iso.1	SEQTREAT2020	site.03			Germany
1262	site.03.subj.10994-00_LIB10840.lab.10994-00_LIB10840.iso.1	SEQTREAT2020	site.03			Germany
1263	site.03.subj.109_17.lab.AZE-327_LIB21674.iso.1	SEQTREAT2020	site.03			Azerbaijan
1264	site.03.subj.11002-04_LIB9256.lab.11002-04_LIB9256.iso.1	SEQTREAT2020	site.03			Germany
1265	site.03.subj.11003-16_LIB14517.lab.11003-16_LIB14517.iso.1	SEQTREAT2020	site.03			Germany
1266	site.03.subj.11026-02_LIB10849.lab.11026-02_LIB10849.iso.1	SEQTREAT2020	site.03			Germany
1267	site.03.subj.1103-05_LIB11906.lab.1103-05_LIB11906.iso.1	SEQTREAT2020	site.03			Germany
1268	site.03.subj.11038-00_LIB7930.lab.11038-00_LIB7930.iso.1	SEQTREAT2020	site.03			Germany
1269	site.03.subj.11050-11_LIB12322.lab.11050-11_LIB12322.iso.1	SEQTREAT2020	site.03			Germany
1270	site.03.subj.11075-03_LIB9241.lab.11075-03_LIB9241.iso.1	SEQTREAT2020	site.03			Germany
1271	site.03.subj.11092-14_LIB9831.lab.11092-14_LIB9831.iso.1	SEQTREAT2020	site.03			Germany
1272	site.03.subj.110_15.lab.AZE-395_LIB21963.iso.1	SEQTREAT2020	site.03			Azerbaijan
1273	site.03.subj.11103-09_LIB285.lab.11103-09_LIB285.iso.1	SEQTREAT2020	site.03			Germany
1274	site.03.subj.11105-17_LIB16485.lab.11105-17_LIB16485.iso.1	SEQTREAT2020	site.03			Germany
1275	site.03.subj.11122-03_LIB223.lab.11122-03_LIB223.iso.1	SEQTREAT2020	site.03			Germany
1276	site.03.subj.11132-13_LIB3093.lab.11132-13_LIB3093.iso.1	SEQTREAT2020	site.03			Germany
1277	site.03.subj.11146-09_LIB12272.lab.11146-09_LIB12272.iso.1	SEQTREAT2020	site.03			Germany
1278	site.03.subj.11146-16_LIB14521.lab.11146-16_LIB14521.iso.1	SEQTREAT2020	site.03			Germany
1279	site.03.subj.1115-08_LIB12079.lab.1115-08_LIB12079.iso.1	SEQTREAT2020	site.03			Germany
1280	site.03.subj.11174-08_LIB2263.lab.11174-08_LIB2263.iso.1	SEQTREAT2020	site.03			Germany
1281	site.03.subj.1118-14_LIB12480.lab.1118-14_LIB12480.iso.1	SEQTREAT2020	site.03			Germany
1282	site.03.subj.111_17.lab.AZE-361_LIB21929.iso.1	SEQTREAT2020	site.03			Azerbaijan
1283	site.03.subj.11201-03_LIB9244.lab.11201-03_LIB9244.iso.1	SEQTREAT2020	site.03			Germany
1284	site.03.subj.11245-14_LIB10024.lab.11245-14_LIB10024.iso.1	SEQTREAT2020	site.03			Germany
1285	site.03.subj.11257-14_LIB3980.lab.11257-14_LIB3980.iso.1	SEQTREAT2020	site.03			Germany
1286	site.03.subj.1126-11_LIB12295.lab.1126-11_LIB12295.iso.1	SEQTREAT2020	site.03			Germany
1287	site.03.subj.11262-09_LIB7998.lab.11262-09_LIB7998.iso.1	SEQTREAT2020	site.03			Germany
1288	site.03.subj.11278-17_LIB16484.lab.11278-17_LIB16484.iso.1	SEQTREAT2020	site.03			Germany
1289	site.03.subj.11290-07_LIB282.lab.11290-07_LIB282.iso.1	SEQTREAT2020	site.03			Germany
1290	site.03.subj.112_15.lab.AZE-435_LIB22003.iso.1	SEQTREAT2020	site.03			Azerbaijan
1291	site.03.subj.112_17.lab.AZE-360_LIB21707.iso.1	SEQTREAT2020	site.03			Azerbaijan
1292	site.03.subj.112_18.lab.AZE-75_LIB18122.iso.1	SEQTREAT2020	site.03			Azerbaijan
1293	site.03.subj.11319-09_LIB12273.lab.11319-09_LIB12273.iso.1	SEQTREAT2020	site.03			Germany
1294	site.03.subj.11335-02_LIB7951.lab.11335-02_LIB7951.iso.1	SEQTREAT2020	site.03			Germany
1295	site.03.subj.11340-09_LIB12275.lab.11340-09_LIB12275.iso.1	SEQTREAT2020	site.03			Germany
1296	site.03.subj.11355-13_LIB3089.lab.11355-13_LIB3089.iso.1	SEQTREAT2020	site.03			Germany
1297	site.03.subj.11408-15_LIB7169.lab.11408-15_LIB7169.iso.1	SEQTREAT2020	site.03			Germany
1298	site.03.subj.11411-14_LIB3981.lab.11411-14_LIB3981.iso.1	SEQTREAT2020	site.03			Germany
1299	site.03.subj.11411-15_LIB7170.lab.11411-15_LIB7170.iso.1	SEQTREAT2020	site.03			Germany
1300	site.03.subj.11428-02_LIB10844.lab.11428-02_LIB10844.iso.1	SEQTREAT2020	site.03			Germany
1301	site.03.subj.11451-15_LIB8316.lab.11451-15_LIB8316.iso.1	SEQTREAT2020	site.03			Germany
1302	site.03.subj.11460-12_LIB3021.lab.11460-12_LIB3021.iso.1	SEQTREAT2020	site.03			Germany
1303	site.03.subj.114_15.lab.AZE-396_LIB21964.iso.1	SEQTREAT2020	site.03			Azerbaijan
1304	site.03.subj.114_16.lab.AZE-512_LIB22083.iso.1	SEQTREAT2020	site.03			Azerbaijan
1305	site.03.subj.1151-02_LIB11873.lab.1151-02_LIB11873.iso.1	SEQTREAT2020	site.03			Germany
1306	site.03.subj.11524-10_LIB12288.lab.11524-10_LIB12288.iso.1	SEQTREAT2020	site.03			Germany
1307	site.03.subj.11551-08_LIB7986.lab.11551-08_LIB7986.iso.1	SEQTREAT2020	site.03			Germany
1308	site.03.subj.11555-03_LIB7961.lab.11555-03_LIB7961.iso.1	SEQTREAT2020	site.03			Germany
1309	site.03.subj.11579-15_LIB7171.lab.11579-15_LIB7171.iso.1	SEQTREAT2020	site.03			Germany
1310	site.03.subj.11586-11_LIB12323.lab.11586-11_LIB12323.iso.1	SEQTREAT2020	site.03			Germany
1311	site.03.subj.11591-07_LIB7992.lab.11591-07_LIB7992.iso.1	SEQTREAT2020	site.03			Germany
1312	site.03.subj.11597-07_LIB12188.lab.11597-07_LIB12188.iso.1	SEQTREAT2020	site.03			Germany
1313	site.03.subj.11606-02_LIB9204.lab.11606-02_LIB9204.iso.1	SEQTREAT2020	site.03			Germany
1314	site.03.subj.11607-02_LIB10841.lab.11607-02_LIB10841.iso.1	SEQTREAT2020	site.03			Germany
1315	site.03.subj.11615-14_2015-10-14.lab.11615-14_2015-10-14.iso.1	SEQTREAT2020	site.03			Germany
1316	site.03.subj.11629-10_LIB12289.lab.11629-10_LIB12289.iso.1	SEQTREAT2020	site.03			Germany
1317	site.03.subj.11686-13_LIB3083.lab.11686-13_LIB3083.iso.1	SEQTREAT2020	site.03			Germany
1318	site.03.subj.11701-16_LIB14516.lab.11701-16_LIB14516.iso.1	SEQTREAT2020	site.03			Germany
1319	site.03.subj.11719-08_LIB12092.lab.11719-08_LIB12092.iso.1	SEQTREAT2020	site.03			Germany
1320	site.03.subj.11720-16_LIB15516.lab.11720-16_LIB15516.iso.1	SEQTREAT2020	site.03			Germany
1321	site.03.subj.11750-17_LIB18616.lab.11750-17_LIB18616.iso.1	SEQTREAT2020	site.03			Germany
1322	site.03.subj.11774-15_LIB8318.lab.11774-15_LIB8318.iso.1	SEQTREAT2020	site.03			Germany
1323	site.03.subj.1178-07_LIB12166.lab.1178-07_LIB12166.iso.1	SEQTREAT2020	site.03			Germany
1324	site.03.subj.11780-02_LIB9206.lab.11780-02_LIB9206.iso.1	SEQTREAT2020	site.03			Germany
1325	site.03.subj.117_15.lab.AZE-397_LIB21965.iso.1	SEQTREAT2020	site.03			Azerbaijan
1326	site.03.subj.11801-03_LIB9246.lab.11801-03_LIB9246.iso.1	SEQTREAT2020	site.03			Germany
1327	site.03.subj.11833-03_LIB9245.lab.11833-03_LIB9245.iso.1	SEQTREAT2020	site.03			Germany
1328	site.03.subj.11835-14_LIB9934.lab.11835-14_LIB9934.iso.1	SEQTREAT2020	site.03			Germany
1329	site.03.subj.11851-16_LIB14526.lab.11851-16_LIB14526.iso.1	SEQTREAT2020	site.03			Germany
1330	site.03.subj.11870-15_LIB8006.lab.11870-15_LIB8006.iso.1	SEQTREAT2020	site.03			Germany
1331	site.03.subj.11872-15_LIB7173.lab.11872-15_LIB7173.iso.1	SEQTREAT2020	site.03			Germany
1332	site.03.subj.11883-13_LIB3070.lab.11883-13_LIB3070.iso.1	SEQTREAT2020	site.03			Germany
1333	site.03.subj.11952-16_LIB14528.lab.11952-16_LIB14528.iso.1	SEQTREAT2020	site.03			Germany
1334	site.03.subj.11960-13_LIB3098.lab.11960-13_LIB3098.iso.1	SEQTREAT2020	site.03			Germany
1335	site.03.subj.11986-17_LIB18619.lab.11986-17_LIB18619.iso.1	SEQTREAT2020	site.03			Germany
1336	site.03.subj.11987-13_LIB3106.lab.11987-13_LIB3106.iso.1	SEQTREAT2020	site.03			Germany
1337	site.03.subj.11988-07_LIB12187.lab.11988-07_LIB12187.iso.1	SEQTREAT2020	site.03			Germany
1338	site.03.subj.11995-16_LIB14177.lab.11995-16_LIB14177.iso.1	SEQTREAT2020	site.03			Germany
1339	site.03.subj.12009-13_LIB3054.lab.12009-13_LIB3054.iso.1	SEQTREAT2020	site.03			Germany
1340	site.03.subj.12016-13_LIB3071.lab.12016-13_LIB3071.iso.1	SEQTREAT2020	site.03			Germany
1341	site.03.subj.12017-13_LIB3042.lab.12017-13_LIB3042.iso.1	SEQTREAT2020	site.03			Germany
1342	site.03.subj.12018-13_LIB3072.lab.12018-13_LIB3072.iso.1	SEQTREAT2020	site.03			Germany
1343	site.03.subj.12041-13_LIB3039.lab.12041-13_LIB3039.iso.1	SEQTREAT2020	site.03			Germany
1344	site.03.subj.12060-03_LIB224.lab.12060-03_LIB224.iso.1	SEQTREAT2020	site.03			Germany
1345	site.03.subj.1211-01_LIB11101.lab.1211-01_LIB11101.iso.1	SEQTREAT2020	site.03			Germany
1346	site.03.subj.12112-14_LIB9935.lab.12112-14_LIB9935.iso.1	SEQTREAT2020	site.03			Germany
1347	site.03.subj.1212-01_LIB10853.lab.1212-01_LIB10853.iso.1	SEQTREAT2020	site.03			Germany
1348	site.03.subj.12196-14_LIB10025.lab.12196-14_LIB10025.iso.1	SEQTREAT2020	site.03			Germany
1349	site.03.subj.121_15.lab.AZE-400_LIB21968.iso.1	SEQTREAT2020	site.03			Azerbaijan
1350	site.03.subj.1220-05_LIB11912.lab.1220-05_LIB11912.iso.1	SEQTREAT2020	site.03			Germany
1351	site.03.subj.1223-09_LIB12192.lab.1223-09_LIB12192.iso.1	SEQTREAT2020	site.03			Germany
1352	site.03.subj.12305-15_LIB7884.lab.12305-15_LIB7884.iso.1	SEQTREAT2020	site.03			Germany
1353	site.03.subj.12337-14_LIB9949.lab.12337-14_LIB9949.iso.1	SEQTREAT2020	site.03			Germany
1354	site.03.subj.12347-14_LIB9933.lab.12347-14_LIB9933.iso.1	SEQTREAT2020	site.03			Germany
1355	site.03.subj.1237-99_LIB10279.lab.1237-99_LIB10279.iso.1	SEQTREAT2020	site.03			Germany
1356	site.03.subj.123_14.lab.AZE-14_LIB18217.iso.1	SEQTREAT2020	site.03			Azerbaijan
1357	site.03.subj.1243-09_LIB12193.lab.1243-09_LIB12193.iso.1	SEQTREAT2020	site.03			Germany
1358	site.03.subj.1244-13_LIB3066.lab.1244-13_LIB3066.iso.1	SEQTREAT2020	site.03			Germany
1359	site.03.subj.12459-16_LIB12951.lab.12459-16_LIB12951.iso.1	SEQTREAT2020	site.03			Germany
1360	site.03.subj.12471-13_LIB3103.lab.12471-13_LIB3103.iso.1	SEQTREAT2020	site.03			Germany
1361	site.03.subj.12482-03_LIB9242.lab.12482-03_LIB9242.iso.1	SEQTREAT2020	site.03			Germany
1362	site.03.subj.12483-03_LIB9243.lab.12483-03_LIB9243.iso.1	SEQTREAT2020	site.03			Germany
1363	site.03.subj.12487-13_LIB3052.lab.12487-13_LIB3052.iso.1	SEQTREAT2020	site.03			Germany
1364	site.03.subj.1249-17_LIB12855.lab.1249-17_LIB12855.iso.1	SEQTREAT2020	site.03			Germany
1365	site.03.subj.12491-02_LIB10846.lab.12491-02_LIB10846.iso.1	SEQTREAT2020	site.03			Germany
1366	site.03.subj.124_14.lab.AZE-1_LIB17734.iso.1	SEQTREAT2020	site.03			Azerbaijan
1367	site.03.subj.12509-03_LIB226.lab.12509-03_LIB226.iso.1	SEQTREAT2020	site.03			Germany
1368	site.03.subj.12510-13_LIB3081.lab.12510-13_LIB3081.iso.1	SEQTREAT2020	site.03			Germany
1369	site.03.subj.12523-15_LIB7174.lab.12523-15_LIB7174.iso.1	SEQTREAT2020	site.03			Germany
1370	site.03.subj.1254-00_LIB10599.lab.1254-00_LIB10599.iso.1	SEQTREAT2020	site.03			Germany
1371	site.03.subj.12541-02_LIB11100.lab.12541-02_LIB11100.iso.1	SEQTREAT2020	site.03			Germany
1372	site.03.subj.12544-15_LIB7175.lab.12544-15_LIB7175.iso.1	SEQTREAT2020	site.03			Germany
1373	site.03.subj.1255-08_LIB12081.lab.1255-08_LIB12081.iso.1	SEQTREAT2020	site.03			Germany
1374	site.03.subj.12554-16_LIB14525.lab.12554-16_LIB14525.iso.1	SEQTREAT2020	site.03			Germany
1375	site.03.subj.12555-02_LIB7932.lab.12555-02_LIB7932.iso.1	SEQTREAT2020	site.03			Germany
1376	site.03.subj.125_14.lab.AZE-19_LIB18222.iso.1	SEQTREAT2020	site.03			Azerbaijan
1377	site.03.subj.12621-03_LIB2010.lab.12621-03_LIB2010.iso.1	SEQTREAT2020	site.03			Germany
1378	site.03.subj.12622-16_LIB9828.lab.12622-16_LIB9828.iso.1	SEQTREAT2020	site.03			Germany
1379	site.03.subj.12632-16_LIB10598.lab.12632-16_LIB10598.iso.1	SEQTREAT2020	site.03			Germany
1380	site.03.subj.12651-16_LIB14181.lab.12651-16_LIB14181.iso.1	SEQTREAT2020	site.03			Germany
1381	site.03.subj.12671-15_LIB7176.lab.12671-15_LIB7176.iso.1	SEQTREAT2020	site.03			Germany
1382	site.03.subj.12722-03_LIB7960.lab.12722-03_LIB7960.iso.1	SEQTREAT2020	site.03			Germany
1383	site.03.subj.12742-03_LIB227.lab.12742-03_LIB227.iso.1	SEQTREAT2020	site.03			Germany
1384	site.03.subj.12786-02_LIB10847.lab.12786-02_LIB10847.iso.1	SEQTREAT2020	site.03			Germany
1385	site.03.subj.1279-99_LIB10278.lab.1279-99_LIB10278.iso.1	SEQTREAT2020	site.03			Germany
1386	site.03.subj.127_15.lab.AZE-398_LIB21966.iso.1	SEQTREAT2020	site.03			Azerbaijan
1387	site.03.subj.12800-02_LIB219.lab.12800-02_LIB219.iso.1	SEQTREAT2020	site.03			Germany
1388	site.03.subj.12846-02_LIB10843.lab.12846-02_LIB10843.iso.1	SEQTREAT2020	site.03			Germany
1389	site.03.subj.128_15.lab.AZE-399_LIB21967.iso.1	SEQTREAT2020	site.03			Azerbaijan
1390	site.03.subj.12943-16_LIB14527.lab.12943-16_LIB14527.iso.1	SEQTREAT2020	site.03			Germany
1391	site.03.subj.12971-14_LIB3978.lab.12971-14_LIB3978.iso.1	SEQTREAT2020	site.03			Germany
1392	site.03.subj.1298-12_LIB3117.lab.1298-12_LIB3117.iso.1	SEQTREAT2020	site.03			Germany
1393	site.03.subj.12988-14_LIB9937.lab.12988-14_LIB9937.iso.1	SEQTREAT2020	site.03			Germany
1394	site.03.subj.1299-02_LIB7945.lab.1299-02_LIB7945.iso.1	SEQTREAT2020	site.03			Germany
1395	site.03.subj.130-02_LIB11533.lab.130-02_LIB11533.iso.1	SEQTREAT2020	site.03			Germany
1396	site.03.subj.1303-17_LIB12825.lab.1303-17_LIB12825.iso.1	SEQTREAT2020	site.03			Germany
1397	site.03.subj.13056-14_LIB10073.lab.13056-14_LIB10073.iso.1	SEQTREAT2020	site.03			Germany
1398	site.03.subj.13128-14_LIB9832.lab.13128-14_LIB9832.iso.1	SEQTREAT2020	site.03			Germany
1399	site.03.subj.1319-99_LIB193.lab.1319-99_LIB193.iso.1	SEQTREAT2020	site.03			Germany
1400	site.03.subj.132-15_LIB3390.lab.132-15_LIB3390.iso.1	SEQTREAT2020	site.03			Germany
1401	site.03.subj.1322-17_LIB11006.lab.1322-17_LIB11006.iso.1	SEQTREAT2020	site.03			Germany
1402	site.03.subj.13220-15_LIB7887.lab.13220-15_LIB7887.iso.1	SEQTREAT2020	site.03			Germany
1403	site.03.subj.13255-14_LIB3979.lab.13255-14_LIB3979.iso.1	SEQTREAT2020	site.03			Germany
1404	site.03.subj.1326-17_LIB12831.lab.1326-17_LIB12831.iso.1	SEQTREAT2020	site.03			Germany
1405	site.03.subj.1327-17_LIB12832.lab.1327-17_LIB12832.iso.1	SEQTREAT2020	site.03			Germany
1406	site.03.subj.132_14.lab.AZE-21_LIB18224.iso.1	SEQTREAT2020	site.03			Azerbaijan
1407	site.03.subj.13344-13_LIB3090.lab.13344-13_LIB3090.iso.1	SEQTREAT2020	site.03			Germany
1408	site.03.subj.133_14.lab.AZE-20_LIB18223.iso.1	SEQTREAT2020	site.03			Azerbaijan
1409	site.03.subj.133_15.lab.AZE-401_LIB21969.iso.1	SEQTREAT2020	site.03			Azerbaijan
1410	site.03.subj.13430-15_LIB7885.lab.13430-15_LIB7885.iso.1	SEQTREAT2020	site.03			Germany
1411	site.03.subj.13432-13_LIB3055.lab.13432-13_LIB3055.iso.1	SEQTREAT2020	site.03			Germany
1412	site.03.subj.1349-05_LIB7972.lab.1349-05_LIB7972.iso.1	SEQTREAT2020	site.03			Germany
1413	site.03.subj.13524-14_LIB3977.lab.13524-14_LIB3977.iso.1	SEQTREAT2020	site.03			Germany
1414	site.03.subj.13598-15_LIB7888.lab.13598-15_LIB7888.iso.1	SEQTREAT2020	site.03			Germany
1415	site.03.subj.135_14.lab.AZE-18_LIB18221.iso.1	SEQTREAT2020	site.03			Azerbaijan
1416	site.03.subj.1360-99_LIB10291.lab.1360-99_LIB10291.iso.1	SEQTREAT2020	site.03			Germany
1417	site.03.subj.13612-14_LIB9939.lab.13612-14_LIB9939.iso.1	SEQTREAT2020	site.03			Germany
1418	site.03.subj.13646-15_LIB7906.lab.13646-15_LIB7906.iso.1	SEQTREAT2020	site.03			Germany
1419	site.03.subj.1373-06_GENOSCREEN.lab.1373-06_GENOSCREEN.iso.1	SEQTREAT2020	site.03			Germany
1420	site.03.subj.13739-13_LIB3097.lab.13739-13_LIB3097.iso.1	SEQTREAT2020	site.03			Germany
1421	site.03.subj.13776-16_LIB12957.lab.13776-16_LIB12957.iso.1	SEQTREAT2020	site.03			Germany
1422	site.03.subj.13833-15_LIB7890.lab.13833-15_LIB7890.iso.1	SEQTREAT2020	site.03			Germany
1423	site.03.subj.1385-97_LIB11536.lab.1385-97_LIB11536.iso.1	SEQTREAT2020	site.03			Germany
1424	site.03.subj.1387-16_LIB6723.lab.1387-16_LIB6723.iso.1	SEQTREAT2020	site.03			Germany
1425	site.03.subj.13898-13_LIB3068.lab.13898-13_LIB3068.iso.1	SEQTREAT2020	site.03			Germany
1426	site.03.subj.138_14.lab.AZE-22_LIB18225.iso.1	SEQTREAT2020	site.03			Azerbaijan
1427	site.03.subj.139_16.lab.AZE-281_LIB21638.iso.1	SEQTREAT2020	site.03			Azerbaijan
1428	site.03.subj.1402-05_LIB11913.lab.1402-05_LIB11913.iso.1	SEQTREAT2020	site.03			Germany
1429	site.03.subj.140_14.lab.AZE-23_LIB18226.iso.1	SEQTREAT2020	site.03			Azerbaijan
1430	site.03.subj.140_15.lab.AZE-433_LIB22001.iso.1	SEQTREAT2020	site.03			Azerbaijan
1431	site.03.subj.1410-00_LIB10317.lab.1410-00_LIB10317.iso.1	SEQTREAT2020	site.03			Germany
1432	site.03.subj.14102-13_LIB3073.lab.14102-13_LIB3073.iso.1	SEQTREAT2020	site.03			Germany
1433	site.03.subj.1418-01_LIB1630.lab.1418-01_LIB1630.iso.1	SEQTREAT2020	site.03			Germany
1434	site.03.subj.14255-15_LIB7891.lab.14255-15_LIB7891.iso.1	SEQTREAT2020	site.03			Germany
1435	site.03.subj.14294-16_LIB12828.lab.14294-16_LIB12828.iso.1	SEQTREAT2020	site.03			Germany
1436	site.03.subj.14302-16_LIB12823.lab.14302-16_LIB12823.iso.1	SEQTREAT2020	site.03			Germany
1437	site.03.subj.143_14.lab.AZE-27_LIB18230.iso.1	SEQTREAT2020	site.03			Azerbaijan
1438	site.03.subj.143_15.lab.AZE-403_LIB21971.iso.1	SEQTREAT2020	site.03			Azerbaijan
1439	site.03.subj.1442-05_LIB2011.lab.1442-05_LIB2011.iso.1	SEQTREAT2020	site.03			Germany
1440	site.03.subj.14489-13_LIB3056.lab.14489-13_LIB3056.iso.1	SEQTREAT2020	site.03			Germany
1441	site.03.subj.144_15.lab.AZE-405_LIB21973.iso.1	SEQTREAT2020	site.03			Azerbaijan
1442	site.03.subj.14577-14_LIB9943.lab.14577-14_LIB9943.iso.1	SEQTREAT2020	site.03			Germany
1443	site.03.subj.14632-14_LIB9944.lab.14632-14_LIB9944.iso.1	SEQTREAT2020	site.03			Germany
1444	site.03.subj.14660-15_LIB7897.lab.14660-15_LIB7897.iso.1	SEQTREAT2020	site.03			Germany
1445	site.03.subj.14661-15_LIB7881.lab.14661-15_LIB7881.iso.1	SEQTREAT2020	site.03			Germany
1446	site.03.subj.14669-15_LIB7879.lab.14669-15_LIB7879.iso.1	SEQTREAT2020	site.03			Germany
1447	site.03.subj.14765-15_LIB7880.lab.14765-15_LIB7880.iso.1	SEQTREAT2020	site.03			Germany
1448	site.03.subj.1479-17_LIB14183.lab.1479-17_LIB14183.iso.1	SEQTREAT2020	site.03			Germany
1449	site.03.subj.147_15.lab.AZE-436_LIB22004.iso.1	SEQTREAT2020	site.03			Azerbaijan
1450	site.03.subj.1484-04_LIB11880.lab.1484-04_LIB11880.iso.1	SEQTREAT2020	site.03			Germany
1451	site.03.subj.1488-11_LIB12296.lab.1488-11_LIB12296.iso.1	SEQTREAT2020	site.03			Germany
1452	site.03.subj.149_14.lab.AZE-28_LIB18231.iso.1	SEQTREAT2020	site.03			Azerbaijan
1453	site.03.subj.14_15.lab.AZE-188_LIB18390.iso.1	SEQTREAT2020	site.03			Azerbaijan
1454	site.03.subj.15050-16_LIB12850.lab.15050-16_LIB12850.iso.1	SEQTREAT2020	site.03			Germany
1455	site.03.subj.1507-03_LIB230.lab.1507-03_LIB230.iso.1	SEQTREAT2020	site.03			Germany
1456	site.03.subj.150_15.lab.AZE-404_LIB21972.iso.1	SEQTREAT2020	site.03			Azerbaijan
1457	site.03.subj.151-09_LIB2049.lab.151-09_LIB2049.iso.1	SEQTREAT2020	site.03			Germany
1458	site.03.subj.151_15.lab.AZE-201_LIB18403.iso.1	SEQTREAT2020	site.03			Azerbaijan
1459	site.03.subj.15285-15_LIB7894.lab.15285-15_LIB7894.iso.1	SEQTREAT2020	site.03			Germany
1460	site.03.subj.152_14.lab.AZE-25_LIB18228.iso.1	SEQTREAT2020	site.03			Azerbaijan
1461	site.03.subj.152_15.lab.AZE-406_LIB21974.iso.1	SEQTREAT2020	site.03			Azerbaijan
1462	site.03.subj.152_16.lab.AZE-280_LIB21637.iso.1	SEQTREAT2020	site.03			Azerbaijan
1463	site.03.subj.152_17.lab.AZE-300_LIB20951.iso.1	SEQTREAT2020	site.03			Azerbaijan
1464	site.03.subj.1531-01_LIB10857.lab.1531-01_LIB10857.iso.1	SEQTREAT2020	site.03			Germany
1465	site.03.subj.15314-14_LIB9945.lab.15314-14_LIB9945.iso.1	SEQTREAT2020	site.03			Germany
1466	site.03.subj.15317-15_LIB7871.lab.15317-15_LIB7871.iso.1	SEQTREAT2020	site.03			Germany
1467	site.03.subj.15354-15_LIB7908.lab.15354-15_LIB7908.iso.1	SEQTREAT2020	site.03			Germany
1468	site.03.subj.15360-15_LIB8317.lab.15360-15_LIB8317.iso.1	SEQTREAT2020	site.03			Germany
1469	site.03.subj.153_14.lab.AZE-24_LIB18227.iso.1	SEQTREAT2020	site.03			Azerbaijan
1470	site.03.subj.15429-15_LIB7874.lab.15429-15_LIB7874.iso.1	SEQTREAT2020	site.03			Germany
1471	site.03.subj.15436-15_LIB6348.lab.15436-15_LIB6348.iso.1	SEQTREAT2020	site.03			Germany
1472	site.03.subj.154_15.lab.AZE-323_LIB21670.iso.1	SEQTREAT2020	site.03			Azerbaijan
1473	site.03.subj.154_17.lab.AZE-332_LIB21679.iso.1	SEQTREAT2020	site.03			Azerbaijan
1474	site.03.subj.1554-03_LIB7952.lab.1554-03_LIB7952.iso.1	SEQTREAT2020	site.03			Germany
1475	site.03.subj.1557-15_LIB7474.lab.1557-15_LIB7474.iso.1	SEQTREAT2020	site.03			Germany
1476	site.03.subj.15791-15_LIB7878.lab.15791-15_LIB7878.iso.1	SEQTREAT2020	site.03			Germany
1477	site.03.subj.1582-01_LIB10856.lab.1582-01_LIB10856.iso.1	SEQTREAT2020	site.03			Germany
1478	site.03.subj.1582-03_LIB2021.lab.1582-03_LIB2021.iso.1	SEQTREAT2020	site.03			Germany
1479	site.03.subj.158_15.lab.AZE-202_LIB18404.iso.1	SEQTREAT2020	site.03			Azerbaijan
1480	site.03.subj.158_17.lab.AZE-333_LIB21680.iso.1	SEQTREAT2020	site.03			Azerbaijan
1481	site.03.subj.15_15.lab.AZE-430_LIB21998.iso.1	SEQTREAT2020	site.03			Azerbaijan
1482	site.03.subj.16015-15_LIB7876.lab.16015-15_LIB7876.iso.1	SEQTREAT2020	site.03			Germany
1483	site.03.subj.161_15.lab.AZE-204_LIB18406.iso.1	SEQTREAT2020	site.03			Azerbaijan
1484	site.03.subj.162-11_LIB12290.lab.162-11_LIB12290.iso.1	SEQTREAT2020	site.03			Germany
1485	site.03.subj.1625-98_LIB11531.lab.1625-98_LIB11531.iso.1	SEQTREAT2020	site.03			Germany
1486	site.03.subj.16252-15_LIB7872.lab.16252-15_LIB7872.iso.1	SEQTREAT2020	site.03			Germany
1487	site.03.subj.1628-00_LIB199.lab.1628-00_LIB199.iso.1	SEQTREAT2020	site.03			Germany
1488	site.03.subj.162_15.lab.AZE-203_LIB18405.iso.1	SEQTREAT2020	site.03			Azerbaijan
1489	site.03.subj.1634-07_LIB12165.lab.1634-07_LIB12165.iso.1	SEQTREAT2020	site.03			Germany
1490	site.03.subj.1635-12_LIB3118.lab.1635-12_LIB3118.iso.1	SEQTREAT2020	site.03			Germany
1491	site.03.subj.163_15.lab.AZE-579_LIB22181.iso.1	SEQTREAT2020	site.03			Azerbaijan
1492	site.03.subj.1642-14_LIB12481.lab.1642-14_LIB12481.iso.1	SEQTREAT2020	site.03			Germany
1493	site.03.subj.164_15.lab.AZE-580_LIB22182.iso.1	SEQTREAT2020	site.03			Azerbaijan
1494	site.03.subj.164_16.lab.AZE-279_LIB21636.iso.1	SEQTREAT2020	site.03			Azerbaijan
1495	site.03.subj.1659-03_LIB9211.lab.1659-03_LIB9211.iso.1	SEQTREAT2020	site.03			Germany
1496	site.03.subj.165_17.lab.AZE-334_LIB21681.iso.1	SEQTREAT2020	site.03			Azerbaijan
1497	site.03.subj.167_16.lab.AZE-470_LIB22041.iso.1	SEQTREAT2020	site.03			Azerbaijan
1498	site.03.subj.1682-06_LIB273.lab.1682-06_LIB273.iso.1	SEQTREAT2020	site.03			Germany
1499	site.03.subj.168_16.lab.AZE-362_LIB21930.iso.1	SEQTREAT2020	site.03			Azerbaijan
1500	site.03.subj.16_15.lab.AZE-576_LIB22178.iso.1	SEQTREAT2020	site.03			Azerbaijan
1501	site.03.subj.1711-07_LIB278.lab.1711-07_LIB278.iso.1	SEQTREAT2020	site.03			Germany
1502	site.03.subj.1714-07_LIB12164.lab.1714-07_LIB12164.iso.1	SEQTREAT2020	site.03			Germany
1503	site.03.subj.1725-13_LIB3100.lab.1725-13_LIB3100.iso.1	SEQTREAT2020	site.03			Germany
1504	site.03.subj.17250-15_LIB7877.lab.17250-15_LIB7877.iso.1	SEQTREAT2020	site.03			Germany
1505	site.03.subj.172_15.lab.AZE-437_LIB22005.iso.1	SEQTREAT2020	site.03			Azerbaijan
1506	site.03.subj.1739-05_LIB12276.lab.1739-05_LIB12276.iso.1	SEQTREAT2020	site.03			Germany
1507	site.03.subj.1742-02_LIB7946.lab.1742-02_LIB7946.iso.1	SEQTREAT2020	site.03			Germany
1508	site.03.subj.1744-01_LIB207.lab.1744-01_LIB207.iso.1	SEQTREAT2020	site.03			Germany
1509	site.03.subj.175-02_LIB9183.lab.175-02_LIB9183.iso.1	SEQTREAT2020	site.03			Germany
1510	site.03.subj.1752-10_LIB12278.lab.1752-10_LIB12278.iso.1	SEQTREAT2020	site.03			Germany
1511	site.03.subj.17708-15_LIB7898.lab.17708-15_LIB7898.iso.1	SEQTREAT2020	site.03			Germany
1512	site.03.subj.1799-07_LIB7988.lab.1799-07_LIB7988.iso.1	SEQTREAT2020	site.03			Germany
1513	site.03.subj.17_15.lab.AZE-186_LIB18388.iso.1	SEQTREAT2020	site.03			Azerbaijan
1514	site.03.subj.17_17.lab.AZE-353_LIB21700.iso.1	SEQTREAT2020	site.03			Azerbaijan
1515	site.03.subj.18000095_LIB18617.lab.18000095_LIB18617.iso.1	SEQTREAT2020	site.03			Germany
1516	site.03.subj.18000103_LIB18057.lab.18000103_LIB18057.iso.1	SEQTREAT2020	site.03			Germany
1517	site.03.subj.18000104_LIB16109.lab.18000104_LIB16109.iso.1	SEQTREAT2020	site.03			Germany
1518	site.03.subj.18000105_LIB18056.lab.18000105_LIB18056.iso.1	SEQTREAT2020	site.03			Germany
1519	site.03.subj.18000168_LIB18055.lab.18000168_LIB18055.iso.1	SEQTREAT2020	site.03			Germany
1520	site.03.subj.18000208_LIB18614.lab.18000208_LIB18614.iso.1	SEQTREAT2020	site.03			Germany
1521	site.03.subj.18000253_LIB18615.lab.18000253_LIB18615.iso.1	SEQTREAT2020	site.03			Germany
1522	site.03.subj.18000490_LIB18058.lab.18000490_LIB18058.iso.1	SEQTREAT2020	site.03			Germany
1523	site.03.subj.18000927_LIB18052.lab.18000927_LIB18052.iso.1	SEQTREAT2020	site.03			Germany
1524	site.03.subj.18000929_LIB18054.lab.18000929_LIB18054.iso.1	SEQTREAT2020	site.03			Germany
1525	site.03.subj.18000930_LIB18053.lab.18000930_LIB18053.iso.1	SEQTREAT2020	site.03			Germany
1526	site.03.subj.18001184_LIB18059.lab.18001184_LIB18059.iso.1	SEQTREAT2020	site.03			Germany
1527	site.03.subj.18001235_LIB18649.lab.18001235_LIB18649.iso.1	SEQTREAT2020	site.03			Germany
1528	site.03.subj.18001325_LIB18666.lab.18001325_LIB18666.iso.1	SEQTREAT2020	site.03			Germany
1529	site.03.subj.18001371_LIB18663.lab.18001371_LIB18663.iso.1	SEQTREAT2020	site.03			Germany
1530	site.03.subj.18001473_LIB16316.lab.18001473_LIB16316.iso.1	SEQTREAT2020	site.03			Germany
1531	site.03.subj.18001474_LIB16317.lab.18001474_LIB16317.iso.1	SEQTREAT2020	site.03			Germany
1532	site.03.subj.18001475_LIB18644.lab.18001475_LIB18644.iso.1	SEQTREAT2020	site.03			Germany
1533	site.03.subj.18001476_LIB18648.lab.18001476_LIB18648.iso.1	SEQTREAT2020	site.03			Germany
1534	site.03.subj.18001477_LIB18665.lab.18001477_LIB18665.iso.1	SEQTREAT2020	site.03			Germany
1535	site.03.subj.18001478_LIB18664.lab.18001478_LIB18664.iso.1	SEQTREAT2020	site.03			Germany
1536	site.03.subj.18001719_LIB18048.lab.18001719_LIB18048.iso.1	SEQTREAT2020	site.03			Germany
1537	site.03.subj.18001720_LIB18667.lab.18001720_LIB18667.iso.1	SEQTREAT2020	site.03			Germany
1538	site.03.subj.18001721_LIB18669.lab.18001721_LIB18669.iso.1	SEQTREAT2020	site.03			Germany
1539	site.03.subj.18001748_LIB18643.lab.18001748_LIB18643.iso.1	SEQTREAT2020	site.03			Germany
1540	site.03.subj.18001800_LIB18642.lab.18001800_LIB18642.iso.1	SEQTREAT2020	site.03			Germany
1541	site.03.subj.18001991_LIB18646.lab.18001991_LIB18646.iso.1	SEQTREAT2020	site.03			Germany
1542	site.03.subj.18002103_LIB18639.lab.18002103_LIB18639.iso.1	SEQTREAT2020	site.03			Germany
1543	site.03.subj.18002173_LIB18887.lab.18002173_LIB18887.iso.1	SEQTREAT2020	site.03			Germany
1544	site.03.subj.18002290_LIB16315.lab.18002290_LIB16315.iso.1	SEQTREAT2020	site.03			Germany
1545	site.03.subj.18002383_LIB18645.lab.18002383_LIB18645.iso.1	SEQTREAT2020	site.03			Germany
1546	site.03.subj.18002575_LIB18640.lab.18002575_LIB18640.iso.1	SEQTREAT2020	site.03			Germany
1547	site.03.subj.18002582_LIB18886.lab.18002582_LIB18886.iso.1	SEQTREAT2020	site.03			Germany
1548	site.03.subj.18003078_LIB16743.lab.18003078_LIB16743.iso.1	SEQTREAT2020	site.03			Germany
1549	site.03.subj.18003117_LIB16744.lab.18003117_LIB16744.iso.1	SEQTREAT2020	site.03			Germany
1550	site.03.subj.18003440_LIB18920.lab.18003440_LIB18920.iso.1	SEQTREAT2020	site.03			Germany
1551	site.03.subj.18003561_LIB17644.lab.18003561_LIB17644.iso.1	SEQTREAT2020	site.03			Germany
1552	site.03.subj.18003570_LIB18921.lab.18003570_LIB18921.iso.1	SEQTREAT2020	site.03			Germany
1553	site.03.subj.18003573_LIB18922.lab.18003573_LIB18922.iso.1	SEQTREAT2020	site.03			Germany
1554	site.03.subj.18003574_LIB18923.lab.18003574_LIB18923.iso.1	SEQTREAT2020	site.03			Germany
1555	site.03.subj.18003644_LIB18924.lab.18003644_LIB18924.iso.1	SEQTREAT2020	site.03			Germany
1556	site.03.subj.18003808_LIB16930.lab.18003808_LIB16930.iso.1	SEQTREAT2020	site.03			Germany
1557	site.03.subj.18004022_LIB18926.lab.18004022_LIB18926.iso.1	SEQTREAT2020	site.03			Germany
1558	site.03.subj.18004255_LIB18927.lab.18004255_LIB18927.iso.1	SEQTREAT2020	site.03			Germany
1559	site.03.subj.18004708_LIB18928.lab.18004708_LIB18928.iso.1	SEQTREAT2020	site.03			Germany
1560	site.03.subj.18004874_LIB18930.lab.18004874_LIB18930.iso.1	SEQTREAT2020	site.03			Germany
1561	site.03.subj.18004929_LIB17647.lab.18004929_LIB17647.iso.1	SEQTREAT2020	site.03			Germany
1562	site.03.subj.18005059_LIB18931.lab.18005059_LIB18931.iso.1	SEQTREAT2020	site.03			Germany
1563	site.03.subj.18005060_LIB18932.lab.18005060_LIB18932.iso.1	SEQTREAT2020	site.03			Germany
1564	site.03.subj.18005326_LIB18934.lab.18005326_LIB18934.iso.1	SEQTREAT2020	site.03			Germany
1565	site.03.subj.18005337_LIB18935.lab.18005337_LIB18935.iso.1	SEQTREAT2020	site.03			Germany
1566	site.03.subj.18005350_LIB18929.lab.18005350_LIB18929.iso.1	SEQTREAT2020	site.03			Germany
1567	site.03.subj.18005480_LIB18933.lab.18005480_LIB18933.iso.1	SEQTREAT2020	site.03			Germany
1568	site.03.subj.18005574_LIB17970.lab.18005574_LIB17970.iso.1	SEQTREAT2020	site.03			Germany
1569	site.03.subj.18005580_LIB17968.lab.18005580_LIB17968.iso.1	SEQTREAT2020	site.03			Germany
1570	site.03.subj.18005800_LIB17969.lab.18005800_LIB17969.iso.1	SEQTREAT2020	site.03			Germany
1571	site.03.subj.18005855_LIB17646.lab.18005855_LIB17646.iso.1	SEQTREAT2020	site.03			Germany
1572	site.03.subj.18006189_LIB18975.lab.18006189_LIB18975.iso.1	SEQTREAT2020	site.03			Germany
1573	site.03.subj.18006217_LIB17971.lab.18006217_LIB17971.iso.1	SEQTREAT2020	site.03			Germany
1574	site.03.subj.18006225_LIB17932.lab.18006225_LIB17932.iso.1	SEQTREAT2020	site.03			Germany
1575	site.03.subj.18006795_LIB18584.lab.18006795_LIB18584.iso.1	SEQTREAT2020	site.03			Germany
1576	site.03.subj.18006798_LIB17966.lab.18006798_LIB17966.iso.1	SEQTREAT2020	site.03			Germany
1577	site.03.subj.18006843_LIB18969.lab.18006843_LIB18969.iso.1	SEQTREAT2020	site.03			Germany
1578	site.03.subj.18006905_LIB18970.lab.18006905_LIB18970.iso.1	SEQTREAT2020	site.03			Germany
1579	site.03.subj.18006908_LIB18582.lab.18006908_LIB18582.iso.1	SEQTREAT2020	site.03			Germany
1580	site.03.subj.18007016_LIB18581.lab.18007016_LIB18581.iso.1	SEQTREAT2020	site.03			Germany
1581	site.03.subj.18007302_LIB18768.lab.18007302_LIB18768.iso.1	SEQTREAT2020	site.03			Germany
1582	site.03.subj.18007740_LIB18967.lab.18007740_LIB18967.iso.1	SEQTREAT2020	site.03			Germany
1583	site.03.subj.18007765_LIB18972.lab.18007765_LIB18972.iso.1	SEQTREAT2020	site.03			Germany
1584	site.03.subj.18007812_LIB18773.lab.18007812_LIB18773.iso.1	SEQTREAT2020	site.03			Germany
1585	site.03.subj.18007862_LIB18974.lab.18007862_LIB18974.iso.1	SEQTREAT2020	site.03			Germany
1586	site.03.subj.18008036_LIB18958.lab.18008036_LIB18958.iso.1	SEQTREAT2020	site.03			Germany
1587	site.03.subj.18008068_LIB18769.lab.18008068_LIB18769.iso.1	SEQTREAT2020	site.03			Germany
1588	site.03.subj.18008069_LIB18965.lab.18008069_LIB18965.iso.1	SEQTREAT2020	site.03			Germany
1589	site.03.subj.18008070_LIB19460.lab.18008070_LIB19460.iso.1	SEQTREAT2020	site.03			Germany
1590	site.03.subj.18008072_LIB18961.lab.18008072_LIB18961.iso.1	SEQTREAT2020	site.03			Germany
1591	site.03.subj.18008099_LIB18964.lab.18008099_LIB18964.iso.1	SEQTREAT2020	site.03			Germany
1592	site.03.subj.18008251_LIB19573.lab.18008251_LIB19573.iso.1	SEQTREAT2020	site.03			Germany
1593	site.03.subj.18008261_LIB19459.lab.18008261_LIB19459.iso.1	SEQTREAT2020	site.03			Germany
1594	site.03.subj.18008267_LIB18976.lab.18008267_LIB18976.iso.1	SEQTREAT2020	site.03			Germany
1595	site.03.subj.18008496_LIB19467.lab.18008496_LIB19467.iso.1	SEQTREAT2020	site.03			Germany
1596	site.03.subj.18008618_LIB19466.lab.18008618_LIB19466.iso.1	SEQTREAT2020	site.03			Germany
1597	site.03.subj.18008630_LIB18962.lab.18008630_LIB18962.iso.1	SEQTREAT2020	site.03			Germany
1598	site.03.subj.18009240_LIB20805.lab.18009240_LIB20805.iso.1	SEQTREAT2020	site.03			Germany
1599	site.03.subj.18009285_LIB19462.lab.18009285_LIB19462.iso.1	SEQTREAT2020	site.03			Germany
1600	site.03.subj.18009740_LIB20804.lab.18009740_LIB20804.iso.1	SEQTREAT2020	site.03			Germany
1601	site.03.subj.18009790_LIB20815.lab.18009790_LIB20815.iso.1	SEQTREAT2020	site.03			Germany
1602	site.03.subj.18009870_LIB19940.lab.18009870_LIB19940.iso.1	SEQTREAT2020	site.03			Germany
1603	site.03.subj.18010186_LIB20809.lab.18010186_LIB20809.iso.1	SEQTREAT2020	site.03			Germany
1604	site.03.subj.18010845_LIB20415.lab.18010845_LIB20415.iso.1	SEQTREAT2020	site.03			Germany
1605	site.03.subj.18010989_LIB20937.lab.18010989_LIB20937.iso.1	SEQTREAT2020	site.03			Germany
1606	site.03.subj.18011055_LIB21094.lab.18011055_LIB21094.iso.1	SEQTREAT2020	site.03			Germany
1607	site.03.subj.18011386_LIB21080.lab.18011386_LIB21080.iso.1	SEQTREAT2020	site.03			Germany
1608	site.03.subj.18011497_LIB21079.lab.18011497_LIB21079.iso.1	SEQTREAT2020	site.03			Germany
1609	site.03.subj.18011590_LIB21078.lab.18011590_LIB21078.iso.1	SEQTREAT2020	site.03			Germany
1610	site.03.subj.18011895_LIB20571.lab.18011895_LIB20571.iso.1	SEQTREAT2020	site.03			Germany
1611	site.03.subj.18011990_LIB21037.lab.18011990_LIB21037.iso.1	SEQTREAT2020	site.03			Germany
1612	site.03.subj.18012095_LIB22384.lab.18012095_LIB22384.iso.1	SEQTREAT2020	site.03			Germany
1613	site.03.subj.18012543_LIB20935.lab.18012543_LIB20935.iso.1	SEQTREAT2020	site.03			Germany
1614	site.03.subj.18012607_LIB21326.lab.18012607_LIB21326.iso.1	SEQTREAT2020	site.03			Germany
1615	site.03.subj.18012609_LIB20938.lab.18012609_LIB20938.iso.1	SEQTREAT2020	site.03			Germany
1616	site.03.subj.18012690_LIB21327.lab.18012690_LIB21327.iso.1	SEQTREAT2020	site.03			Germany
1617	site.03.subj.18012866_LIB21429.lab.18012866_LIB21429.iso.1	SEQTREAT2020	site.03			Germany
1618	site.03.subj.18012934_LIB21428.lab.18012934_LIB21428.iso.1	SEQTREAT2020	site.03			Germany
1619	site.03.subj.1802-00_LIB10320.lab.1802-00_LIB10320.iso.1	SEQTREAT2020	site.03			Germany
1620	site.03.subj.18030230_LIB20564.lab.18030230_LIB20564.iso.1	SEQTREAT2020	site.03			Germany
1621	site.03.subj.180_14.lab.AZE-30_LIB18233.iso.1	SEQTREAT2020	site.03			Azerbaijan
1622	site.03.subj.180_15.lab.AZE-537_LIB22142.iso.1	SEQTREAT2020	site.03			Azerbaijan
1623	site.03.subj.180_16.lab.AZE-261_LIB21595.iso.1	SEQTREAT2020	site.03			Azerbaijan
1624	site.03.subj.180_17.lab.AZE-299_LIB20950.iso.1	SEQTREAT2020	site.03			Azerbaijan
1625	site.03.subj.1818-01_LIB11102.lab.1818-01_LIB11102.iso.1	SEQTREAT2020	site.03			Germany
1626	site.03.subj.1819-11_LIB12297.lab.1819-11_LIB12297.iso.1	SEQTREAT2020	site.03			Germany
1627	site.03.subj.181_14.lab.AZE-29_LIB18232.iso.1	SEQTREAT2020	site.03			Azerbaijan
1628	site.03.subj.181_16.lab.AZE-313_LIB21660.iso.1	SEQTREAT2020	site.03			Azerbaijan
1629	site.03.subj.182-07_LIB12134.lab.182-07_LIB12134.iso.1	SEQTREAT2020	site.03			Germany
1630	site.03.subj.182_15.lab.AZE-205_LIB18407.iso.1	SEQTREAT2020	site.03			Azerbaijan
1631	site.03.subj.182_17.lab.AZE-335_LIB21682.iso.1	SEQTREAT2020	site.03			Azerbaijan
1632	site.03.subj.1833-05_LIB11910.lab.1833-05_LIB11910.iso.1	SEQTREAT2020	site.03			Germany
1633	site.03.subj.183_14.lab.AZE-31_LIB18891.iso.1	SEQTREAT2020	site.03			Azerbaijan
1634	site.03.subj.1847-10_LIB12279.lab.1847-10_LIB12279.iso.1	SEQTREAT2020	site.03			Germany
1635	site.03.subj.184_17.lab.AZE-298_LIB20949.iso.1	SEQTREAT2020	site.03			Azerbaijan
1636	site.03.subj.1850-11_LIB2004.lab.1850-11_LIB2004.iso.1	SEQTREAT2020	site.03			Germany
1637	site.03.subj.185_15.lab.AZE-439_LIB22007.iso.1	SEQTREAT2020	site.03			Azerbaijan
1638	site.03.subj.185_16.lab.AZE-471_LIB22042.iso.1	SEQTREAT2020	site.03			Azerbaijan
1639	site.03.subj.185_17.lab.AZE-336_LIB21683.iso.1	SEQTREAT2020	site.03			Azerbaijan
1640	site.03.subj.186_14.lab.AZE-32_LIB18235.iso.1	SEQTREAT2020	site.03			Azerbaijan
1641	site.03.subj.1877-04_LIB233.lab.1877-04_LIB233.iso.1	SEQTREAT2020	site.03			Germany
1642	site.03.subj.1879-10_LIB289.lab.1879-10_LIB289.iso.1	SEQTREAT2020	site.03			Germany
1643	site.03.subj.187_15.lab.AZE-438_LIB22006.iso.1	SEQTREAT2020	site.03			Azerbaijan
1644	site.03.subj.188-14_LIB12478.lab.188-14_LIB12478.iso.1	SEQTREAT2020	site.03			Germany
1645	site.03.subj.1885-16_LIB7900.lab.1885-16_LIB7900.iso.1	SEQTREAT2020	site.03			Germany
1646	site.03.subj.1887-08_LIB12082.lab.1887-08_LIB12082.iso.1	SEQTREAT2020	site.03			Germany
1647	site.03.subj.188_16.lab.AZE-277_LIB21611.iso.1	SEQTREAT2020	site.03			Azerbaijan
1648	site.03.subj.1890-06_GENOSCREEN.lab.1890-06_GENOSCREEN.iso.1	SEQTREAT2020	site.03			Germany
1649	site.03.subj.189_15.lab.AZE-252_LIB21586.iso.1	SEQTREAT2020	site.03			Azerbaijan
1650	site.03.subj.18_15.lab.AZE-536_LIB22141.iso.1	SEQTREAT2020	site.03			Azerbaijan
1651	site.03.subj.19000032_LIB21925.lab.19000032_LIB21925.iso.1	SEQTREAT2020	site.03			Germany
1652	site.03.subj.19000162_LIB21918.lab.19000162_LIB21918.iso.1	SEQTREAT2020	site.03			Germany
1653	site.03.subj.19000166_LIB22391.lab.19000166_LIB22391.iso.1	SEQTREAT2020	site.03			Germany
1654	site.03.subj.19000291_LIB22393.lab.19000291_LIB22393.iso.1	SEQTREAT2020	site.03			Germany
1655	site.03.subj.19000362_LIB21926.lab.19000362_LIB21926.iso.1	SEQTREAT2020	site.03			Germany
1656	site.03.subj.19000369_LIB21923.lab.19000369_LIB21923.iso.1	SEQTREAT2020	site.03			Germany
1657	site.03.subj.19000449_LIB22394.lab.19000449_LIB22394.iso.1	SEQTREAT2020	site.03			Germany
1658	site.03.subj.19001630_LIB22931.lab.19001630_LIB22931.iso.1	SEQTREAT2020	site.03			Germany
1659	site.03.subj.19001645_LIB22932.lab.19001645_LIB22932.iso.1	SEQTREAT2020	site.03			Germany
1660	site.03.subj.19001700_LIB22940.lab.19001700_LIB22940.iso.1	SEQTREAT2020	site.03			Germany
1661	site.03.subj.19002109_LIB22937.lab.19002109_LIB22937.iso.1	SEQTREAT2020	site.03			Germany
1662	site.03.subj.19002287_LIB23042.lab.19002287_LIB23042.iso.1	SEQTREAT2020	site.03			Germany
1663	site.03.subj.19002342_LIB22890.lab.19002342_LIB22890.iso.1	SEQTREAT2020	site.03			Germany
1664	site.03.subj.19002390_LIB23047.lab.19002390_LIB23047.iso.1	SEQTREAT2020	site.03			Germany
1665	site.03.subj.19002624_LIB23043.lab.19002624_LIB23043.iso.1	SEQTREAT2020	site.03			Germany
1666	site.03.subj.19003451_LIB23593.lab.19003451_LIB23593.iso.1	SEQTREAT2020	site.03			Germany
1667	site.03.subj.19003635_LIB23579.lab.19003635_LIB23579.iso.1	SEQTREAT2020	site.03			Germany
1668	site.03.subj.19003649_LIB23546.lab.19003649_LIB23546.iso.1	SEQTREAT2020	site.03			Germany
1669	site.03.subj.19003943_LIB23586.lab.19003943_LIB23586.iso.1	SEQTREAT2020	site.03			Germany
1670	site.03.subj.19004248_LIB23572.lab.19004248_LIB23572.iso.1	SEQTREAT2020	site.03			Germany
1671	site.03.subj.19004660_LIB24080.lab.19004660_LIB24080.iso.1	SEQTREAT2020	site.03			Germany
1672	site.03.subj.19004807_LIB24085.lab.19004807_LIB24085.iso.1	SEQTREAT2020	site.03			Germany
1673	site.03.subj.19004974_LIB24086.lab.19004974_LIB24086.iso.1	SEQTREAT2020	site.03			Germany
1674	site.03.subj.19005561_LIB24468.lab.19005561_LIB24468.iso.1	SEQTREAT2020	site.03			Germany
1675	site.03.subj.19006296_LIB24915.lab.19006296_LIB24915.iso.1	SEQTREAT2020	site.03			Germany
1676	site.03.subj.19006360_LIB24471.lab.19006360_LIB24471.iso.1	SEQTREAT2020	site.03			Germany
1677	site.03.subj.19006431_LIB24469.lab.19006431_LIB24469.iso.1	SEQTREAT2020	site.03			Germany
1678	site.03.subj.19006614_LIB24690.lab.19006614_LIB24690.iso.1	SEQTREAT2020	site.03			Germany
1679	site.03.subj.19007133_LIB24691.lab.19007133_LIB24691.iso.1	SEQTREAT2020	site.03			Germany
1680	site.03.subj.19007135_LIB24919.lab.19007135_LIB24919.iso.1	SEQTREAT2020	site.03			Germany
1681	site.03.subj.19007331_LIB24921.lab.19007331_LIB24921.iso.1	SEQTREAT2020	site.03			Germany
1682	site.03.subj.19007890_LIB24922.lab.19007890_LIB24922.iso.1	SEQTREAT2020	site.03			Germany
1683	site.03.subj.19008025_LIB24924.lab.19008025_LIB24924.iso.1	SEQTREAT2020	site.03			Germany
1684	site.03.subj.19008057_LIB24953.lab.19008057_LIB24953.iso.1	SEQTREAT2020	site.03			Germany
1685	site.03.subj.19008106_LIB24954.lab.19008106_LIB24954.iso.1	SEQTREAT2020	site.03			Germany
1686	site.03.subj.19008268_LIB25018.lab.19008268_LIB25018.iso.1	SEQTREAT2020	site.03			Germany
1687	site.03.subj.19008346_LIB25013.lab.19008346_LIB25013.iso.1	SEQTREAT2020	site.03			Germany
1688	site.03.subj.19008814_LIB25137.lab.19008814_LIB25137.iso.1	SEQTREAT2020	site.03			Germany
1689	site.03.subj.19030463_LIB24689.lab.19030463_LIB24689.iso.1	SEQTREAT2020	site.03			Germany
1690	site.03.subj.19030526_LIB25458.lab.19030526_LIB25458.iso.1	SEQTREAT2020	site.03			Germany
1691	site.03.subj.190_14.lab.AZE-33_LIB18236.iso.1	SEQTREAT2020	site.03			Azerbaijan
1692	site.03.subj.1913-05_LIB11909.lab.1913-05_LIB11909.iso.1	SEQTREAT2020	site.03			Germany
1693	site.03.subj.191_15.lab.AZE-538_LIB22143.iso.1	SEQTREAT2020	site.03			Azerbaijan
1694	site.03.subj.1921-97_LIB7812.lab.1921-97_LIB7812.iso.1	SEQTREAT2020	site.03			Germany
1695	site.03.subj.192_14.lab.AZE-34_LIB18237.iso.1	SEQTREAT2020	site.03			Azerbaijan
1696	site.03.subj.193_15.lab.AZE-539_LIB22144.iso.1	SEQTREAT2020	site.03			Azerbaijan
1697	site.03.subj.193_17.lab.AZE-338_LIB21685.iso.1	SEQTREAT2020	site.03			Azerbaijan
1698	site.03.subj.1944-00_LIB10319.lab.1944-00_LIB10319.iso.1	SEQTREAT2020	site.03			Germany
1699	site.03.subj.1948-17_LIB12853.lab.1948-17_LIB12853.iso.1	SEQTREAT2020	site.03			Germany
1700	site.03.subj.194_17.lab.AZE-296_LIB20947.iso.1	SEQTREAT2020	site.03			Azerbaijan
1701	site.03.subj.1964-15_LIB10026.lab.1964-15_LIB10026.iso.1	SEQTREAT2020	site.03			Germany
1702	site.03.subj.1967-08_LIB2016.lab.1967-08_LIB2016.iso.1	SEQTREAT2020	site.03			Germany
1703	site.03.subj.1969-16_LIB8328.lab.1969-16_LIB8328.iso.1	SEQTREAT2020	site.03			Germany
1704	site.03.subj.196_15.lab.AZE-581_LIB22183.iso.1	SEQTREAT2020	site.03			Azerbaijan
1705	site.03.subj.1974-05_LIB11911.lab.1974-05_LIB11911.iso.1	SEQTREAT2020	site.03			Germany
1706	site.03.subj.199_17.lab.AZE-295_LIB20946.iso.1	SEQTREAT2020	site.03			Azerbaijan
1707	site.03.subj.19_14.lab.AZE-2_LIB17735.iso.1	SEQTREAT2020	site.03			Azerbaijan
1708	site.03.subj.2006-05_LIB11918.lab.2006-05_LIB11918.iso.1	SEQTREAT2020	site.03			Germany
1709	site.03.subj.200_16.lab.AZE-276_LIB21610.iso.1	SEQTREAT2020	site.03			Azerbaijan
1710	site.03.subj.202-98_LIB7914.lab.202-98_LIB7914.iso.1	SEQTREAT2020	site.03			Germany
1711	site.03.subj.2021-09_LIB12194.lab.2021-09_LIB12194.iso.1	SEQTREAT2020	site.03			Germany
1712	site.03.subj.202_16.lab.AZE-472_LIB22043.iso.1	SEQTREAT2020	site.03			Azerbaijan
1713	site.03.subj.202_17.lab.AZE-528_LIB22099.iso.1	SEQTREAT2020	site.03			Azerbaijan
1714	site.03.subj.2032-02_LIB9178.lab.2032-02_LIB9178.iso.1	SEQTREAT2020	site.03			Germany
1715	site.03.subj.204_17.lab.AZE-527_LIB22098.iso.1	SEQTREAT2020	site.03			Azerbaijan
1716	site.03.subj.2054-11_LIB12298.lab.2054-11_LIB12298.iso.1	SEQTREAT2020	site.03			Germany
1717	site.03.subj.2064-15_LIB9947.lab.2064-15_LIB9947.iso.1	SEQTREAT2020	site.03			Germany
1718	site.03.subj.206_16.lab.AZE-275_LIB21609.iso.1	SEQTREAT2020	site.03			Azerbaijan
1719	site.03.subj.2080-05_LIB11916.lab.2080-05_LIB11916.iso.1	SEQTREAT2020	site.03			Germany
1720	site.03.subj.208_14.lab.AZE-36_LIB18239.iso.1	SEQTREAT2020	site.03			Azerbaijan
1721	site.03.subj.208_17.lab.AZE-526_LIB22097.iso.1	SEQTREAT2020	site.03			Azerbaijan
1722	site.03.subj.209_14.lab.AZE-35_LIB18238.iso.1	SEQTREAT2020	site.03			Azerbaijan
1723	site.03.subj.209_17.lab.AZE-525_LIB22096.iso.1	SEQTREAT2020	site.03			Azerbaijan
1724	site.03.subj.21-17_LIB12824.lab.21-17_LIB12824.iso.1	SEQTREAT2020	site.03			Germany
1725	site.03.subj.2109-00_LIB10323.lab.2109-00_LIB10323.iso.1	SEQTREAT2020	site.03			Germany
1726	site.03.subj.210_14.lab.AZE-39_LIB18242.iso.1	SEQTREAT2020	site.03			Azerbaijan
1727	site.03.subj.2119-11_LIB12299.lab.2119-11_LIB12299.iso.1	SEQTREAT2020	site.03			Germany
1728	site.03.subj.211_14.lab.AZE-38_LIB18241.iso.1	SEQTREAT2020	site.03			Azerbaijan
1729	site.03.subj.212-05_LIB11905.lab.212-05_LIB11905.iso.1	SEQTREAT2020	site.03			Germany
1730	site.03.subj.212_14.lab.AZE-37_LIB18240.iso.1	SEQTREAT2020	site.03			Azerbaijan
1731	site.03.subj.2135-12_LIB3025.lab.2135-12_LIB3025.iso.1	SEQTREAT2020	site.03			Germany
1732	site.03.subj.214_15.lab.AZE-540_LIB22145.iso.1	SEQTREAT2020	site.03			Azerbaijan
1733	site.03.subj.2153-16_LIB7901.lab.2153-16_LIB7901.iso.1	SEQTREAT2020	site.03			Germany
1734	site.03.subj.2155-01_LIB10858.lab.2155-01_LIB10858.iso.1	SEQTREAT2020	site.03			Germany
1735	site.03.subj.2158-04_LIB11883.lab.2158-04_LIB11883.iso.1	SEQTREAT2020	site.03			Germany
1736	site.03.subj.2162-00_LIB10322.lab.2162-00_LIB10322.iso.1	SEQTREAT2020	site.03			Germany
1737	site.03.subj.2172-05_LIB11917.lab.2172-05_LIB11917.iso.1	SEQTREAT2020	site.03			Germany
1738	site.03.subj.2178-05_LIB11915.lab.2178-05_LIB11915.iso.1	SEQTREAT2020	site.03			Germany
1739	site.03.subj.219-03_LIB7954.lab.219-03_LIB7954.iso.1	SEQTREAT2020	site.03			Germany
1740	site.03.subj.2196-00_LIB10321.lab.2196-00_LIB10321.iso.1	SEQTREAT2020	site.03			Germany
1741	site.03.subj.219_15.lab.AZE-541_LIB22146.iso.1	SEQTREAT2020	site.03			Azerbaijan
1742	site.03.subj.22-17_LIB12820.lab.22-17_LIB12820.iso.1	SEQTREAT2020	site.03			Germany
1743	site.03.subj.2201-00_LIB7922.lab.2201-00_LIB7922.iso.1	SEQTREAT2020	site.03			Germany
1744	site.03.subj.2202-07_LIB8353.lab.2202-07_LIB8353.iso.1	SEQTREAT2020	site.03			Germany
1745	site.03.subj.2203-17_LIB12856.lab.2203-17_LIB12856.iso.1	SEQTREAT2020	site.03			Germany
1746	site.03.subj.220_16.lab.AZE-274_LIB21608.iso.1	SEQTREAT2020	site.03			Azerbaijan
1747	site.03.subj.2236-97_LIB10225.lab.2236-97_LIB10225.iso.1	SEQTREAT2020	site.03			Germany
1748	site.03.subj.223_17.lab.AZE-294_LIB20945.iso.1	SEQTREAT2020	site.03			Azerbaijan
1749	site.03.subj.224_15.lab.AZE-542_LIB22147.iso.1	SEQTREAT2020	site.03			Azerbaijan
1750	site.03.subj.2252-01_LIB10860.lab.2252-01_LIB10860.iso.1	SEQTREAT2020	site.03			Germany
1751	site.03.subj.2256-98_LIB7915.lab.2256-98_LIB7915.iso.1	SEQTREAT2020	site.03			Germany
1752	site.03.subj.226_15.lab.AZE-582_LIB22184.iso.1	SEQTREAT2020	site.03			Azerbaijan
1753	site.03.subj.227_17.lab.AZE-364_LIB21932.iso.1	SEQTREAT2020	site.03			Azerbaijan
1754	site.03.subj.2280-17_LIB12857.lab.2280-17_LIB12857.iso.1	SEQTREAT2020	site.03			Germany
1755	site.03.subj.228_15.lab.AZE-409_LIB21977.iso.1	SEQTREAT2020	site.03			Azerbaijan
1756	site.03.subj.228_17.lab.AZE-363_LIB21931.iso.1	SEQTREAT2020	site.03			Azerbaijan
1757	site.03.subj.2298-01_LIB7934.lab.2298-01_LIB7934.iso.1	SEQTREAT2020	site.03			Germany
1758	site.03.subj.229_15.lab.AZE-584_LIB22186.iso.1	SEQTREAT2020	site.03			Azerbaijan
1759	site.03.subj.22_15.lab.AZE-192_LIB18394.iso.1	SEQTREAT2020	site.03			Azerbaijan
1760	site.03.subj.2303-01_LIB7933.lab.2303-01_LIB7933.iso.1	SEQTREAT2020	site.03			Germany
1761	site.03.subj.2303-12_LIB3119.lab.2303-12_LIB3119.iso.1	SEQTREAT2020	site.03			Germany
1762	site.03.subj.230_15.lab.AZE-583_LIB22185.iso.1	SEQTREAT2020	site.03			Azerbaijan
1763	site.03.subj.230_16.lab.AZE-312_LIB21659.iso.1	SEQTREAT2020	site.03			Azerbaijan
1764	site.03.subj.230_17.lab.AZE-533_LIB22104.iso.1	SEQTREAT2020	site.03			Azerbaijan
1765	site.03.subj.2310-16_LIB8325.lab.2310-16_LIB8325.iso.1	SEQTREAT2020	site.03			Germany
1766	site.03.subj.231_15.lab.AZE-585_LIB22187.iso.1	SEQTREAT2020	site.03			Azerbaijan
1767	site.03.subj.231_17.lab.AZE-293_LIB20944.iso.1	SEQTREAT2020	site.03			Azerbaijan
1768	site.03.subj.2333-04_LIB11540.lab.2333-04_LIB11540.iso.1	SEQTREAT2020	site.03			Germany
1769	site.03.subj.2334-11_LIB12300.lab.2334-11_LIB12300.iso.1	SEQTREAT2020	site.03			Germany
1770	site.03.subj.233_14.lab.AZE-41_LIB18244.iso.1	SEQTREAT2020	site.03			Azerbaijan
1771	site.03.subj.234_15.lab.AZE-543_LIB22148.iso.1	SEQTREAT2020	site.03			Azerbaijan
1772	site.03.subj.234_16.lab.AZE-311_LIB21658.iso.1	SEQTREAT2020	site.03			Azerbaijan
1773	site.03.subj.234_17.lab.AZE-534_LIB22139.iso.1	SEQTREAT2020	site.03			Azerbaijan
1774	site.03.subj.235_15.lab.AZE-544_LIB22149.iso.1	SEQTREAT2020	site.03			Azerbaijan
1775	site.03.subj.236_17.lab.AZE-366_LIB21934.iso.1	SEQTREAT2020	site.03			Azerbaijan
1776	site.03.subj.2378-13_LIB1476.lab.2378-13_LIB1476.iso.1	SEQTREAT2020	site.03			Germany
1777	site.03.subj.237_15.lab.AZE-545_LIB22150.iso.1	SEQTREAT2020	site.03			Azerbaijan
1778	site.03.subj.238_16.lab.AZE-273_LIB21607.iso.1	SEQTREAT2020	site.03			Azerbaijan
1779	site.03.subj.238_17.lab.AZE-365_LIB21933.iso.1	SEQTREAT2020	site.03			Azerbaijan
1780	site.03.subj.239-08_LIB12077.lab.239-08_LIB12077.iso.1	SEQTREAT2020	site.03			Germany
1781	site.03.subj.2412-16_LIB8326.lab.2412-16_LIB8326.iso.1	SEQTREAT2020	site.03			Germany
1782	site.03.subj.2419-97_LIB10226.lab.2419-97_LIB10226.iso.1	SEQTREAT2020	site.03			Germany
1783	site.03.subj.241_17.lab.AZE-535_LIB22140.iso.1	SEQTREAT2020	site.03			Azerbaijan
1784	site.03.subj.242_15.lab.AZE-208_LIB18410.iso.1	SEQTREAT2020	site.03			Azerbaijan
1785	site.03.subj.244_15.lab.AZE-586_LIB22188.iso.1	SEQTREAT2020	site.03			Azerbaijan
1786	site.03.subj.245-00_LIB8620.lab.245-00_LIB8620.iso.1	SEQTREAT2020	site.03			Germany
1787	site.03.subj.245_14.lab.AZE-40_LIB19313.iso.1	SEQTREAT2020	site.03			Azerbaijan
1788	site.03.subj.245_15.lab.AZE-207_LIB18409.iso.1	SEQTREAT2020	site.03			Azerbaijan
1789	site.03.subj.246-08_LIB7980.lab.246-08_LIB7980.iso.1	SEQTREAT2020	site.03			Germany
1790	site.03.subj.246_14.lab.AZE-26_LIB18229.iso.1	SEQTREAT2020	site.03			Azerbaijan
1791	site.03.subj.247_15.lab.AZE-210_LIB18412.iso.1	SEQTREAT2020	site.03			Azerbaijan
1792	site.03.subj.247_17.lab.AZE-292_LIB20943.iso.1	SEQTREAT2020	site.03			Azerbaijan
1793	site.03.subj.2483-03_LIB221.lab.2483-03_LIB221.iso.1	SEQTREAT2020	site.03			Germany
1794	site.03.subj.2489-98_LIB10248.lab.2489-98_LIB10248.iso.1	SEQTREAT2020	site.03			Germany
1795	site.03.subj.248_14.lab.AZE-44_LIB18247.iso.1	SEQTREAT2020	site.03			Azerbaijan
1796	site.03.subj.252_14.lab.AZE-17_LIB18220.iso.1	SEQTREAT2020	site.03			Azerbaijan
1797	site.03.subj.253-12_LIB2009.lab.253-12_LIB2009.iso.1	SEQTREAT2020	site.03			Germany
1798	site.03.subj.254-12_LIB3026.lab.254-12_LIB3026.iso.1	SEQTREAT2020	site.03			Germany
1799	site.03.subj.2555-01_LIB10861.lab.2555-01_LIB10861.iso.1	SEQTREAT2020	site.03			Germany
1800	site.03.subj.2557-02_LIB9179.lab.2557-02_LIB9179.iso.1	SEQTREAT2020	site.03			Germany
1801	site.03.subj.2558-02_LIB9180.lab.2558-02_LIB9180.iso.1	SEQTREAT2020	site.03			Germany
1802	site.03.subj.2559-05_LIB11920.lab.2559-05_LIB11920.iso.1	SEQTREAT2020	site.03			Germany
1803	site.03.subj.255_15.lab.AZE-209_LIB18411.iso.1	SEQTREAT2020	site.03			Azerbaijan
1804	site.03.subj.255_17.lab.AZE-291_LIB20942.iso.1	SEQTREAT2020	site.03			Azerbaijan
1805	site.03.subj.2560-98_LIB10255.lab.2560-98_LIB10255.iso.1	SEQTREAT2020	site.03			Germany
1806	site.03.subj.2564-16_LIB8327.lab.2564-16_LIB8327.iso.1	SEQTREAT2020	site.03			Germany
1807	site.03.subj.257_14.lab.AZE-45_LIB18892.iso.1	SEQTREAT2020	site.03			Azerbaijan
1808	site.03.subj.257_17.lab.AZE-290_LIB21647.iso.1	SEQTREAT2020	site.03			Azerbaijan
1809	site.03.subj.258_15.lab.AZE-211_LIB18413.iso.1	SEQTREAT2020	site.03			Azerbaijan
1810	site.03.subj.2598-09_LIB12195.lab.2598-09_LIB12195.iso.1	SEQTREAT2020	site.03			Germany
1811	site.03.subj.259_14.lab.AZE-46_LIB18249.iso.1	SEQTREAT2020	site.03			Azerbaijan
1812	site.03.subj.261-10_LIB12476.lab.261-10_LIB12476.iso.1	SEQTREAT2020	site.03			Germany
1813	site.03.subj.2623-08_LIB393.lab.2623-08_LIB393.iso.1	SEQTREAT2020	site.03			Germany
1814	site.03.subj.262_15.lab.AZE-212_LIB18414.iso.1	SEQTREAT2020	site.03			Azerbaijan
1815	site.03.subj.262_17.lab.AZE-286_LIB21643.iso.1	SEQTREAT2020	site.03			Azerbaijan
1816	site.03.subj.2636-13_LIB3108.lab.2636-13_LIB3108.iso.1	SEQTREAT2020	site.03			Germany
1817	site.03.subj.263_15.lab.AZE-442_LIB22013.iso.1	SEQTREAT2020	site.03			Azerbaijan
1818	site.03.subj.2644-06_LIB274.lab.2644-06_LIB274.iso.1	SEQTREAT2020	site.03			Germany
1819	site.03.subj.265_14.lab.AZE-47_LIB18250.iso.1	SEQTREAT2020	site.03			Azerbaijan
1820	site.03.subj.265_17.lab.AZE-368_LIB21936.iso.1	SEQTREAT2020	site.03			Azerbaijan
1821	site.03.subj.2661-00_LIB10691.lab.2661-00_LIB10691.iso.1	SEQTREAT2020	site.03			Germany
1822	site.03.subj.266_17.lab.AZE-287_LIB21644.iso.1	SEQTREAT2020	site.03			Azerbaijan
1823	site.03.subj.2678-10_LIB8354.lab.2678-10_LIB8354.iso.1	SEQTREAT2020	site.03			Germany
1824	site.03.subj.2679-01_LIB2033.lab.2679-01_LIB2033.iso.1	SEQTREAT2020	site.03			Germany
1825	site.03.subj.267_15.lab.AZE-410_LIB21978.iso.1	SEQTREAT2020	site.03			Azerbaijan
1826	site.03.subj.267_17.lab.AZE-289_LIB21646.iso.1	SEQTREAT2020	site.03			Azerbaijan
1827	site.03.subj.268-04_LIB11882.lab.268-04_LIB11882.iso.1	SEQTREAT2020	site.03			Germany
1828	site.03.subj.2683-98_LIB10247.lab.2683-98_LIB10247.iso.1	SEQTREAT2020	site.03			Germany
1829	site.03.subj.268_15.lab.AZE-441_LIB22012.iso.1	SEQTREAT2020	site.03			Azerbaijan
1830	site.03.subj.269_14.lab.AZE-48_LIB18095.iso.1	SEQTREAT2020	site.03			Azerbaijan
1831	site.03.subj.269_15.lab.AZE-546_LIB22151.iso.1	SEQTREAT2020	site.03			Azerbaijan
1832	site.03.subj.269_17.lab.AZE-288_LIB21645.iso.1	SEQTREAT2020	site.03			Azerbaijan
1833	site.03.subj.26_14.lab.AZE-3_LIB17736.iso.1	SEQTREAT2020	site.03			Azerbaijan
1834	site.03.subj.26_15.lab.AZE-189_LIB18391.iso.1	SEQTREAT2020	site.03			Azerbaijan
1835	site.03.subj.2709-13_LIB3091.lab.2709-13_LIB3091.iso.1	SEQTREAT2020	site.03			Germany
1836	site.03.subj.270_15.lab.AZE-443_LIB22014.iso.1	SEQTREAT2020	site.03			Azerbaijan
1837	site.03.subj.2710-09_LIB12196.lab.2710-09_LIB12196.iso.1	SEQTREAT2020	site.03			Germany
1838	site.03.subj.2718-13_LIB3053.lab.2718-13_LIB3053.iso.1	SEQTREAT2020	site.03			Germany
1839	site.03.subj.271_14.lab.AZE-49_LIB18096.iso.1	SEQTREAT2020	site.03			Azerbaijan
1840	site.03.subj.272-04_LIB11876.lab.272-04_LIB11876.iso.1	SEQTREAT2020	site.03			Germany
1841	site.03.subj.272_14.lab.AZE-54_LIB18101.iso.1	SEQTREAT2020	site.03			Azerbaijan
1842	site.03.subj.2731-02_LIB9184.lab.2731-02_LIB9184.iso.1	SEQTREAT2020	site.03			Germany
1843	site.03.subj.2737-15_LIB9942.lab.2737-15_LIB9942.iso.1	SEQTREAT2020	site.03			Germany
1844	site.03.subj.2738-15_LIB3976.lab.2738-15_LIB3976.iso.1	SEQTREAT2020	site.03			Germany
1845	site.03.subj.273_14.lab.AZE-53_LIB18100.iso.1	SEQTREAT2020	site.03			Azerbaijan
1846	site.03.subj.273_15.lab.AZE-412_LIB21980.iso.1	SEQTREAT2020	site.03			Azerbaijan
1847	site.03.subj.2743-98_LIB10257.lab.2743-98_LIB10257.iso.1	SEQTREAT2020	site.03			Germany
1848	site.03.subj.2745-09_LIB12197.lab.2745-09_LIB12197.iso.1	SEQTREAT2020	site.03			Germany
1849	site.03.subj.274_15.lab.AZE-411_LIB21979.iso.1	SEQTREAT2020	site.03			Azerbaijan
1850	site.03.subj.274_16.lab.AZE-310_LIB21657.iso.1	SEQTREAT2020	site.03			Azerbaijan
1851	site.03.subj.2752-97_LIB8768.lab.2752-97_LIB8768.iso.1	SEQTREAT2020	site.03			Germany
1852	site.03.subj.275_14.lab.AZE-55_LIB18102.iso.1	SEQTREAT2020	site.03			Azerbaijan
1853	site.03.subj.275_17.lab.AZE-260_LIB21594.iso.1	SEQTREAT2020	site.03			Azerbaijan
1854	site.03.subj.2768-17_LIB12854.lab.2768-17_LIB12854.iso.1	SEQTREAT2020	site.03			Germany
1855	site.03.subj.277_15.lab.AZE-547_LIB22152.iso.1	SEQTREAT2020	site.03			Azerbaijan
1856	site.03.subj.277_17.lab.AZE-258_LIB21592.iso.1	SEQTREAT2020	site.03			Azerbaijan
1857	site.03.subj.278_15.lab.AZE-213_LIB18415.iso.1	SEQTREAT2020	site.03			Azerbaijan
1858	site.03.subj.278_16.lab.AZE-514_LIB22085.iso.1	SEQTREAT2020	site.03			Azerbaijan
1859	site.03.subj.2792-03_LIB9218.lab.2792-03_LIB9218.iso.1	SEQTREAT2020	site.03			Germany
1860	site.03.subj.279_15.lab.AZE-444_LIB22015.iso.1	SEQTREAT2020	site.03			Azerbaijan
1861	site.03.subj.279_17.lab.AZE-369_LIB21937.iso.1	SEQTREAT2020	site.03			Azerbaijan
1862	site.03.subj.2804-02_LIB9181.lab.2804-02_LIB9181.iso.1	SEQTREAT2020	site.03			Germany
1863	site.03.subj.2804-04_LIB2474.lab.2804-04_LIB2474.iso.1	SEQTREAT2020	site.03			Germany
1864	site.03.subj.2811-17_LIB14103.lab.2811-17_LIB14103.iso.1	SEQTREAT2020	site.03			Germany
1865	site.03.subj.281_14.lab.AZE-16_LIB18219.iso.1	SEQTREAT2020	site.03			Azerbaijan
1866	site.03.subj.281_15.lab.AZE-445_LIB22016.iso.1	SEQTREAT2020	site.03			Azerbaijan
1867	site.03.subj.2822-09_LIB12477.lab.2822-09_LIB12477.iso.1	SEQTREAT2020	site.03			Germany
1868	site.03.subj.2823-13_LIB3044.lab.2823-13_LIB3044.iso.1	SEQTREAT2020	site.03			Germany
1869	site.03.subj.2823-98_LIB10254.lab.2823-98_LIB10254.iso.1	SEQTREAT2020	site.03			Germany
1870	site.03.subj.2825-00_LIB2050.lab.2825-00_LIB2050.iso.1	SEQTREAT2020	site.03			Germany
1871	site.03.subj.282_15.lab.AZE-414_LIB21982.iso.1	SEQTREAT2020	site.03			Azerbaijan
1872	site.03.subj.2834-01_LIB11103.lab.2834-01_LIB11103.iso.1	SEQTREAT2020	site.03			Germany
1873	site.03.subj.2839-05_LIB11919.lab.2839-05_LIB11919.iso.1	SEQTREAT2020	site.03			Germany
1874	site.03.subj.2839-11_GENOSCREEN.lab.2839-11_GENOSCREEN.iso.1	SEQTREAT2020	site.03			Germany
1875	site.03.subj.283_14.lab.AZE-56_LIB18103.iso.1	SEQTREAT2020	site.03			Azerbaijan
1876	site.03.subj.284_15.lab.AZE-413_LIB21981.iso.1	SEQTREAT2020	site.03			Azerbaijan
1877	site.03.subj.2850-11_LIB12302.lab.2850-11_LIB12302.iso.1	SEQTREAT2020	site.03			Germany
1878	site.03.subj.2859-05_LIB11922.lab.2859-05_LIB11922.iso.1	SEQTREAT2020	site.03			Germany
1879	site.03.subj.285_15.lab.AZE-588_LIB22190.iso.1	SEQTREAT2020	site.03			Azerbaijan
1880	site.03.subj.286-16_LIB7875.lab.286-16_LIB7875.iso.1	SEQTREAT2020	site.03			Germany
1881	site.03.subj.287_15.lab.AZE-587_LIB22189.iso.1	SEQTREAT2020	site.03			Azerbaijan
1882	site.03.subj.287_17.lab.AZE-285_LIB21642.iso.1	SEQTREAT2020	site.03			Azerbaijan
1883	site.03.subj.289_14.lab.AZE-61_LIB18108.iso.1	SEQTREAT2020	site.03			Azerbaijan
1884	site.03.subj.291-05_LIB12071.lab.291-05_LIB12071.iso.1	SEQTREAT2020	site.03			Germany
1885	site.03.subj.291_17.lab.AZE-256_LIB21590.iso.1	SEQTREAT2020	site.03			Azerbaijan
1886	site.03.subj.2929-02_LIB8352.lab.2929-02_LIB8352.iso.1	SEQTREAT2020	site.03			Germany
1887	site.03.subj.292_17.lab.AZE-340_LIB21687.iso.1	SEQTREAT2020	site.03			Azerbaijan
1888	site.03.subj.293_15.lab.AZE-446_LIB22017.iso.1	SEQTREAT2020	site.03			Azerbaijan
1889	site.03.subj.293_16.lab.AZE-477_LIB22048.iso.1	SEQTREAT2020	site.03			Azerbaijan
1890	site.03.subj.295_14.lab.AZE-60_LIB18107.iso.1	SEQTREAT2020	site.03			Azerbaijan
1891	site.03.subj.296_15.lab.AZE-548_LIB22153.iso.1	SEQTREAT2020	site.03			Azerbaijan
1892	site.03.subj.296_17.lab.AZE-370_LIB21938.iso.1	SEQTREAT2020	site.03			Azerbaijan
1893	site.03.subj.2972-15_LIB9948.lab.2972-15_LIB9948.iso.1	SEQTREAT2020	site.03			Germany
1894	site.03.subj.2978-06_LIB12099.lab.2978-06_LIB12099.iso.1	SEQTREAT2020	site.03			Germany
1895	site.03.subj.297_15.lab.AZE-214_LIB18416.iso.1	SEQTREAT2020	site.03			Azerbaijan
1896	site.03.subj.297_17.lab.AZE-257_LIB21591.iso.1	SEQTREAT2020	site.03			Azerbaijan
1897	site.03.subj.298_15.lab.AZE-215_LIB18417.iso.1	SEQTREAT2020	site.03			Azerbaijan
1898	site.03.subj.299_14.lab.AZE-59_LIB18106.iso.1	SEQTREAT2020	site.03			Azerbaijan
1899	site.03.subj.300-05_LIB7971.lab.300-05_LIB7971.iso.1	SEQTREAT2020	site.03			Germany
1900	site.03.subj.3003-03_LIB9219.lab.3003-03_LIB9219.iso.1	SEQTREAT2020	site.03			Germany
1901	site.03.subj.3006-05_LIB8644.lab.3006-05_LIB8644.iso.1	SEQTREAT2020	site.03			Germany
1902	site.03.subj.300_15.lab.AZE-216_LIB18418.iso.1	SEQTREAT2020	site.03			Azerbaijan
1903	site.03.subj.3011-08_LIB12085.lab.3011-08_LIB12085.iso.1	SEQTREAT2020	site.03			Germany
1904	site.03.subj.3018-08_LIB12086.lab.3018-08_LIB12086.iso.1	SEQTREAT2020	site.03			Germany
1905	site.03.subj.303_14.lab.AZE-62_LIB18109.iso.1	SEQTREAT2020	site.03			Azerbaijan
1906	site.03.subj.303_17.lab.AZE-341_LIB21688.iso.1	SEQTREAT2020	site.03			Azerbaijan
1907	site.03.subj.304-13_LIB3101.lab.304-13_LIB3101.iso.1	SEQTREAT2020	site.03			Germany
1908	site.03.subj.3048-06_LIB12096.lab.3048-06_LIB12096.iso.1	SEQTREAT2020	site.03			Germany
1909	site.03.subj.304_15.lab.AZE-217_LIB18419.iso.1	SEQTREAT2020	site.03			Azerbaijan
1910	site.03.subj.305_15.lab.AZE-447_LIB22018.iso.1	SEQTREAT2020	site.03			Azerbaijan
1911	site.03.subj.306_15.lab.AZE-222_LIB18424.iso.1	SEQTREAT2020	site.03			Azerbaijan
1912	site.03.subj.308_17.lab.AZE-249_LIB21583.iso.1	SEQTREAT2020	site.03			Azerbaijan
1913	site.03.subj.30_16.lab.AZE-503_LIB22074.iso.1	SEQTREAT2020	site.03			Azerbaijan
1914	site.03.subj.310-02_LIB7944.lab.310-02_LIB7944.iso.1	SEQTREAT2020	site.03			Germany
1915	site.03.subj.3106-13_LIB3074.lab.3106-13_LIB3074.iso.1	SEQTREAT2020	site.03			Germany
1916	site.03.subj.3107-05_LIB2478.lab.3107-05_LIB2478.iso.1	SEQTREAT2020	site.03			Germany
1917	site.03.subj.310_17.lab.AZE-342_LIB21689.iso.1	SEQTREAT2020	site.03			Azerbaijan
1918	site.03.subj.3111-03_LIB222.lab.3111-03_LIB222.iso.1	SEQTREAT2020	site.03			Germany
1919	site.03.subj.3116-13_LIB3111.lab.3116-13_LIB3111.iso.1	SEQTREAT2020	site.03			Germany
1920	site.03.subj.3119-01_LIB10868.lab.3119-01_LIB10868.iso.1	SEQTREAT2020	site.03			Germany
1921	site.03.subj.311_16.lab.AZE-478_LIB22049.iso.1	SEQTREAT2020	site.03			Azerbaijan
1922	site.03.subj.311_17.lab.AZE-371_LIB21939.iso.1	SEQTREAT2020	site.03			Azerbaijan
1923	site.03.subj.3125-13_LIB3045.lab.3125-13_LIB3045.iso.1	SEQTREAT2020	site.03			Germany
1924	site.03.subj.312_15.lab.AZE-220_LIB18422.iso.1	SEQTREAT2020	site.03			Azerbaijan
1925	site.03.subj.312_16.lab.AZE-479_LIB22050.iso.1	SEQTREAT2020	site.03			Azerbaijan
1926	site.03.subj.314_16.lab.AZE-480_LIB22051.iso.1	SEQTREAT2020	site.03			Azerbaijan
1927	site.03.subj.315_15.lab.AZE-219_LIB18421.iso.1	SEQTREAT2020	site.03			Azerbaijan
1928	site.03.subj.315_16.lab.AZE-515_LIB22086.iso.1	SEQTREAT2020	site.03			Azerbaijan
1929	site.03.subj.3160-06_LIB12095.lab.3160-06_LIB12095.iso.1	SEQTREAT2020	site.03			Germany
1930	site.03.subj.3164-06_LIB12097.lab.3164-06_LIB12097.iso.1	SEQTREAT2020	site.03			Germany
1931	site.03.subj.3165-01_LIB10867.lab.3165-01_LIB10867.iso.1	SEQTREAT2020	site.03			Germany
1932	site.03.subj.3169-01_LIB10863.lab.3169-01_LIB10863.iso.1	SEQTREAT2020	site.03			Germany
1933	site.03.subj.317-99_LIB10294.lab.317-99_LIB10294.iso.1	SEQTREAT2020	site.03			Germany
1934	site.03.subj.3170-02_LIB7947.lab.3170-02_LIB7947.iso.1	SEQTREAT2020	site.03			Germany
1935	site.03.subj.3171-14_LIB12482.lab.3171-14_LIB12482.iso.1	SEQTREAT2020	site.03			Germany
1936	site.03.subj.3180-17_LIB14185.lab.3180-17_LIB14185.iso.1	SEQTREAT2020	site.03			Germany
1937	site.03.subj.3188-98_LIB10253.lab.3188-98_LIB10253.iso.1	SEQTREAT2020	site.03			Germany
1938	site.03.subj.318_15.lab.AZE-221_LIB18423.iso.1	SEQTREAT2020	site.03			Azerbaijan
1939	site.03.subj.319_15.lab.AZE-218_LIB18420.iso.1	SEQTREAT2020	site.03			Azerbaijan
1940	site.03.subj.31_15.lab.AZE-191_LIB18393.iso.1	SEQTREAT2020	site.03			Azerbaijan
1941	site.03.subj.3201-12_LIB3120.lab.3201-12_LIB3120.iso.1	SEQTREAT2020	site.03			Germany
1942	site.03.subj.3210-01_LIB10864.lab.3210-01_LIB10864.iso.1	SEQTREAT2020	site.03			Germany
1943	site.03.subj.3229-02_LIB7948.lab.3229-02_LIB7948.iso.1	SEQTREAT2020	site.03			Germany
1944	site.03.subj.322_14.lab.AZE-64_LIB18111.iso.1	SEQTREAT2020	site.03			Azerbaijan
1945	site.03.subj.3236-17_LIB14182.lab.3236-17_LIB14182.iso.1	SEQTREAT2020	site.03			Germany
1946	site.03.subj.3237-03_LIB9215.lab.3237-03_LIB9215.iso.1	SEQTREAT2020	site.03			Germany
1947	site.03.subj.3238-03_LIB9220.lab.3238-03_LIB9220.iso.1	SEQTREAT2020	site.03			Germany
1948	site.03.subj.3240-01_LIB10865.lab.3240-01_LIB10865.iso.1	SEQTREAT2020	site.03			Germany
1949	site.03.subj.3240-98_LIB10270.lab.3240-98_LIB10270.iso.1	SEQTREAT2020	site.03			Germany
1950	site.03.subj.3246-03_LIB9217.lab.3246-03_LIB9217.iso.1	SEQTREAT2020	site.03			Germany
1951	site.03.subj.3248-01_LIB212.lab.3248-01_LIB212.iso.1	SEQTREAT2020	site.03			Germany
1952	site.03.subj.3259-04_LIB7968.lab.3259-04_LIB7968.iso.1	SEQTREAT2020	site.03			Germany
1953	site.03.subj.3267-10_LIB2023.lab.3267-10_LIB2023.iso.1	SEQTREAT2020	site.03			Germany
1954	site.03.subj.3269-00_LIB10324.lab.3269-00_LIB10324.iso.1	SEQTREAT2020	site.03			Germany
1955	site.03.subj.326_14.lab.AZE-65_LIB18112.iso.1	SEQTREAT2020	site.03			Azerbaijan
1956	site.03.subj.326_17.lab.AZE-373_LIB21941.iso.1	SEQTREAT2020	site.03			Azerbaijan
1957	site.03.subj.3280-05_LIB270.lab.3280-05_LIB270.iso.1	SEQTREAT2020	site.03			Germany
1958	site.03.subj.328_14.lab.AZE-63_LIB18110.iso.1	SEQTREAT2020	site.03			Azerbaijan
1959	site.03.subj.3290-12_LIB3121.lab.3290-12_LIB3121.iso.1	SEQTREAT2020	site.03			Germany
1960	site.03.subj.3297-06_LIB174.lab.3297-06_LIB174.iso.1	SEQTREAT2020	site.03			Germany
1961	site.03.subj.329_14.lab.AZE-66_LIB18113.iso.1	SEQTREAT2020	site.03			Azerbaijan
1962	site.03.subj.32_15.lab.AZE-190_LIB18392.iso.1	SEQTREAT2020	site.03			Azerbaijan
1963	site.03.subj.3302-09_LIB12198.lab.3302-09_LIB12198.iso.1	SEQTREAT2020	site.03			Germany
1964	site.03.subj.3309-04_LIB2026.lab.3309-04_LIB2026.iso.1	SEQTREAT2020	site.03			Germany
1965	site.03.subj.330_15.lab.AZE-549_LIB22154.iso.1	SEQTREAT2020	site.03			Azerbaijan
1966	site.03.subj.330_17.lab.AZE-253_LIB21587.iso.1	SEQTREAT2020	site.03			Azerbaijan
1967	site.03.subj.3315-09_LIB286.lab.3315-09_LIB286.iso.1	SEQTREAT2020	site.03			Germany
1968	site.03.subj.3315-99_LIB10292.lab.3315-99_LIB10292.iso.1	SEQTREAT2020	site.03			Germany
1969	site.03.subj.3317-05_LIB11923.lab.3317-05_LIB11923.iso.1	SEQTREAT2020	site.03			Germany
1970	site.03.subj.331_14.lab.AZE-69_LIB18116.iso.1	SEQTREAT2020	site.03			Azerbaijan
1971	site.03.subj.331_15.lab.AZE-224_LIB18426.iso.1	SEQTREAT2020	site.03			Azerbaijan
1972	site.03.subj.333-99_LIB10300.lab.333-99_LIB10300.iso.1	SEQTREAT2020	site.03			Germany
1973	site.03.subj.333_14.lab.AZE-68_LIB18115.iso.1	SEQTREAT2020	site.03			Azerbaijan
1974	site.03.subj.3340-05_LIB11921.lab.3340-05_LIB11921.iso.1	SEQTREAT2020	site.03			Germany
1975	site.03.subj.3346-07_LIB12168.lab.3346-07_LIB12168.iso.1	SEQTREAT2020	site.03			Germany
1976	site.03.subj.334_15.lab.AZE-223_LIB18425.iso.1	SEQTREAT2020	site.03			Azerbaijan
1977	site.03.subj.334_17.lab.AZE-255_LIB21589.iso.1	SEQTREAT2020	site.03			Azerbaijan
1978	site.03.subj.335_15.lab.AZE-448_LIB22019.iso.1	SEQTREAT2020	site.03			Azerbaijan
1979	site.03.subj.335_17.lab.AZE-339_LIB21686.iso.1	SEQTREAT2020	site.03			Azerbaijan
1980	site.03.subj.3362-08_LIB12093.lab.3362-08_LIB12093.iso.1	SEQTREAT2020	site.03			Germany
1981	site.03.subj.3364-01_LIB10866.lab.3364-01_LIB10866.iso.1	SEQTREAT2020	site.03			Germany
1982	site.03.subj.3368-06_LIB12098.lab.3368-06_LIB12098.iso.1	SEQTREAT2020	site.03			Germany
1983	site.03.subj.336_17.lab.AZE-531_LIB22102.iso.1	SEQTREAT2020	site.03			Azerbaijan
1984	site.03.subj.3383-04_LIB2475.lab.3383-04_LIB2475.iso.1	SEQTREAT2020	site.03			Germany
1985	site.03.subj.338_14.lab.AZE-70_LIB18117.iso.1	SEQTREAT2020	site.03			Azerbaijan
1986	site.03.subj.338_17.lab.AZE-254_LIB21588.iso.1	SEQTREAT2020	site.03			Azerbaijan
1987	site.03.subj.3392-00_LIB10325.lab.3392-00_LIB10325.iso.1	SEQTREAT2020	site.03			Germany
1988	site.03.subj.339_14.lab.AZE-67_LIB18114.iso.1	SEQTREAT2020	site.03			Azerbaijan
1989	site.03.subj.339_15.lab.AZE-449_LIB22020.iso.1	SEQTREAT2020	site.03			Azerbaijan
1990	site.03.subj.340-99_LIB7917.lab.340-99_LIB7917.iso.1	SEQTREAT2020	site.03			Germany
1991	site.03.subj.3413-12_LIB3122.lab.3413-12_LIB3122.iso.1	SEQTREAT2020	site.03			Germany
1992	site.03.subj.341_16.lab.AZE-498_LIB22069.iso.1	SEQTREAT2020	site.03			Azerbaijan
1993	site.03.subj.3439-99_LIB10288.lab.3439-99_LIB10288.iso.1	SEQTREAT2020	site.03			Germany
1994	site.03.subj.343_14.lab.AZE-71_LIB18118.iso.1	SEQTREAT2020	site.03			Azerbaijan
1995	site.03.subj.3456-15_LIB9946.lab.3456-15_LIB9946.iso.1	SEQTREAT2020	site.03			Germany
[truncated: 13,473 more rows]

[truncated: 3 more sheets: J, Table2_raw, Table3_Raw]
